# Supplementary material for: Serum Fusion Transcripts to Assess the Risk of Hepatocellular Carcinoma and the Impact of Cancer Treatment through Machine Learning
Source: Am J Pathol. 2024 Jul;194(7):1262–71. doi: 10.1016/j.ajpath.2024.02.017 (PMC11220925; doi:10.1016/j.ajpath.2024.02.017)
Supplement: Supplemental Table S1 [file mmc1.xlsx]

## Sheet: Sheet1
Supplemental table 1. HCC serum test results and clinical data
sample # (TUMOR)	MAN2A1-FER	CCNH-C5orf30	SLC45A2-AMACR	PCMTD1-SNTG1	ZMPSTE24-ZMYM4	PTEN-NOLC1	STAMBPL1-FAS	VAPB-GNAS	ZNF124-SMYD3	pretreatment & Post	Sample date	AGE at diagnosis	Sex	Race	Diagnosis	Date of HCC diagnosis	Number of HCC tumors	HCC tumor sizes (cm)	Highest AFP level	Highest AFP date	Milan Status	HCC differentiation	Underlying disease	1st Tx date	Tx type	Latest_recurrence_status	Followup_in_days- From Date of diagnosis	Date_ Transplant	Last pt FU	Date of death or last FU if alive	Pt status at last FU
1	36	38	/	/	/	38	39	/	42	pretreatment	2010-07-26	71.1	M	White	primary HCC	2010-07-14	1	1.8	4278	2012-07-03	in	Not done-No Bx	Cirrhosis-ETOH	2010-09-17	RFA-Bx- no malignancy	Rec to liver- local	1670	na	2015-01-27	2015-02-08	dead
1	40	/	/	/	/	40	/	/	/	Post	2012-01-23
2	37	/	/	/	/	/	/	/	/	pretreatment	2010-11-01	68.8	F	White	primary HCC	2010-04-22	1	2.2	19	2011-01-24	in	Bx at Txp-No tumor	Cirrhosis-NASH	2011-02-09	TACE-cisplatin and Biospheres	None	4676	2011-12-07	2023-02-09	2023-02-09	Alive
2	43	/	42	/	/	/	/	/	/	Post	2011-04-05
3	36	38	36	/	/	38	/	/	/	pretreatment	2010-11-29	66.5	M	White	primary HCC	2010-11-30	4	6.2 other not measured	11	2011-02-01	out	No Bx	Cirrhosis-HCV	2010-12-01	TACE-CISPLATIN) AND BIOSPHERES	N/A	1089	na	2011-02-04	2013-11-23	dead
3	/	/	/	40	45	38	/	/	/	Post	2011-02-01
4	38	40	39	/	/	/	/	/	/	pretreatment	2010-12-06	61.7	M	White	primary HCC	2010-08-20	1	4	8.6	2015-10-01	in	Moderately	Cirrhosis-NASH	2010-12-16	TACE-LC BEADS AND ADRIAMYCIN.	none	4221	2011-03-17	2022-03-11	2022-03-11	Alive
4	/	/	/	/	/	/	/	/	/	Post	2011-02-07
5	37	38	38	/	39	37	39	/	/	pretreatment-recurrent	2010-05-14	78.5	F	White	recurrent HCC	2010-04-06	2	1.6 & 1.3	105	2010-04-20	in	Well	Mild cirrhosis-HCV	2010-05-14	RFA	none	195	na	2010-06-08	2010-10-18	dead
5	/	/	/	/	/	/	/	/	/	Post	2010-08-20
6	37	/	40	/	/	/	40	/	/	pretreatment	2010-06-10	57.1	M	Black or African American	primary HCC	2009-11-01	1	3.4	2636	2011-04-11	in	Not done-No Bx	Cirrhosis-HCV & ETOH	2010-06-10	TACE-Cisplatin X 2-2nd 8/12/10	Rec to lungs & progession in liver	686		2011-09-18	2011-09-18	dead
6	/	/	/	/	/	/	/	/	/	Post	2011-04-11
7	40	/	36	/	39	/	/	/	/	pretreatment	2011-01-10	66.6	M	White	primary HCC	2010-11-22	1	5.5	4921	2013-11-16	out	Well	Cirrhosis-HCV	2011-01-10	TACE-Adriamycin X 3, Dates- (1/10/11-5/9/11), TACE-Adriamycin X 10-(7/13/11-9/24/13, 1 Bland embolization-10/9/13	Progression	1352	na	2014-03-09	2014-08-05	dead
7	41	40	39	/	40	39	/	/	/	Post	2011-07-13
8	37	37	38	/	40	/	38	/	/	pretreatment	2011-05-11	57.8	M	White	primary HCC	2011-05-11	7	3.3	57	2013-06-17	out	Well	Cirrhosis-HCV & ETOH	2011-06-17	TACE-Adriamycin X 2- (6/10/11 & 10/7/11)	Progression -Liver-Tx with Sorafenib	817	na	2013-07-19	2013-08-05	dead
8	/	/	/	/	/	/	/	/	/	Post	2011-08-12
9	39	/	/	/	40	38	/	/	/	pretreatment	2011-06-29	79.2	F	White	primary HCC	2011-06-17	1	3.1	210	2014-08-14	in	Moderately to Well	Cirrhosis-ETOH	2011-08-09	TACE-Adriamycin X 2, TACE-Cisplatin X 6- (8/9/11 to 9/19/13), Bland embolization 11/20/13	Liver-Local & progression	1328	na	2015-02-04	2015-02-04	dead
9	/	40	/	/	/	/	/	/	/	Post	2012-01-10
10	40	38	38	/	38	/	/	/	/	pretreatment	2011-08-09	55.6	M	White	primary HCC	2011-06-14	4	3, 2.5, 2.3, 1.3 cm	1344	2011-08-09	out	Not done-No Bx	Cirrhosis-HCV	2011-06-22	TACE X 4- (6/22/11 to 3/5/12)	Liver-Distant	414	na	2012-07-03	2012-08-01	dead
10	/	40	41	/	/	/	/	/	/	Post	2011-10-04
11	37	38	38	/	39	38	38	/	/	pretreatment	2011-10-03	62.9	M	White	primary HCC	2011-08-15	1	2.3	1982	2018-12-21	in	Moderately to Well	Cirrhosis-NASH	2011-10-18	RFA	Liver-Distant	2775	na	2019-03-21	2019-03-21	dead
11	36	/	/	/	38	41	/	/	/	Post	2017-10-23
12	38	/	40	/	/	/	/	/	/	pretreatment	2011-01-24	68.1	M	White	primary HCC	2011-01-24	2	7.4 & 2.2	11325	2013-08-08	out	Not done-No Bx	Cirrhosis-ETOH	2011-02-01	TACE-Adriamycin X 3, Dates- (2/1/11-10/7/11), TACE-Adriamycin X 7-(12/2/11-3/7/13), St Nexavar 9/2/13	Progression of liver	1063	na	2013-12-22	2013-12-22	dead
12	39	41	38	41	40	38	/	/	/	Post	2011-04-08
13	34	34	34	39	36	34	38	/	/	pretreatment	2011-11-21	63.4	F	White	primary HCC	2011-09-12	2	2.4 & 1.1	3960	2012-04-19	in	Moderately	Cirrhosis-Etioloy unknown	2011-11-21	TACE X 2-Cisplatin-11/21/11 & 1/17/12	4/19/12-Progression of HCC & vascular invasion	262	na	2012-05-31	2012-05-31	dead
13	/	/	/	/	/	/	/	/	/	Post	2012-01-17
14	40	/	/	/	/	40	/	39	/	pretreatment	2011-02-04	88.5	M	White	primary HCC	2011-01-12	1	8.5	6	2011-02-04	out	Not done-No Bx	No cirrhosis	2011-02-04	TACE-Adriamycin X 4- (2/4/11-8/29/11)	Pulmonary metastasis	683	na	2012-11-25	2012-11-25	dead
14	/	/	/	/	41	/	/	/	/	Post	2011-04-08
15	36	39	38	/	38	36	/	/	/	pretreatment	2011-03-08	76.1	M	White	primary HCC	2010-12-13	5	2 to 3 cm	6211	2014-01-29	out	Well	Cirrhosis-Hemochromatosis	2011-03-08	TACE-Adriamycin X3, TACE-Cisplsatin X 1-(3/8/11 to 5/23/13): Y-90 X 1-9/12/11- Central Liver resection 3/7/13	Liver-segment 5 (progression of Bilateral Liver)	1151	na	2014-02-06	2014-02-06	dead
15	39	40	45	/	/	42	/	/	/	Post	2011-09-12
16	39	/	/	/	39	/	/	/	/	pretreatment	2012-05-22	55.8	M	White	primary HCC	2011-09-02	1	1.4	3	2011-09-19	in	Moderately	Cirrhosis-HCV	2012-05-25	RFA	Liver-Distant	4016	2016 at VA	2022-08-31	2022-08-31	Alive
16	/	40	/	/	/	/	/	/	/	Post	2013-11-18
17	38	44	/	/	/	38	/	/	/	pretreatment	2012-10-08	63.7	M	White	primary HCC	2012-09-28	4	1 to 2.2	2798.6	2016-10-20	out	Well	Cirrhosis-HCV	2012-12-14	Rscn seg 6 & Bx X 5: TACE-Cisplatin X3-(2/13/13 to 8/21/13), TACE-Adriamycin X 3-(11/27/13 to 6/19/14)	Liver local & distant	2151	na	2018-08-19	2018-08-19	dead
17	/	/	/	/	/	/	/	/	/	Post	2013-10-16
18	39	42	/	/	38	38	/	/	/	pretreatment	2012-02-24	75.6	F	White	primary HCC	2011-05-10	2	1.3	28.9	2012-04-25	Out-Right PVT	Not done-No Bx	Cirrhosis-HCV	2012-02-24	Y-90 X 1	None	999	na	2014-02-02	2014-02-02	dead
18	/	/	/	/	/	/	/	/	/	Post	2013-02-26
19	39	/	/	/	/	/	/	/	/	pretreatment	2013-04-15	75.9	F	White	primary HCC	2013-04-02	1	1.6	4	2013-04-15	in	Well	Cirrhosis-Etioloy unknown	2013-05-10	RFA & Bx	none	802	na	2015-06-13	2015-06-13	dead
19	40	/	40	/	40	/	/	/	/	Post	2015-05-13
20	36	38	36	/	37	/	/	/	41	pretreatment	2013-06-25	66.3	M	White	primary HCC	2013-04-08	1	5.5	443.2	2013-05-20	out	NO Bx	Cirrhosis-HCV	2013-09-11	TACE-Cisplatin X 3- (9/11/13 to 1/15/14)	none	414	na	2014-05-27	2014-05-27	dead
20	/	/	/	/	/	/	/	/	/	Post	2013-11-06
21	34	36	36	39	34	35	38	/	/	pretreatment	2013-02-25	76.2	F	White	primary HCC	2013-02-25	1	6	29.4	2013-01-14	out	Bx- necrotic	Cirrhosis-NASH	2013-03-11	TACE-Cisdplatin X 4-3/11/13 to12/2/13, Resection & RFA-4/29/14	none	2980	na	2021-04-24	2021-04-24	dead
21	43	/	45	42	/	39	/	/	/	Post	2013-09-23
22	38	41	37	/	38	/	/	/	42	pretreatment	2013-02-26	59.7	M	White	primary HCC	2012-12-13	3	4, 1.3, 0.7	24	2013-02-26	out	Moderately	Cirrhosis-HCV	2013-02-26	TACE-Cisplatin X1	Liver-Local	3731	2014-07-13	2023-03-02	2023-03-02	alive
22	/	/	/	/	/	/	/	/	/	Post	2014-05-19
23	37	38	39	/	36	38	/	/	/	pretreatment	2013-03-04	45.6	F	White	primary HCC	2013-02-20	1	2.1	6	2014-04-14	in	Moderately	Cirrhosis-NASH	2013-04-05	RFA & Bx	none	3646	2014-08-12	2023-02-14	2023-02-14	Alive
23	/	/	/	/	/	38	/	/	/	Post	2014-04-14
24	40	41	/	/	/	/	/	/	/	pretreatment	2014-05-05	51.2	M	White	primary HCC	2014-03-26	8- Surgery 5/30/14	2-2 cm, 2- 1 cm, 1.8, 1.5, 1.7, 0.7	257.7	2015-10-29	out	Well	Cirrhosis-HCV & ETOH	2014-06-23	TACE-Cisplatin X 3-6/23/14 to10/22/14, TACE-Adriamycin X 3-2/11/15 to 6/10/15, Sorafenib post TACE Tx's.	Progression in Liver & adrenal metastases:Tx with bilateral XRT.	612	na	2015-11-28	2015-11-28	dead
24	/	/	/	/	/	/	/	/	/	Post	2014-06-23
25	39	42	/	/	/	39	/	/	/	pretreatment	2015-06-22	63.6	M	Black or African American	primary HCC	2015-06-10	1	2.4	108	2014-05-23	in	Moderately	Cirrhosis-HCV & ETOH	2015-06-22	TACE-Cisplatin X 2- 6/22/15 & 11/16/15	none	1732	2016-10-24	2020-03-07	2020-03-07	dead
25	/	/	/	/	/	/	/	/	/	Post	2015-11-16
26	36	38	/	/	/	/	/	/	/	pretreatment	2015-06-29	58.2	M	White	primary HCC	2015-06-02	1	5.4	106636	2015-08-19	out-PVT	Moderately	Cirrhosis-ETOH	2015-07-08	TACE-Cisplatin-7/8/15, TACE-Adriamycin 9/9/15	progression Inc to 10.5 cm	129	na	2015-10-09	2015-10-09	dead
26	41	/	/	/	45	/	/	/	/	Post	2015-09-09
27	36	/	40	/	38	38	/	/	40	pretreatment	2015-08-26	67.5	M	White	primary HCC	2015-08-14	1	1.3	196	2016-10-07	in	Moderately-Poorly	Cirrhosis-NASH & ETOH	2015-10-02	TACE-Cisplatin X 3-10/2/15 to 2/26/16	none	1528	2016-10-27	2019-10-20	2019-10-20	dead
27	/	/	/	/	/	/	/	/	/	Post	2016-02-26
28	37	/	/	/	/	37	/	/	/	pretreatment	2015-09-16	72.5	M	White	primary HCC	2015-08-10	1	4.4	227.3	2019-12-09	in	No Bx	Cirrhosis-NASH	2015-09-16	TACE-Cisplatin X 9-9/16/15 to 4/3/19, Y-90 X 1-8/16/19	progression	1585	na	2019-12-12	2019-12-12	alive
28	45	/	/	/	41	/	/	/	/	Post	2016-10-05
29	39	/	/	/	38	37	/	/	/	pretreatment	2015-10-05	63.2	M	White	primary HCC	2015-08-14	2	6 cm, 0.4	303000	2015-12-03	out	No Bx	Cirrhosis-NASH	2015-10-05	TACE-Cisplatin X 3- 10/5/15 to 1/28/16	Liver-Distant	255	na	2016-04-25	2016-04-25	dead
29	/	/	/	/	/	/	/	/	/	Post	2016-01-28
30	40	/	/	/	/	36	/	/	40	pretreatment	2015-11-16	78.1	F	White	primary HCC	2015-11-03	1	6.3	108	2015-10-01	out	No Bx	Cirrhosis-HCV	2015-12-10	TACE-Cisplatin X 5- 12/10/15 to 9/22/16	Liver-Distant & Lung 10/16/16	451	na	2017-01-27	2017-01-27	dead
30	41	/	/	/	/	/	/	/	/	Post	2016-04-14
31	38	/	41	42	40	/	39	/	/	pretreatment	2015-03-04	69.5	M	White	primary HCC	2015-02-04	2	4.2 & 1.7	9	2015-05-26	out	Well	Cirrhosis-HCV	2015-03-04	TACE-Cisplatin X 1- Surgery Resection- 6/24/15	Liver-distant	2940	na	2023-02-22	2023-02-22	Alive
31	/	/	/	/	/	/	/	/	/	Post	2016-04-14
32	35	37	36	39	36	35	38	/	40	pretreatment	2016-04-05	80.3	M	White	primary HCC	2016-03-09	1	4.9	36300	2017-07-31	in	No Bx	Cirrhosis-NASH	2016-04-05	TACE-Cisplatin X 2- 4/5/16 & 9/13/16, TACE-Adriamycin X 1- 12/12/16- Start Nexavar for Rec	Liver-distant w left PVT	539	na	2017-08-30	2017-08-30	dead
32	38	41	41	39	/	40	/	/	/	Post	2016-09-13
33	40	/	39	/	41	38	/	/	/	pretreatment	2016-04-25	57.6	M	White	primary HCC	2016-03-17	1	3.8	1159.5	2016-02-09	out-PVT	No Bx	Cirrhosis-HCV-ETOH	2016-05-06	TACE-Cisplatin X 3-5/6/16, 6/30/16 & 3/27/18	Liver-distant w PVT	890	na	2018-08-24	2018-08-24	dead
33	40	/	/	/	/	/	/	/	/	Post	2016-06-30
34	35	38	37	/	38	38	37	/	/	pretreatment	2016-08-22	69	M	Black or African American	primary HCC	2016-06-21	1	2.7	15896	2017-05-09	in	Moderately	Cirrhosis-HCV-ETOH	2016-10-14	RFA & BX & TACE-Cisplatin X 1- 2/15/17, Y-90 X 1-5/2/17	Liver-Distant	448	na	2017-09-12	2017-09-12	dead
34	39	41	/	/	40	38	/	/	/	Post	2017-04-12
35	39	/	40	/	40	/	/	/	/	pretreatment	2016-08-26	64.2	M	White	primary HCC	2016-08-14	3	2.6, 2, 1.4	11	2016-11-25	in	No Bx	Cirrhosis-HCV	2016-08-26	TACE-Adriamycin X 2- 8/26/16 & 10/25/16	None	337	na	2017-07-17	2017-07-17	dead
35	42	/	40	/	/	/	/	/	/	Post	2016-10-25
36	37	39	/	/	36	36	40	/	/	pretreatment	2016-10-05	68.8	M	White	primary HCC	2016-09-06	1	5.7	158	2020-08-11	out	Moderately	Cirrhosis-ETOH	2016-10-20	TACE-Adriamycin-10/20/16, TACE-Cisplain-12/8/16	None	1492	2017-06-13	2020-09-08	2020-10-07	dead
36	/	/	/	/	/	/	/	/	/	Post	2016-12-08
37	40	36	37	/	38	/	/	/	/	pretreatment	2016-10-19	60.1	M	White	primary HCC	2016-10-03	1	4.3	12	2016-12-19	in	Well	Cirrhosis-NASH	2016-10-27	TACE-Cisplatin X 3- 10/27/16 to 2/14/17	None	2325	2017-04-27	2023-02-14	2023-02-14	Alive
37	/	/	/	/	/	/	/	/	/	Post	2017-02-14
38	37	38	37	/	39	/	/	/	/	pretreatment	2016-10-31	83.1	M	White	primary HCC	2016-10-17	1	5.8	4.44	2019-02-11	out	Well	Cirrhosis-NASH-ETOH	2016-11-28	TACE-Cisplatin X 5-11/28/16 to 11/27/17, Y-90 X 1-3/20/18	Progresson	1371	na	2020-07-19	2020-07-19	Dead
38	/	/	38	/	39	/	/	/	/	Post	2017-05-08
39	35	34	34	/	39	34	36	/	40	pretreatment	2016-11-28	58.5	F	White	primary HCC	2016-11-09	1	10.7 + saltellite tumors, Right PVT	245685	2017-01-31	out	Moderately	Cirrhosis-NASH	2016-12-05	TACE-Cisplatin X 2-12/5/16 & 1/31/17	Progresson	265	na	2017-08-01	2017-08-01	Dead
39	36	/	39	/	39	/	/	/	/	Post	2017-01-31
40	41	/	/	/	/	37	/	/	/	pretreatment	2016-02-26	63.2	M	White	primary HCC	2016-01-14	6	Multi- 3, 2, 1.6, 1.4, 1.3	372	2017-05-25	out	Well	Cirrhosis-NASH	2016-02-26	TACE-Cisplatin X6-2/26/16 to 2/27/17	Progression and portal vein thrmobosis	531	na	2017-06-28	2017-06-28	dead
40	/	/	/	/	39	/	/	/	/	Post	2016-06-30
41	39	/	/	/	/	/	/	/	/	pretreatment	2017-06-16	65.6	M	White	primary HCC	2017-05-18	3	3.3, 2.3, 0.7	20196	2023-02-16	out	Moderately	Cirrhosis-HCV	2017-06-16	TACE-Adriamycin X 2-6/16/17 & 3/16/18, TACE-Cisplatin-2/12/21 & 6/18/21, Y-90 X 1-7/22/22, Surgery-MVA-10/29/21	Liver- Distant	2119	na	2013-03-07	2023-03-07	Alive
41	/	/	/	/	/	/	/	/	/	Post	2018-03-16
42	39	/	38	/	40	39	/	/	40	pretreatment	2017-07-19	70.6	M	Black or African American	primary HCC	2017-04-26	1	1.2	97	2016-11-02	in	Moderately	Cirrhosis-HCV	2017-08-29	TACE Adriamycin X 1	Liver-Distant Tx w MVA	2157	na	2023-03-23	2023-03-23	Alive
42	42	/	/	/	/	37	/	/	/	Post	2018-02-08
43	38	39	38	/	38	38	/	/	/	pretreatment	2017-08-10	67.8	F	White	primary HCC	2017-08-04	1	3.5	5.5	2017-11-14	in	Moderately	Cirrhosis-HCV	2017-08-10	TACE-Cisplatin X 3, 8/10/17 to 12/5/17	None	1134	na	2020-09-11	2020-09-11	Dead
43	40	/	/	/	/	/	/	/	/	Post	2017-12-05
44	37	36	37	/	39	37	/	/	/	pretreatment	2017-09-05	62.7	F	White	primary HCC	2017-06-30	1	1.6	275	2022-01-20	in	Moderately	Cirrhosis-NASH	2017-09-05	TACE-Adriamycin	4/8/19-Recurrence- No Tx-Confirmed on transplant pathology	1881	2019-08-08	2022-08-24	2022-08-24	dead
44	/	/	39	/	/	/	/	/	/	Post	2019-07-30
45	38	/	38	42	/	37	/	/	40	pretreatment	2017-10-09	74.4	F	White	primary HCC	2017-09-06	1	2.3	78231	2017-12-26	in	No Bx	Cirrhosis-NASH	2017-11-06	TACE-Cisplatin & Y-90 1 X-2/13/18	Progression R lobe w Right PVT	190	na	2018-03-15	2018-03-15	dead
45	/	/	/	/	39	/	/	/	/	Post	2018-01-29
46	38	40	37	/	39	/	39	/	/	pretreatment	2017-10-16	73.8	M	White	primary HCC	2017-08-29	1	4	119	2017-10-16	in	Well	Cirrhosis-NASH	2017-10-26	TACE-Adriamycin X 4-10/26/17 to 8/16/18	Liver-distant-(Right PVT)	1715	na	2022-05-10	2022-05-10	dead
46	41	/	37	/	39	41	/	/	/	Post	2018-05-07
47	37	37	38	40	/	35	/	/	/	pretreatment	2017-02-03	73.3	F	White	primary HCC	2016-12-16	3	2.5, 1.6, 1.0	1446	2017-01-19	in	No Bx	Cirrhosis-HCV	2017-02-03	TACE-Cisplatin X 2- 2/3/17, 4/20/17	progression	232	na	2017-08-05	2017-08-05	dead
47	38	41	41	/	/	/	/	/	/	Post	2017-04-20
48	39	/	38	/	/	37	/	/	/	pretreatment	2017-11-27	60.5	M	White	primary HCC	2017-08-28	2	2.4, 1.2	10342	2019-08-19	in	Poorly	Cirrhosis-HCV & ETOH	2017-11-28	Surgery-Resection & RFA	Liver-Local & Distant	899	na	2020-02-13	2020-02-13	dead
48	/	/	/	/	/	/	/	/	/	Post	2018-10-16
49	36	39	37	42	39	38	/	/	/	pretreatment	2017-02-20	70.6	M	White	primary HCC	2017-01-12	2	1.7, 1.0	22.2	2017-03-16	in	No Bx	Cirrhosis-ETOH	2017-03-02	TACE-Cisplatin X 2- 3/2/17 & 6/13/17	Liver-Distant & Local	348	na	2017-12-26	2017-12-26	dead
49	/	/	/	/	/	/	/	/	/	Post	2017-09-11
50	37	/	36	/	39	/	/	/	/	pretreatment	2017-03-27	60.5	M	White	primary HCC	2017-02-02	1	3.1	1332	2017-11-02	in	Poorly	Cirrhosis-ETOH	2017-04-11	TACE-Cisplatin X 4- 4/11/17 to 11/2/17	None	2175	2017-11-23	2023-01-17	2023-01-17	Alive
50	42	/	/	/	/	/	/	/	/	Post	2017-08-31
51	38	/	/	42	/	/	/	/	/	pretreatment	2017-03-27	82.8	M	White	primary HCC	2017-03-02	Multiple masses-Advanced HCC	Not measured	334	2017-05-05	out	Not done	Cirrhosis-NASH	2017-05-05	Y-90 X 1	None	171	na	2017-08-20	2017-08-20	dead
51	41	/	/	/	/	/	/	/	/	Post	2017-07-07
52	39	43	39	43	44	/	39	/	/	pretreatment	2017-04-13	74.6	M	White	primary HCC	2017-02-09	1	10.8	67.4	2017-04-24	out	Well	Cirrhosis-ETOH	2017-04-13	TACE-Cisplatin X 6- 4/13/17 to 5/23/18. Sorafenib, Surgery-8/3/18-right lobectomy	None	1537	na	2021-04-26	2021-04-26	alive
52	/	/	/	/	/	/	/	/	/	Post	2017-08-10
53	39	/	40	/	36	37	/	/	/	pretreatment	2018-04-20	72	M	White	primary HCC	2018-01-11	1	4	3	2018-10-12	in	Moderate-Poorly	Cirrhosis-HCV & HBV-Surface antibody positive	2018-04-20	TACE-Adriamycin X 2- 4/20/18 & 10/12/18	Liver Local. With Right PVT	494	na	2019-05-20	2019-05-20	dead
53	/	/	/	/	/	/	/	/	/	Post	2018-10-12
54	37	40	38	41	38	40	/	/	/	pretreatment	2018-04-23	81.2	M	White	primary HCC	2018-03-26	1	4.2	6	2019-05-17	in	No Bx	Cirrhosis-Cryptogenic	2018-05-21	TACE-Cispaltin X 3- 5/20/18 to 5/16/19	Liver-Distant	488	na	2019-07-27	2019-07-27	dead
54	/	/	/	/	/	/	/	/	/	Post	2019-05-16
55	40	40	39	/	36	36	/	/	/	pretreatment	2018-07-12	61.1	F	White	primary HCC	2018-06-22	1	4.9	43055	2019-02-26	in	Moderately	Cirrhosis-HCV	2018-07-12	TACE-cisplatin-7/12/18, TACE-Adriamycin X2-12/27/18 & 2/26/19, Y-90 X 1- 10/10/18, Sorafenib & lenvatinib	Progression-4/29/19	772	na	2020-04-23	2020-08-02	dead
55	40	40	/	/	39	42	/	/	/	Post	2019-02-26
56	39	/	/	/	/	/	42	/	/	pretreatment	2018-10-10	71.5	M	White	primary HCC	2018-09-27	2	2.9, 2.7	13.4	2019-02-25	in	Moderately	Cirrhosis-ETOH	2018-10-11	TACE-Cisplatin X 2-10/11/18 & 1/3/19	None	1618	2019-07-05	2023-03-03	2023-03-03	Alive
56	/	/	/	/	/	/	/	/	/	Post	2019-01-03
57	37	40	36	/	33	37	/	/	38	pretreatment-recurrent	2018-12-11	67	M	White	recurrent HCC	2018-06-25	2	1.9, 1.7	37.4	2022-03-02	in	No Bx	Cirrhosis-HCV & ETOH	2018-12-11	TACE-Cisplatin X 2, 12/11/18 & 11/23/20	Progression 5/17/19	1532	na	2022-09-04	2022-09-04	Dead
57	/	/	/	/	/	39	/	/	/	Post	2019-06-03
58	38	/	/	/	38	/	/	/	/	pretreatment	2019-09-23	78.3	M	White	primary HCC	2019-07-18	1	3.4	35.4	2022-12-07	in	Well	Cirrhosis-NASH	2019-10-21	Y-90 X 1-10/21/199, TACE-Adriamycin X 1-12/14/20	Progression-11/2/20	1313	na	2023-02-20	2023-02-20	Alive
58	39	38	/	41	38	42	/	/	/	Post	2020-12-14
59	40	/	/	/	/	/	/	/	/	pretreatment	2019-11-04	70	M	White	primary HCC	2019-10-07	2	3.2, 1.1	116	2021-03-24	in	Well	Cirrhosis-NASH	2019-12-05	TACE-Cisplatin X 3-12/5/19 to 11/16/20	Liver-Local	515	na	2021-03-05	2021-03-05	dead
59	/	/	/	/	42	/	/	/	/	Post	2020-08-27
60	37	38	/	/	39	38	38	/	/	pretreatment	2019-02-18	54.8	M	White	primary HCC	2019-02-11	2	1.9, 1.1	158.2	2021-01-11	in	Moderately	Cirrhosis-HCV	2019-02-18	TACE-Cisplatin X 3- 2/18/19 to 12/2/19, Y-90 X 1-11/6/20	Progression 8/31/20-Local	750	na	2021-03-02	2021-03-02	dead
60	/	/	/	/	41	/	/	/	/	Post	2019-05-13
61	38	/	/	/	/	/	/	/	/	pretreatment	2019-01-14	74.4	M	White	primary HCC	2018-12-12	2	2.3, 1.8	31.9	2020-08-31	in	Moderately	Cirrhosis-HCV	2019-02-15	2/15/19-Surgery-RFA. TACE-Cisplatin X 1-3/24/20, Y-90 X 1-10/23/20	Liver-distant	1139	na	2022-01-24	2022-01-24	dead
61	/	/	/	/	/	/	/	/	/	Post	2020-10-23
