# Supplementary material for: Serum Fusion Transcripts to Assess the Risk of Hepatocellular Carcinoma and the Impact of Cancer Treatment through Machine Learning
Source: Am J Pathol. 2024 Jul;194(7):1262–71. doi: 10.1016/j.ajpath.2024.02.017 (PMC11220925; doi:10.1016/j.ajpath.2024.02.017)
Supplement: Supplemental Table S2 [file mmc2.xlsx]

## Sheet: Sheet1
Supplemental table 2. Non-HCC serum test results and clinical data
sample (serum control)	MAN2A1-FER	CCNH-C5orf30	SLC45A2-AMACR	PCMTD1-SNTG1	ZMPSTE24-ZMYM4	PTEN-NOLC1	STAMBPL1-FAS	VAPB-GNAS	ZNF124-SMYD3	Date of AFP	AFP	Age at collection	Sex	Race	CollectionDate	Other malignancy	Date of malignancy diagnosis	Other liver disease	Other non-liver disease
1	/	/	39	/	/	/	/	/	/		/	55.5	F	White	2009-12-14	Stage I Breast Cancer completed tx 5/16/07	2007-05-16	None	None
2	/	39	39	/	39	/	/	/	/		/	71.8	M	White	2010-08-23	Prostate cancer	2007-01-09	Polycystic liver disease	None
3	38	/	/	/	/	/	/	/	/	2010-09-20	6	62.5	F	White	2010-09-20	none		MILD PORTAL TRACT FIBROSIS. Polycystic liver disease- 3rd surgery	Diverticulosis, GERD
4	/	/	/	/	/	/	/	/	/		/	73.9	M	White	2010-09-27	Chronic lymphocytic leukemia-B cell-11/13/20 & Adenocarcinoma Right lung diag 11/19/21	2020-11-13	RECURRENT BILIARY CHOLANGITIS, Sclerosed hemangioma	DMII, Thrombocyopenia, AKI, GERD
5	/	/	/	/	/	/	/	/	/	2012-01-25	2	32	F	White	2010-10-12	None		Polycysitic liver disease	Polycystic kidney disease, Chronic Kidney disease, Kidney stones
6	/	/	/	/	/	/	41	/	/		/	67.9	M	White	2010-03-01	INTRAMUCOSAL ADENOCARCINOMA OF THE ESOPHAGUS	2009-10-20	Mild portal fibrosis/Sclerosed hemangioma	DMII. Anemia
7	/	/	/	/	/	/	/	/	/	2010-12-06	3	58.6	F	White	2010-12-06	None		None	None
8	37		/	/	38	/	39	/	/	2010-03-15	4	57.8	F	White	2010-03-15	None		MILD MACROVESICULAR STEATOSIS.	Hyperthyroidism, GERD
9	/	/	/	/	/	/	/	/	/	2010-06-07	2	39.6	M	White	2010-06-07	None		Mild macrovesicular steatosis	None
10	/	/	/	/	40	38	/	/	/		/	80	F	White	2010-06-07	5/7/14 Melanoma-shoulder & Squamous cell cancer-Skin	2014-05-07	Mild fatty changes	8/26/19-Surgery for Hydrocephalus associated with left-sided cystic vestibular schwannoma status post gamma knife radiosurgery:
11	/	/	/	/	/	/	/	/	/	2010-06-07	1	32.9	F	White	2010-06-07	None		None	None
12	40	40	/	/	/	/	/	/	/		/	67.7	F	White	2010-06-14	None		none	GERD, Barretts esophagus, Colon-TUBULOVILLOUS ADENOMA, hypercholesterolemia
13	/	39	39	/	/	/	40	/	/		/	32.1	F	White	2011-04-11	none		MILD MIXED MICRO-AND MACROVESICULAR STEATOSIS -10% MILDLY ACTIVE STEATOHEPATITIS (NAFLD ACTIVITY SCORE (NAS) = 3/8).	Endometriosis, cholelithiasis
14	/	40	/	/	/	/	/	/	/		/	50.9	F	White	2011-05-23	Meningioma, Papillary thyroid cancer (2012); now hypothyroid	2004	FNH & Hemangioma	Renal mass-Angiomyolipoma-2016
15	39	39	/	/	40	/	/	/	/	2011-08-15	1	71.7	F	White	2011-08-15	None		Polycystic liver disease, FOCAL MILD PORTAL FIBROSIS, VON MEYENBURG COMPLEX	GERD
16	/	/	/	/	/	/	/	/	/	2011-09-12	2	56.1	F	White	2011-09-12	None		Polycystic liver disease, VON MEYENBURG' S COMPLEX x6	GERD, Cholelithiasis
17	/	/	/	/	/	/	/	/	/	2011-01-24	9	72.3	F	White	2011-01-24	None		none	myeloproliferative disorder-JAK 2 negative erythrocytosis: Polycythemia Vera, erythrocytosis: GERD: Barretts esophagus, Thrombocytopenia
18	38	/	/	/	/	40	/	/	/		/	50	F	White	2011-11-02	None		Sclerosed hemangioma	GERD, hypercholesterolemia
19	/	40	38	/	/	/	/	/	/	2011-10-10	11	46.1	F	White	2011-11-08	None		Polycystic liver disease	None
20	39	/	/	39	/	/	/	/	41			51.3	F	White	2011-02-21	Malignant neoplasm of ampulla of Vater -? Bile duct carcinoma 2016- no MR's to confirm	2008 Tx w whipple, BD Ca-2016	none	Obesity, Anemia, ARF 2014, GERD, Kidney stones
21	40	/	/	/	/	/	/	/	/	2011-03-21	4	73	F	White	2011-03-21	None		Fatty liver disease-MILD MIXED MICRO- AND MACROVESICULAR STEATOSIS - 25%	CVA
22	40	/	39	/	39	38	/	/	/	2011-01-19	3	50	M	White	2011-07-05	? EBV	NOne	Cirrhosis-ETOH , PHTN, Ascites, esophageal varices. Portal vein thormbosis, Died of end stage liver failure-6/22/19: EBV Panel-EPSTEIN-BARR VCA IGG AB <18.0 U/mL- 171High EPSTEIN-BARR VCA IGM AB <36.0 U/mL <10 EBV NUCLEAR AG(EBNA)(IGG) <18.0 U/mL- 586High	Thrombocytopenia, IPMN-Benign pancreatic Cyst
23	/	41	44	/	39	/	/	/	/		/	73	F	White	2012-06-18	Lung cancer	2005	Cirrhosis-NASH, PHTN	Thyroid disease, Obesity, Heart disease-CAD, A-Fib, CHF, DMII, COPD, hyperlipidemia
24	/	38	/	/	40	38	/	/	44		/	58.6	M	White	2012-01-24	None		none
25	/	/	/	/	/	/	/	/	/		/	69.7	F	White	2012-07-02	None		Cystadenoma. SINGLE BILE HAMARTOMA (VON MEYENBERG COMPLEX	Gallbladder ADENOMYOMA, GERD
26	/	40	/	/	/	/	/	/	/	2012-01-30	2	43.5	M	White	2012-01-30	None		none	Hyperlipidemia
27	/	40	/	/	/	/	/	/	/		/	63.2	M	White	2012-10-22	None		Biliary dyskinesia	GERD, DVT-Bil LE, Barrett's esophagus, NIDDM, Diverticulosis, Colon tubular adenoma
28	/	/	/	/	/	/	/	/	/	2012-08-28	3	50.6	F	White	2012-10-22	None		none	Cholelithiasis, Kidney stones, GERD, Ulcerative colitis, Anemia, Rheumatoid arthritis
29	/	/	/	/	40	/	/	/	/		/	69.2	F	Black or African American	2012-02-08	Breast cancer	2007	None	GERD, DVT-after tamoxifen 2007
30	38	/	41	/	/	/	/	/	40		/	79.1	F	White	2012-03-19	Breast cancer	1996	SCLEROSED HEMANGIOMA	Cholelithiasis
31	/	/	/	/	/	/	39	/	/		/	52.3	F	White	2012-01-10	None		Biliary dyskinesia	GERD, Hyperlipidemia
32	40	/	/	42	/	/	/	/	/	2012-04-16	2	38.1	M	White	2012-04-16	None		None	Aortic/mitral disease
33	/	/	/	/	/	39	/	/	/		/	37.9	M	White	2013-03-25	testicular-Germ cell tumor	2004	NECROTIC GRANULOMA. MACROVESICULAR STEATOSIS-10%	None
34	/	/	/	/	/	/	/	/	/	2013-04-29	12	52	M	White	2013-04-29	None		Cirrhosis- HCV & HBV	Kidney stones, Cholelithiasis, colon tubular adenoma, Splenomegaly, Thrombocytopenia
35	/	/	/	/	/	/	/	/	/	2013-05-13	5	75.1	F	White	2013-05-13	None		Bile duct stone-2010, Fatty liver	LEIOMYOMAS-Uterus, Tubulovillous Adenoma Colon,
36	38	/	/	/	/	/	/	/	/	2013-11-04	1	41.8	F	White	2013-11-04	None		Mild portal fibrosis	polycystic ovarian syndrome, Hyperlipidemia
37	/		/	/	/	/	/	/	/		/	63.4	F	White	42198	None		MILD MACROVESICULAR STEATOSIS -10%, SMALL VON MEYENBURG'S COMPLEX	GERD, Cholelithiasis, Hypothyroidism, Fibromyalgia, Gallsonte pancreatitis
38	38	/	/	/	38	/	/	/	/		/	54.3	M	White	2015-08-10	Colon Cancer-stage III, Skin-Basal cell	6/9/11-colon, Basal cell 2019	None	Kidney Stones
39	/	/	/	/	40	38	/	/	41		/	54.9	F	White	2015-08-17	None		None	Irritable bowel syndrome
40	/	/	/	/	/	/	/	/	/		/	54	F	White	2016-04-21	None		CHRONIC STEATOHEPATITIS, 30% MACROVESICULAR STEATOSIS, MILD PERIPORTAL/SINUSOIDAL FIBROSIS, NAS ACTIVITY INDEX 3/8, AND FIBROSIS SCORE 2/4.	DMII, Diverticulosis-2012
41	39	/	/	/	/	/	/	/	/	2016-03-08	3.1	49.9	F	White	2016-06-13	None		none	dysplastic condyloma-rectum, GERD, Kidney stone
42	/	44	/	/	/	/	/	/	/	2016-07-02	2	63.7	F	White	2016-07-05	None		MIXED MACRO-MICROVESICULAR STEATOSIS-10%, Mild portal fibrosis.	Hyperlipidemia, GERD
43	40	/	/	/	40	/	/	/	44	2016-07-18	3	42.4	M	White	2016-07-18	None		none	Anal condylomata
44	/	/	/	/	/	/	/	/	/	2017-03-16	4.1	36.1	F	White	2017-04-25	None		MACROVESICULAR STEATOSIS -40%. PORTAL/PERIPORTAL FIBROSIS WITH SHORT FIBROUS SEPTA AND FOCAL DELICATE PERICELLULAR FIBROSIS.	Irritable bowel syndrome
45	/	/	/	/	/	38	/	/	/	2017-08-21	2.6	55.1	M	White	2017-08-25	None		MODERATE MIXED MICRO AND MACROVESICULAR STEATOSIS -30 TO 40% . SUPERIMPOSED STEATOHEPATITIS, MILDLY ACTIVE (NASH SCORE:4/8). MILD PORTAL /PERIPORTAL FIBROSIS AND FOCAL MILD PERIVENULAR SUBSINUSOIDAL FIBROSIS (FIBROSIS STAGE: 1C-2).	GERD, Gout, Obesity
46	/	/	/	/	/	/	/	39	/		/	65.8	F	White	2017-09-08	Colon Cancer-Mets to bladder walll	2016-03-07	CHRONIC STEATOHEPATITIS; MIXED MICRO-MACROVESICULAR STEATOSIS - 40% WITH MILD PORTAL/PERIPORTAL AND PERICELLULAR FIBROSIS (NAS ACTIVITY INDEX: 4/8; FIBROSIS STAGE 2/4).	COPD, Anemia
47	39	/	/	/	39	39	/	/	/	2016-08-12	2	40.4	M	White	2017-02-02	None		Polycystic Liver Disease. MILD PORTAL / PERIPORTAL AND SINUSOIDAL FIBROSIS WITH SHORT FIBROUS SEPTAE. Caroli's disease	GERD, Peptic ulcer disease. Obesity, hiatal hernia/bile duct blockage GU/Renal
48	38	44	/	/	/	38	/	/	/		/	79.6	M	White	2017-11-15	Prostate Cancer	2009 comp Tx in 2015	None	Chronic kidney disease, DVT/PE, A-Fib, GERD
49	/	39	/	/	/	/	/	/	/		/	58.6	F	White	2017-12-18	None		BILIARY CYSTADENOMA WITH OVARIAN TYPE STROMA	NOne
50	40	/	/	/	/	/	/	/	/		/	83.4	M	White	2017-04-07	??Skin melanoma	2010	PERIPORTAL/SINUSOIDAL FIBROSIS, MULTIPLE VON MEYENBERG COMPLEXES	hyperlipidemia , Tubular Adenoma-Colon, Asbestos lung disease-COPD, Duodenal ulcer
51	38	39	39	/	37	38	38	/	40	2017-12-21	4	45.6	F	White	2018-01-11	None		MARKED MACRO AND MICROVESICULAR STEATOSIS	IBS, GERD, & PUD
52	/	/	/	/	/	39	38	/	/		/	57.7	F	White	2018-03-01	None		MARKED MACRO AND MICROVESICULAR STEATOSIS.	Endometriosis, cholelithiasis, GERD, Fibromyalgia
53	39	/	/	/	39	/	/	/	/		/	59.7	F	White	2018-07-23	Breast and Cervical Cancer	Breast 2004, ? Cervical 1983	No path	IDDM, A-Fib
54	/	/	39	/	/	/	/	/	/		/	35.7	F	White	2019-09-20	Cervical cancer	2010-08-26		Anemia, GERD IBS
55	/	/	/	/	/	/	/	/	/	2019-10-14	2	57.8	F	White	2019-10-14	none		MILD MIXED STEATOSIS -20 %> Minimal to mild portal firbosis.	GERD, Mitral valve prolapse
56	/	/	/	/	40	/	/	/	/		/	40.3	M	White	2019-11-19	None		None	None
57	/	/	/	/	/	40	/	/	/	2020-11-02	7.8 (Range- < 6.1)	65.8	F	White	2021-09-03	None		Mild portal fibrosis	None
58	40	/	/	/	/	/	/	/	/	2008-02-20	5	66	F	White	2010-08-24	None	none	None	COPD, GERD, DVT, UC/Crohn's, Parkinsons
59	39	/	/	/	36	38	40	/	/	2018-05-01	2	29	F	White	2018-07-13	None	None	MACROVESICULAR STEATOSIS- 40% WITH SUPERIMPOSED MILDLY ACTIVE STEATOHEPATITIS (ACTIVITY SCORE: 3/8; MILD PORTAL/PERIPORTAL AND PERISINUSOIDAL FIBROSIS WITHOUT BRIDGING (FIBROSIS STAGE: 2/4).	Obesity, Hypothyroidism
60	/	/	40	/	39	/	/	/	/	2016-02-24	1.6	26		White	2016-05-09	None	none	MACROVESICULAR STEATOSIS WITH MACROVESICULAR -20%. SUPERIMPOSED STEATOHEPATITIS (ACTIVITY SCORE: 3/8). FOCAL, MILD, PORTAL/PERIPORTAL FIBROSIS	Diverticulosis, Polycystic ovarian syndrome
61	/	/	/	/	/	/	/	/	/		/	36	F	White	2017-06-07	None	None	liver was steatotic , Biliary dyskinesia	GERD, chronic Cholecystitis, Obesity-Hx Gastric banding
62	40	/	/	/	/	/	/	/	/		/	34	F	White	2017-10-04	None	none	NODULAR REGENERATIVE HYPERPLASIA. MACROVESICULAR STEATOSIS INVOLVING -20% OF HEPATOCYTES. MILD PORTAL FIBROSIS.	Congenital adrenal hyperplasia, Polycystic ovaries, Kidney stones
63	/	/	/	/	39	/	/	/	/	2018-05-25	6.1	28	F	White	2017-11-14	? Benign Hepatocellular Adenoma,		MODERATE MACROVESICULAR STEATOSIS. PORTAL FIBROSIS WITH FREQUENT INCOMPLETE AND OCCASIONAL COMPLETE PORTAL TO PORTAL FIBROUS BRIDGES	Gallstones, Hypothyroid, Ovarian cyst
64	/	/	/	/	/	/	/	/	/		/	26	F	White	2011-02-28	None	None	None	Fibroid Uterus
65	/	/	/	/	/	/	/	/	/	2011-04-11	13	47	M	White	2011-04-11	None	None	Cirrhosis-HCV-Tx w Interferon, Moderate-Severe steatosis	Gastric ulcer, Splenomegaly, NO varices
66	/	/	/	/	/	/	/	/	/		/	49	F	White	2010-10-18	None	None	Biliary Dyskinesia	Gastroparesis, Diabetes, Hypothyroidism
67	/	/	/	/	/	/	/	/	/	2012-07-09	3	31	F	White	2012-06-04	None	None	None	Ovarian cyst, enodmetriosis
68	/	/	/	/	/	/	/	/	/		/	40	F	White	2012-04-03	None	none	Portal Vein aneurysm. MODERATE TO SEVERE MIXED MICRO-AND MACROVESICULAR STEATOSIS-60%. MILDLY ACTIVE STEATOHEPATITIS (NAFLD ACTIVITY SCORE (NAS) = 4-5/8). MILD PORTAL AND PERIPORTAL FIBROSIS AND DELICATE SUBSINUSOIDAL FIBROSIS WITH FOCAL EARLY BRIDGING FIBROSIS (FIBROSIS STAGE 2-3/4).	Hyperthyroidism, Diabetes,
69	/	/	/	/	/	/	/	/	/	2011-01-19	3	50	M	White	2011-07-05	? EBV	NOne	Cirrhosis-ETOH , PHTN, Ascites, esophageal varices. Portal vein thormbosis, Died of end stage liver failure-6/22/19: EBV Panel-EPSTEIN-BARR VCA IGG AB <18.0 U/mL- 171High EPSTEIN-BARR VCA IGM AB <36.0 U/mL <10 EBV NUCLEAR AG(EBNA)(IGG) <18.0 U/mL- 586High	Thrombocytopenia, IPMN-Benign pancreatic Cyst
70	/	/	/	/	/	/	/	/	/	2011-05-23	2	35	F	White	2011-05-23	None	None	None	Irritable bowel syndrome
71	/	/	/	/	/	/	/	/	/	2009-10-19	6	50	M	White	2009-10-19	None	none	Fatty liver- No path	Diabetes, Esophagel dysplasia. Asthma, benign pancreatic cyst
72	/	/	/	/	/	/	/	/	/	2010-08-09	13	55	F	White	2010-08-09	None	None	Cirrhosis, Chronic HCV, HBV, PHTN	Splenomegaly, Esophageal varices, Gallstones
73	/	/	/	/	/	/	/	/	/	2010-11-22	2	39	M	White	2010-12-21	None	None	None	Biliary colic
74	/	/	/	/	/	/	/	/	/	2010-08-24	5	66	F	White	2010-08-24	None	none	None	COPD, GERD, DVT, UC/Crohn's, Parkinsons
75	41	/	/	/	/	/	/	/	/	2010-06-07	1	32	F	White	2010-06-07	None	None	None	None
