# Supplementary material for: Serum Fusion Transcripts to Assess the Risk of Hepatocellular Carcinoma and the Impact of Cancer Treatment through Machine Learning
Source: Am J Pathol. 2024 Jul;194(7):1262–71. doi: 10.1016/j.ajpath.2024.02.017 (PMC11220925; doi:10.1016/j.ajpath.2024.02.017)
Supplement: Supplemental Table S3 [file mmc3.xlsx]

## Sheet: Sheet1
Supplemental table 3. Fusion gene machine learning models to predict HCC occurrence in the training cohort (LOOCV)
Feature	Method	AUC	Accuracy	Sensitivity	Specificity	YoudenIndex	Precision	Recall	F-score	TP	FP	TN	FN
MF_40+CCNH_38+SLAM_41+PNOL_40	RF	0.934219	0.914634	0.870968	0.941176	0.812144	0.9	0.870968	0.885246	27	3	48	4
MF_41+CCNH_38+SLAM_41+PNOL_40	RF	0.934219	0.914634	0.870968	0.941176	0.812144	0.9	0.870968	0.885246	27	3	48	4
MF_40+CCNH_38+SLAM_41+PNOL_40	Logistic	0.939279	0.914634	0.870968	0.941176	0.812144	0.9	0.870968	0.885246	27	3	48	4
MF_40+CCNH_38+SLAM_41+ZMZM_39+PNOL_40	Logistic	0.939279	0.914634	0.870968	0.941176	0.812144	0.9	0.870968	0.885246	27	3	48	4
MF_40+CCNH_38+SLAM_40+PNOL_40	RF	0.939279	0.914634	0.83871	0.960784	0.799494	0.928571	0.83871	0.881356	26	2	49	5
MF_41+CCNH_38+SLAM_40+PNOL_40	RF	0.936116	0.914634	0.83871	0.960784	0.799494	0.928571	0.83871	0.881356	26	2	49	5
MF_40+CCNH_38+SLAM_40+PNOL_40	Logistic	0.934219	0.914634	0.83871	0.960784	0.799494	0.928571	0.83871	0.881356	26	2	49	5
MF_41+CCNH_38+SLAM_40+PNOL_40	Logistic	0.931056	0.914634	0.83871	0.960784	0.799494	0.928571	0.83871	0.881356	26	2	49	5
MF_40+CCNH_38+SLAM_40+ZMZM_39+PNOL_40	Logistic	0.934219	0.914634	0.83871	0.960784	0.799494	0.928571	0.83871	0.881356	26	2	49	5
MF_41+CCNH_38+SLAM_40+ZMZM_39+PNOL_40	Logistic	0.931056	0.914634	0.83871	0.960784	0.799494	0.928571	0.83871	0.881356	26	2	49	5
MF_40+CCNH_38+SLAM_41+PNOL_40	SVM	0.876028	0.902439	0.870968	0.921569	0.792536	0.870968	0.870968	0.870968	27	4	47	4
MF_41+CCNH_38+SLAM_41+PNOL_40	SVM	0.852625	0.902439	0.870968	0.921569	0.792536	0.870968	0.870968	0.870968	27	4	47	4
MF_40+CCNH_38+SLAM_41+ZMZM_39+PNOL_40	SVM	0.896901	0.902439	0.870968	0.921569	0.792536	0.870968	0.870968	0.870968	27	4	47	4
MF_41+CCNH_38+SLAM_41+ZMZM_39+PNOL_40	SVM	0.917774	0.902439	0.870968	0.921569	0.792536	0.870968	0.870968	0.870968	27	4	47	4
MF_41+CCNH_38+SLAM_41+ZMZM_39+PNOL_40	RF	0.938014	0.902439	0.870968	0.921569	0.792536	0.870968	0.870968	0.870968	27	4	47	4
MF_41+CCNH_38+SLAM_41+PNOL_40	Logistic	0.936749	0.902439	0.870968	0.921569	0.792536	0.870968	0.870968	0.870968	27	4	47	4
MF_41+CCNH_38+SLAM_41+ZMZM_39+PNOL_40	Logistic	0.936749	0.902439	0.870968	0.921569	0.792536	0.870968	0.870968	0.870968	27	4	47	4
MF_40+CCNH_38+SLAM_40+PNOL_40	SVM	0.840607	0.902439	0.83871	0.941176	0.779886	0.896552	0.83871	0.866667	26	3	48	5
MF_41+CCNH_38+SLAM_40+PNOL_40	SVM	0.815307	0.902439	0.83871	0.941176	0.779886	0.896552	0.83871	0.866667	26	3	48	5
MF_40+SLAM_41+PNOL_40	SVM	0.802657	0.902439	0.83871	0.941176	0.779886	0.896552	0.83871	0.866667	26	3	48	5
MF_41+SLAM_41+PNOL_40	SVM	0.789374	0.902439	0.83871	0.941176	0.779886	0.896552	0.83871	0.866667	26	3	48	5
MF_41+CCNH_38+SLAM_40+ZMZM_39+PNOL_40	SVM	0.918406	0.902439	0.83871	0.941176	0.779886	0.896552	0.83871	0.866667	26	3	48	5
MF_40+SLAM_41+ZMZM_39+PNOL_40	SVM	0.901328	0.902439	0.83871	0.941176	0.779886	0.896552	0.83871	0.866667	26	3	48	5
MF_41+SLAM_41+ZMZM_39+PNOL_40	SVM	0.897533	0.902439	0.83871	0.941176	0.779886	0.896552	0.83871	0.866667	26	3	48	5
MF_40+SLAM_41+PNOL_40	RF	0.922834	0.902439	0.83871	0.941176	0.779886	0.896552	0.83871	0.866667	26	3	48	5
MF_41+SLAM_41+PNOL_40	RF	0.919671	0.902439	0.83871	0.941176	0.779886	0.896552	0.83871	0.866667	26	3	48	5
MF_40+SLAM_41+PNOL_40	Logistic	0.922834	0.902439	0.83871	0.941176	0.779886	0.896552	0.83871	0.866667	26	3	48	5
MF_41+SLAM_41+PNOL_40	Logistic	0.919671	0.902439	0.83871	0.941176	0.779886	0.896552	0.83871	0.866667	26	3	48	5
MF_40+SLAM_40+PNOL_40	SVM	0.788109	0.902439	0.806452	0.960784	0.767236	0.925926	0.806452	0.862069	25	2	49	6
MF_41+SLAM_40+PNOL_40	SVM	0.784314	0.902439	0.806452	0.960784	0.767236	0.925926	0.806452	0.862069	25	2	49	6
MF_40+SLAM_40+ZMZM_39+PNOL_40	SVM	0.906388	0.902439	0.806452	0.960784	0.767236	0.925926	0.806452	0.862069	25	2	49	6
MF_41+SLAM_40+ZMZM_39+PNOL_40	SVM	0.875395	0.902439	0.806452	0.960784	0.767236	0.925926	0.806452	0.862069	25	2	49	6
MF_40+CCNH_38+SLAM_41+PNOL_38	RF	0.931056	0.902439	0.806452	0.960784	0.767236	0.925926	0.806452	0.862069	25	2	49	6
MF_41+CCNH_38+SLAM_41+PNOL_38	RF	0.929791	0.902439	0.806452	0.960784	0.767236	0.925926	0.806452	0.862069	25	2	49	6
MF_40+SLAM_40+PNOL_40	RF	0.927894	0.902439	0.806452	0.960784	0.767236	0.925926	0.806452	0.862069	25	2	49	6
MF_41+SLAM_40+PNOL_40	RF	0.925364	0.902439	0.806452	0.960784	0.767236	0.925926	0.806452	0.862069	25	2	49	6
MF_40+SLAM_40+PNOL_40	Logistic	0.927894	0.902439	0.806452	0.960784	0.767236	0.925926	0.806452	0.862069	25	2	49	6
MF_41+SLAM_40+PNOL_40	Logistic	0.924099	0.902439	0.806452	0.960784	0.767236	0.925926	0.806452	0.862069	25	2	49	6
MF_40+SLAM_40+ZMZM_39+PNOL_40	Logistic	0.927894	0.902439	0.806452	0.960784	0.767236	0.925926	0.806452	0.862069	25	2	49	6
MF_41+SLAM_40+ZMZM_39+PNOL_40	Logistic	0.924099	0.902439	0.806452	0.960784	0.767236	0.925926	0.806452	0.862069	25	2	49	6
MF_40+CCNH_38+SLAM_40+PNOL_38	RF	0.932954	0.902439	0.774194	0.980392	0.754586	0.96	0.774194	0.857143	24	1	50	7
MF_41+CCNH_38+SLAM_40+PNOL_38	RF	0.926629	0.902439	0.774194	0.980392	0.754586	0.96	0.774194	0.857143	24	1	50	7
MF_40+CCNH_38+SLAM_40+PNOL_38	Logistic	0.927261	0.902439	0.774194	0.980392	0.754586	0.96	0.774194	0.857143	24	1	50	7
MF_41+CCNH_38+SLAM_40+PNOL_38	Logistic	0.922834	0.902439	0.774194	0.980392	0.754586	0.96	0.774194	0.857143	24	1	50	7
MF_40+CCNH_38+SLAM_40+ZMZM_39+PNOL_38	Logistic	0.934851	0.902439	0.774194	0.980392	0.754586	0.96	0.774194	0.857143	24	1	50	7
MF_41+CCNH_38+SLAM_40+ZMZM_39+PNOL_38	Logistic	0.922834	0.902439	0.774194	0.980392	0.754586	0.96	0.774194	0.857143	24	1	50	7
MF_40+CCNH_38+SLAM_41+ZMZM_39+PNOL_40	RF	0.939279	0.890244	0.870968	0.901961	0.772929	0.84375	0.870968	0.857143	27	5	46	4
MF_40+CCNH_38+SLAM_40+ZMZM_39+PNOL_40	SVM	0.928526	0.890244	0.83871	0.921569	0.760278	0.866667	0.83871	0.852459	26	4	47	5
MF_40+CCNH_38+SLAM_40+ZMZM_39+PNOL_40	RF	0.941176	0.890244	0.83871	0.921569	0.760278	0.866667	0.83871	0.852459	26	4	47	5
MF_41+CCNH_38+SLAM_40+ZMZM_39+PNOL_40	RF	0.938646	0.890244	0.83871	0.921569	0.760278	0.866667	0.83871	0.852459	26	4	47	5
MF_40+SLAM_41+ZMZM_39+PNOL_40	RF	0.931056	0.890244	0.83871	0.921569	0.760278	0.866667	0.83871	0.852459	26	4	47	5
MF_40+CCNH_38+SLAM_41+PNOL_38	SVM	0.798229	0.890244	0.806452	0.941176	0.747628	0.892857	0.806452	0.847458	25	3	48	6
MF_41+CCNH_38+SLAM_41+PNOL_38	SVM	0.778621	0.890244	0.806452	0.941176	0.747628	0.892857	0.806452	0.847458	25	3	48	6
MF_40+CCNH_38+SLAM_41+ZMZM_39+PNOL_38	SVM	0.927894	0.890244	0.806452	0.941176	0.747628	0.892857	0.806452	0.847458	25	3	48	6
MF_40+CCNH_38+SLAM_41+PNOL_38	Logistic	0.927261	0.890244	0.806452	0.941176	0.747628	0.892857	0.806452	0.847458	25	3	48	6
MF_41+CCNH_38+SLAM_41+PNOL_38	Logistic	0.923466	0.890244	0.806452	0.941176	0.747628	0.892857	0.806452	0.847458	25	3	48	6
MF_40+CCNH_38+SLAM_41+ZMZM_39+PNOL_38	Logistic	0.927261	0.890244	0.806452	0.941176	0.747628	0.892857	0.806452	0.847458	25	3	48	6
MF_41+CCNH_38+SLAM_41+ZMZM_39+PNOL_38	Logistic	0.923466	0.890244	0.806452	0.941176	0.747628	0.892857	0.806452	0.847458	25	3	48	6
MF_40+CCNH_38+SLAM_40+PNOL_38	SVM	0.796964	0.890244	0.774194	0.960784	0.734978	0.923077	0.774194	0.842105	24	2	49	7
MF_41+CCNH_38+SLAM_40+PNOL_38	SVM	0.765971	0.890244	0.774194	0.960784	0.734978	0.923077	0.774194	0.842105	24	2	49	7
MF_40+SLAM_41+PNOL_38	SVM	0.805187	0.890244	0.774194	0.960784	0.734978	0.923077	0.774194	0.842105	24	2	49	7
MF_41+SLAM_41+PNOL_38	SVM	0.782416	0.890244	0.774194	0.960784	0.734978	0.923077	0.774194	0.842105	24	2	49	7
MF_40+SLAM_41+ZMZM_39+PNOL_38	SVM	0.870968	0.890244	0.774194	0.960784	0.734978	0.923077	0.774194	0.842105	24	2	49	7
MF_41+SLAM_41+ZMZM_39+PNOL_38	SVM	0.903226	0.890244	0.774194	0.960784	0.734978	0.923077	0.774194	0.842105	24	2	49	7
MF_40+SLAM_41+PNOL_38	RF	0.922201	0.890244	0.774194	0.960784	0.734978	0.923077	0.774194	0.842105	24	2	49	7
MF_41+SLAM_41+PNOL_38	RF	0.917141	0.890244	0.774194	0.960784	0.734978	0.923077	0.774194	0.842105	24	2	49	7
MF_40+SLAM_41+PNOL_38	Logistic	0.921569	0.890244	0.774194	0.960784	0.734978	0.923077	0.774194	0.842105	24	2	49	7
MF_41+SLAM_41+PNOL_38	Logistic	0.917141	0.890244	0.774194	0.960784	0.734978	0.923077	0.774194	0.842105	24	2	49	7
MF_40+SLAM_40+PNOL_38	SVM	0.772296	0.890244	0.741935	0.980392	0.722328	0.958333	0.741935	0.836364	23	1	50	8
MF_41+SLAM_40+PNOL_38	SVM	0.756483	0.890244	0.741935	0.980392	0.722328	0.958333	0.741935	0.836364	23	1	50	8
MF_40+SLAM_40+ZMZM_39+PNOL_38	SVM	0.86148	0.890244	0.741935	0.980392	0.722328	0.958333	0.741935	0.836364	23	1	50	8
MF_41+SLAM_40+ZMZM_39+PNOL_38	SVM	0.852625	0.890244	0.741935	0.980392	0.722328	0.958333	0.741935	0.836364	23	1	50	8
MF_40+SLAM_40+PNOL_38	RF	0.924731	0.890244	0.741935	0.980392	0.722328	0.958333	0.741935	0.836364	23	1	50	8
MF_41+SLAM_40+PNOL_38	RF	0.919671	0.890244	0.741935	0.980392	0.722328	0.958333	0.741935	0.836364	23	1	50	8
MF_40+SLAM_40+PNOL_38	Logistic	0.924731	0.890244	0.741935	0.980392	0.722328	0.958333	0.741935	0.836364	23	1	50	8
MF_41+SLAM_40+PNOL_38	Logistic	0.919671	0.890244	0.741935	0.980392	0.722328	0.958333	0.741935	0.836364	23	1	50	8
MF_41+SLAM_40+ZMZM_39+PNOL_38	Logistic	0.928526	0.890244	0.741935	0.980392	0.722328	0.958333	0.741935	0.836364	23	1	50	8
MF_41+SLAM_41+ZMZM_39+PNOL_40	RF	0.931056	0.878049	0.83871	0.901961	0.74067	0.83871	0.83871	0.83871	26	5	46	5
MF_40+SLAM_41+ZMZM_39+PNOL_40	Logistic	0.922834	0.878049	0.83871	0.901961	0.74067	0.83871	0.83871	0.83871	26	5	46	5
MF_41+SLAM_41+ZMZM_39+PNOL_40	Logistic	0.919671	0.878049	0.83871	0.901961	0.74067	0.83871	0.83871	0.83871	26	5	46	5
MF_41+CCNH_38+SLAM_41+ZMZM_39+PNOL_38	SVM	0.899431	0.878049	0.806452	0.921569	0.72802	0.862069	0.806452	0.833333	25	4	47	6
MF_40+CCNH_38+SLAM_41+ZMZM_39+PNOL_38	RF	0.932321	0.878049	0.806452	0.921569	0.72802	0.862069	0.806452	0.833333	25	4	47	6
MF_41+CCNH_38+SLAM_41+ZMZM_39+PNOL_38	RF	0.929159	0.878049	0.806452	0.921569	0.72802	0.862069	0.806452	0.833333	25	4	47	6
MF_40+SLAM_40+ZMZM_39+PNOL_40	RF	0.932954	0.878049	0.806452	0.921569	0.72802	0.862069	0.806452	0.833333	25	4	47	6
MF_41+SLAM_40+ZMZM_39+PNOL_40	RF	0.929791	0.878049	0.806452	0.921569	0.72802	0.862069	0.806452	0.833333	25	4	47	6
MF_40+CCNH_38+SLAM_40+ZMZM_39+PNOL_38	SVM	0.920936	0.878049	0.774194	0.941176	0.71537	0.888889	0.774194	0.827586	24	3	48	7
MF_40+CCNH_38+SLAM_40+ZMZM_39+PNOL_38	RF	0.933586	0.878049	0.774194	0.941176	0.71537	0.888889	0.774194	0.827586	24	3	48	7
MF_41+CCNH_38+SLAM_40+ZMZM_39+PNOL_38	RF	0.928526	0.878049	0.774194	0.941176	0.71537	0.888889	0.774194	0.827586	24	3	48	7
MF_39+CCNH_38+SLAM_40+PNOL_40	SVM	0.745098	0.878049	0.741935	0.960784	0.70272	0.92	0.741935	0.821429	23	2	49	8
MF_39+CCNH_38+SLAM_40+PNOL_38	SVM	0.750791	0.878049	0.709677	0.980392	0.69007	0.956522	0.709677	0.814815	22	1	50	9
MF_41+CCNH_38+SLAM_40+ZMZM_39+PNOL_38	SVM	0.910816	0.865854	0.774194	0.921569	0.695762	0.857143	0.774194	0.813559	24	4	47	7
MF_40+SLAM_41+ZMZM_39+PNOL_38	RF	0.926629	0.865854	0.774194	0.921569	0.695762	0.857143	0.774194	0.813559	24	4	47	7
MF_41+SLAM_41+ZMZM_39+PNOL_38	RF	0.923466	0.865854	0.774194	0.921569	0.695762	0.857143	0.774194	0.813559	24	4	47	7
MF_40+SLAM_41+ZMZM_39+PNOL_38	Logistic	0.921569	0.865854	0.774194	0.921569	0.695762	0.857143	0.774194	0.813559	24	4	47	7
MF_41+SLAM_41+ZMZM_39+PNOL_38	Logistic	0.917141	0.865854	0.774194	0.921569	0.695762	0.857143	0.774194	0.813559	24	4	47	7
MF_39+CCNH_38+SLAM_41+PNOL_40	SVM	0.743833	0.865854	0.741935	0.941176	0.683112	0.884615	0.741935	0.807018	23	3	48	8
MF_41+SLAM_40+ZMZM_39+PNOL_38	RF	0.921569	0.865854	0.741935	0.941176	0.683112	0.884615	0.741935	0.807018	23	3	48	8
MF_39+CCNH_38+SLAM_41+PNOL_40	RF	0.889311	0.865854	0.741935	0.941176	0.683112	0.884615	0.741935	0.807018	23	3	48	8
MF_39+SLAM_41+PNOL_40	SVM	0.693865	0.865854	0.709677	0.960784	0.670462	0.916667	0.709677	0.8	22	2	49	9
MF_39+CCNH_38+SLAM_41+PNOL_38	RF	0.87413	0.865854	0.709677	0.960784	0.670462	0.916667	0.709677	0.8	22	2	49	9
MF_39+CCNH_38+SLAM_40+PNOL_40	RF	0.889311	0.865854	0.709677	0.960784	0.670462	0.916667	0.709677	0.8	22	2	49	9
MF_39+SLAM_41+PNOL_38	SVM	0.679949	0.865854	0.677419	0.980392	0.657812	0.954545	0.677419	0.792453	21	1	50	10
MF_39+SLAM_40+PNOL_40	SVM	0.701455	0.865854	0.677419	0.980392	0.657812	0.954545	0.677419	0.792453	21	1	50	10
MF_39+CCNH_38+SLAM_40+PNOL_38	RF	0.876028	0.865854	0.677419	0.980392	0.657812	0.954545	0.677419	0.792453	21	1	50	10
MF_39+SLAM_40+PNOL_38	SVM	0.703352	0.865854	0.645161	1	0.645161	1	0.645161	0.784314	20	0	51	11
MF_39+SLAM_40+PNOL_38	RF	0.870335	0.865854	0.645161	1	0.645161	1	0.645161	0.784314	20	0	51	11
MF_40	SVM	0.764706	0.853659	1	0.764706	0.764706	0.72093	1	0.837838	31	12	39	0
MF_40+CCNH_38	SVM	0.764706	0.853659	1	0.764706	0.764706	0.72093	1	0.837838	31	12	39	0
MF_40+SLAM_40	SVM	0.815939	0.853659	1	0.764706	0.764706	0.72093	1	0.837838	31	12	39	0
MF_40+CCNH_38+SLAM_40	SVM	0.84377	0.853659	1	0.764706	0.764706	0.72093	1	0.837838	31	12	39	0
MF_40+SLAM_41	SVM	0.782416	0.853659	1	0.764706	0.764706	0.72093	1	0.837838	31	12	39	0
MF_40+ZMZM_39	SVM	0.764706	0.853659	1	0.764706	0.764706	0.72093	1	0.837838	31	12	39	0
MF_40+CCNH_38+ZMZM_39	SVM	0.802657	0.853659	1	0.764706	0.764706	0.72093	1	0.837838	31	12	39	0
MF_40+PNOL_38	SVM	0.772296	0.853659	1	0.764706	0.764706	0.72093	1	0.837838	31	12	39	0
MF_40+ZMZM_39+PNOL_38	SVM	0.815307	0.853659	1	0.764706	0.764706	0.72093	1	0.837838	31	12	39	0
MF_40+PNOL_40	SVM	0.784314	0.853659	1	0.764706	0.764706	0.72093	1	0.837838	31	12	39	0
MF_40	RF	0.764706	0.853659	1	0.764706	0.764706	0.72093	1	0.837838	31	12	39	0
MF_40+SLAM_40	RF	0.87919	0.853659	1	0.764706	0.764706	0.72093	1	0.837838	31	12	39	0
MF_40+SLAM_41	RF	0.872233	0.853659	1	0.764706	0.764706	0.72093	1	0.837838	31	12	39	0
MF_40+ZMZM_39	RF	0.844402	0.853659	1	0.764706	0.764706	0.72093	1	0.837838	31	12	39	0
MF_40+CCNH_38+ZMZM_39	RF	0.883618	0.853659	1	0.764706	0.764706	0.72093	1	0.837838	31	12	39	0
MF_40+PNOL_38	RF	0.86907	0.853659	1	0.764706	0.764706	0.72093	1	0.837838	31	12	39	0
MF_40+PNOL_40	RF	0.872233	0.853659	1	0.764706	0.764706	0.72093	1	0.837838	31	12	39	0
MF_40	Logistic	0.764706	0.853659	1	0.764706	0.764706	0.72093	1	0.837838	31	12	39	0
MF_40+CCNH_38	Logistic	0.848197	0.853659	1	0.764706	0.764706	0.72093	1	0.837838	31	12	39	0
MF_40+SLAM_40	Logistic	0.876028	0.853659	1	0.764706	0.764706	0.72093	1	0.837838	31	12	39	0
MF_40+CCNH_38+SLAM_40	Logistic	0.895636	0.853659	1	0.764706	0.764706	0.72093	1	0.837838	31	12	39	0
MF_40+SLAM_41	Logistic	0.872233	0.853659	1	0.764706	0.764706	0.72093	1	0.837838	31	12	39	0
MF_40+CCNH_38+SLAM_41	Logistic	0.898798	0.853659	1	0.764706	0.764706	0.72093	1	0.837838	31	12	39	0
MF_40+ZMZM_39	Logistic	0.844402	0.853659	1	0.764706	0.764706	0.72093	1	0.837838	31	12	39	0
MF_40+CCNH_38+ZMZM_39	Logistic	0.888046	0.853659	1	0.764706	0.764706	0.72093	1	0.837838	31	12	39	0
MF_40+SLAM_41+ZMZM_39	Logistic	0.872233	0.853659	1	0.764706	0.764706	0.72093	1	0.837838	31	12	39	0
MF_40+CCNH_38+SLAM_41+ZMZM_39	Logistic	0.898798	0.853659	1	0.764706	0.764706	0.72093	1	0.837838	31	12	39	0
MF_40+PNOL_38	Logistic	0.86907	0.853659	1	0.764706	0.764706	0.72093	1	0.837838	31	12	39	0
MF_40+ZMZM_39+PNOL_38	Logistic	0.86907	0.853659	1	0.764706	0.764706	0.72093	1	0.837838	31	12	39	0
MF_40+PNOL_40	Logistic	0.872233	0.853659	1	0.764706	0.764706	0.72093	1	0.837838	31	12	39	0
MF_40+ZMZM_39+PNOL_40	Logistic	0.897533	0.853659	1	0.764706	0.764706	0.72093	1	0.837838	31	12	39	0
MF_40	LDA	0.764706	0.853659	1	0.764706	0.764706	0.72093	1	0.837838	31	12	39	0
MF_40+CCNH_38	LDA	0.848197	0.853659	1	0.764706	0.764706	0.72093	1	0.837838	31	12	39	0
MF_40+SLAM_40	LDA	0.876028	0.853659	1	0.764706	0.764706	0.72093	1	0.837838	31	12	39	0
MF_40+CCNH_38+SLAM_40	LDA	0.895636	0.853659	1	0.764706	0.764706	0.72093	1	0.837838	31	12	39	0
MF_40+SLAM_41	LDA	0.872233	0.853659	1	0.764706	0.764706	0.72093	1	0.837838	31	12	39	0
MF_40+CCNH_38+SLAM_41	LDA	0.898798	0.853659	1	0.764706	0.764706	0.72093	1	0.837838	31	12	39	0
MF_40+ZMZM_39	LDA	0.844402	0.853659	1	0.764706	0.764706	0.72093	1	0.837838	31	12	39	0
MF_40+CCNH_38+ZMZM_39	LDA	0.888046	0.853659	1	0.764706	0.764706	0.72093	1	0.837838	31	12	39	0
MF_40+SLAM_40+ZMZM_39	LDA	0.876028	0.853659	1	0.764706	0.764706	0.72093	1	0.837838	31	12	39	0
MF_40+CCNH_38+SLAM_40+ZMZM_39	LDA	0.895636	0.853659	1	0.764706	0.764706	0.72093	1	0.837838	31	12	39	0
MF_40+SLAM_41+ZMZM_39	LDA	0.872233	0.853659	1	0.764706	0.764706	0.72093	1	0.837838	31	12	39	0
MF_40+CCNH_38+SLAM_41+ZMZM_39	LDA	0.896268	0.853659	1	0.764706	0.764706	0.72093	1	0.837838	31	12	39	0
MF_40+PNOL_38	LDA	0.86907	0.853659	1	0.764706	0.764706	0.72093	1	0.837838	31	12	39	0
MF_40+SLAM_40+PNOL_38	LDA	0.924731	0.853659	1	0.764706	0.764706	0.72093	1	0.837838	31	12	39	0
MF_40+CCNH_38+SLAM_40+PNOL_38	LDA	0.931689	0.853659	1	0.764706	0.764706	0.72093	1	0.837838	31	12	39	0
MF_40+SLAM_41+PNOL_38	LDA	0.921569	0.853659	1	0.764706	0.764706	0.72093	1	0.837838	31	12	39	0
MF_40+CCNH_38+SLAM_41+PNOL_38	LDA	0.934219	0.853659	1	0.764706	0.764706	0.72093	1	0.837838	31	12	39	0
MF_40+ZMZM_39+PNOL_38	LDA	0.897533	0.853659	1	0.764706	0.764706	0.72093	1	0.837838	31	12	39	0
MF_40+CCNH_38+ZMZM_39+PNOL_38	LDA	0.901328	0.853659	1	0.764706	0.764706	0.72093	1	0.837838	31	12	39	0
MF_40+PNOL_40	LDA	0.872233	0.853659	1	0.764706	0.764706	0.72093	1	0.837838	31	12	39	0
MF_40+SLAM_40+PNOL_40	LDA	0.927894	0.853659	1	0.764706	0.764706	0.72093	1	0.837838	31	12	39	0
MF_40+ZMZM_39+PNOL_40	LDA	0.903226	0.853659	1	0.764706	0.764706	0.72093	1	0.837838	31	12	39	0
MF_40+CCNH_38+ZMZM_39+PNOL_40	LDA	0.907653	0.853659	1	0.764706	0.764706	0.72093	1	0.837838	31	12	39	0
MF_38+CCNH_38+SLAM_41+PNOL_40	SVM	0.786844	0.853659	0.83871	0.862745	0.701455	0.787879	0.83871	0.8125	26	7	44	5
MF_38+CCNH_38+SLAM_40+PNOL_40	SVM	0.754586	0.853659	0.806452	0.882353	0.688805	0.806452	0.806452	0.806452	25	6	45	6
MF_38+CCNH_38+SLAM_41+PNOL_38	SVM	0.758381	0.853659	0.774194	0.901961	0.676154	0.827586	0.774194	0.8	24	5	46	7
MF_39+CCNH_38+SLAM_41+ZMZM_39+PNOL_40	SVM	0.784314	0.853659	0.774194	0.901961	0.676154	0.827586	0.774194	0.8	24	5	46	7
MF_38+CCNH_38+SLAM_40+PNOL_38	SVM	0.769133	0.853659	0.741935	0.921569	0.663504	0.851852	0.741935	0.793103	23	4	47	8
MF_39+CCNH_38+SLAM_41+PNOL_38	SVM	0.765971	0.853659	0.741935	0.921569	0.663504	0.851852	0.741935	0.793103	23	4	47	8
MF_39+CCNH_38+SLAM_40+ZMZM_39+PNOL_40	SVM	0.776091	0.853659	0.741935	0.921569	0.663504	0.851852	0.741935	0.793103	23	4	47	8
MF_40+SLAM_40+ZMZM_39+PNOL_38	RF	0.926629	0.853659	0.741935	0.921569	0.663504	0.851852	0.741935	0.793103	23	4	47	8
MF_39+CCNH_38+SLAM_41+PNOL_40	Logistic	0.87666	0.853659	0.741935	0.921569	0.663504	0.851852	0.741935	0.793103	23	4	47	8
MF_39+CCNH_38+SLAM_40+PNOL_40	Logistic	0.878558	0.853659	0.709677	0.941176	0.650854	0.88	0.709677	0.785714	22	3	48	9
MF_39+SLAM_41+PNOL_40	Logistic	0.875395	0.853659	0.709677	0.941176	0.650854	0.88	0.709677	0.785714	22	3	48	9
MF_39+SLAM_41+PNOL_38	RF	0.868438	0.853659	0.677419	0.960784	0.638204	0.913043	0.677419	0.777778	21	2	49	10
MF_39+SLAM_40+PNOL_40	RF	0.887413	0.853659	0.677419	0.960784	0.638204	0.913043	0.677419	0.777778	21	2	49	10
MF_39+SLAM_40+PNOL_40	Logistic	0.883618	0.853659	0.677419	0.960784	0.638204	0.913043	0.677419	0.777778	21	2	49	10
MF_41	SVM	0.745098	0.841463	1	0.745098	0.745098	0.704545	1	0.826667	31	13	38	0
MF_41+CCNH_38	SVM	0.745098	0.841463	1	0.745098	0.745098	0.704545	1	0.826667	31	13	38	0
MF_41+SLAM_40	SVM	0.793801	0.841463	1	0.745098	0.745098	0.704545	1	0.826667	31	13	38	0
MF_41+SLAM_41	SVM	0.805187	0.841463	1	0.745098	0.745098	0.704545	1	0.826667	31	13	38	0
MF_40+CCNH_38+SLAM_41	SVM	0.817837	0.841463	1	0.745098	0.745098	0.704545	1	0.826667	31	13	38	0
MF_41+ZMZM_39	SVM	0.745098	0.841463	1	0.745098	0.745098	0.704545	1	0.826667	31	13	38	0
MF_41+CCNH_38+ZMZM_39	SVM	0.808982	0.841463	1	0.745098	0.745098	0.704545	1	0.826667	31	13	38	0
MF_41+PNOL_38	SVM	0.820999	0.841463	1	0.745098	0.745098	0.704545	1	0.826667	31	13	38	0
MF_41+PNOL_40	SVM	0.814042	0.841463	1	0.745098	0.745098	0.704545	1	0.826667	31	13	38	0
MF_41	RF	0.745098	0.841463	1	0.745098	0.745098	0.704545	1	0.826667	31	13	38	0
MF_40+CCNH_38	RF	0.850095	0.841463	1	0.745098	0.745098	0.704545	1	0.826667	31	13	38	0
MF_41+CCNH_38	RF	0.825427	0.841463	1	0.745098	0.745098	0.704545	1	0.826667	31	13	38	0
MF_41+SLAM_40	RF	0.867805	0.841463	1	0.745098	0.745098	0.704545	1	0.826667	31	13	38	0
MF_41+SLAM_41	RF	0.864643	0.841463	1	0.745098	0.745098	0.704545	1	0.826667	31	13	38	0
MF_41+ZMZM_39	RF	0.834915	0.841463	1	0.745098	0.745098	0.704545	1	0.826667	31	13	38	0
MF_41+PNOL_38	RF	0.862745	0.841463	1	0.745098	0.745098	0.704545	1	0.826667	31	13	38	0
MF_41+PNOL_40	RF	0.863378	0.841463	1	0.745098	0.745098	0.704545	1	0.826667	31	13	38	0
MF_41	Logistic	0.745098	0.841463	1	0.745098	0.745098	0.704545	1	0.826667	31	13	38	0
MF_41+CCNH_38	Logistic	0.835547	0.841463	1	0.745098	0.745098	0.704545	1	0.826667	31	13	38	0
MF_41+SLAM_40	Logistic	0.86654	0.841463	1	0.745098	0.745098	0.704545	1	0.826667	31	13	38	0
MF_41+SLAM_41	Logistic	0.863378	0.841463	1	0.745098	0.745098	0.704545	1	0.826667	31	13	38	0
MF_41+ZMZM_39	Logistic	0.83365	0.841463	1	0.745098	0.745098	0.704545	1	0.826667	31	13	38	0
MF_41+CCNH_38+ZMZM_39	Logistic	0.879823	0.841463	1	0.745098	0.745098	0.704545	1	0.826667	31	13	38	0
MF_41+SLAM_41+ZMZM_39	Logistic	0.863378	0.841463	1	0.745098	0.745098	0.704545	1	0.826667	31	13	38	0
MF_41+PNOL_38	Logistic	0.85895	0.841463	1	0.745098	0.745098	0.704545	1	0.826667	31	13	38	0
MF_40+CCNH_38+PNOL_38	Logistic	0.893738	0.841463	1	0.745098	0.745098	0.704545	1	0.826667	31	13	38	0
MF_41+ZMZM_39+PNOL_38	Logistic	0.890576	0.841463	1	0.745098	0.745098	0.704545	1	0.826667	31	13	38	0
MF_41+PNOL_40	Logistic	0.863378	0.841463	1	0.745098	0.745098	0.704545	1	0.826667	31	13	38	0
MF_41	LDA	0.745098	0.841463	1	0.745098	0.745098	0.704545	1	0.826667	31	13	38	0
MF_41+CCNH_38	LDA	0.835547	0.841463	1	0.745098	0.745098	0.704545	1	0.826667	31	13	38	0
MF_41+SLAM_40	LDA	0.86654	0.841463	1	0.745098	0.745098	0.704545	1	0.826667	31	13	38	0
MF_41+CCNH_38+SLAM_40	LDA	0.887413	0.841463	1	0.745098	0.745098	0.704545	1	0.826667	31	13	38	0
MF_41+SLAM_41	LDA	0.863378	0.841463	1	0.745098	0.745098	0.704545	1	0.826667	31	13	38	0
MF_41+CCNH_38+SLAM_41	LDA	0.891208	0.841463	1	0.745098	0.745098	0.704545	1	0.826667	31	13	38	0
MF_41+ZMZM_39	LDA	0.83365	0.841463	1	0.745098	0.745098	0.704545	1	0.826667	31	13	38	0
MF_41+CCNH_38+ZMZM_39	LDA	0.879823	0.841463	1	0.745098	0.745098	0.704545	1	0.826667	31	13	38	0
MF_41+SLAM_40+ZMZM_39	LDA	0.86654	0.841463	1	0.745098	0.745098	0.704545	1	0.826667	31	13	38	0
MF_41+CCNH_38+SLAM_40+ZMZM_39	LDA	0.887413	0.841463	1	0.745098	0.745098	0.704545	1	0.826667	31	13	38	0
MF_41+SLAM_41+ZMZM_39	LDA	0.863378	0.841463	1	0.745098	0.745098	0.704545	1	0.826667	31	13	38	0
MF_41+CCNH_38+SLAM_41+ZMZM_39	LDA	0.888678	0.841463	1	0.745098	0.745098	0.704545	1	0.826667	31	13	38	0
MF_41+PNOL_38	LDA	0.85895	0.841463	1	0.745098	0.745098	0.704545	1	0.826667	31	13	38	0
MF_40+CCNH_38+PNOL_38	LDA	0.901328	0.841463	1	0.745098	0.745098	0.704545	1	0.826667	31	13	38	0
MF_41+SLAM_40+PNOL_38	LDA	0.919671	0.841463	1	0.745098	0.745098	0.704545	1	0.826667	31	13	38	0
MF_41+ZMZM_39+PNOL_38	LDA	0.890576	0.841463	1	0.745098	0.745098	0.704545	1	0.826667	31	13	38	0
MF_41+PNOL_40	LDA	0.863378	0.841463	1	0.745098	0.745098	0.704545	1	0.826667	31	13	38	0
MF_40+CCNH_38+PNOL_40	LDA	0.911448	0.841463	1	0.745098	0.745098	0.704545	1	0.826667	31	13	38	0
MF_41+ZMZM_39+PNOL_40	LDA	0.897533	0.841463	1	0.745098	0.745098	0.704545	1	0.826667	31	13	38	0
MF_40+CCNH_38+SLAM_40+ZMZM_39	RF	0.905756	0.841463	0.967742	0.764706	0.732448	0.714286	0.967742	0.821918	30	12	39	1
MF_40+SLAM_40+ZMZM_39+PNOL_38	LDA	0.924731	0.841463	0.967742	0.764706	0.732448	0.714286	0.967742	0.821918	30	12	39	1
MF_40+CCNH_38+SLAM_40+ZMZM_39+PNOL_38	LDA	0.932321	0.841463	0.967742	0.764706	0.732448	0.714286	0.967742	0.821918	30	12	39	1
MF_40+SLAM_41+ZMZM_39+PNOL_38	LDA	0.921569	0.841463	0.967742	0.764706	0.732448	0.714286	0.967742	0.821918	30	12	39	1
MF_40+CCNH_38+SLAM_41+ZMZM_39+PNOL_38	LDA	0.931056	0.841463	0.967742	0.764706	0.732448	0.714286	0.967742	0.821918	30	12	39	1
MF_40+SLAM_40+ZMZM_39+PNOL_40	LDA	0.927894	0.841463	0.967742	0.764706	0.732448	0.714286	0.967742	0.821918	30	12	39	1
MF_39+CCNH_38+SLAM_41+ZMZM_39	SVM	0.759646	0.841463	0.870968	0.823529	0.694497	0.75	0.870968	0.80597	27	9	42	4
MF_39+CCNH_38+ZMZM_39	RF	0.825427	0.841463	0.870968	0.823529	0.694497	0.75	0.870968	0.80597	27	9	42	4
MF_39+CCNH_38+SLAM_40	Logistic	0.826692	0.841463	0.870968	0.823529	0.694497	0.75	0.870968	0.80597	27	9	42	4
MF_39+CCNH_38+SLAM_41	Logistic	0.826692	0.841463	0.870968	0.823529	0.694497	0.75	0.870968	0.80597	27	9	42	4
MF_39+CCNH_38+ZMZM_39	Logistic	0.819102	0.841463	0.870968	0.823529	0.694497	0.75	0.870968	0.80597	27	9	42	4
MF_39+CCNH_38+SLAM_40+ZMZM_39	Logistic	0.836812	0.841463	0.870968	0.823529	0.694497	0.75	0.870968	0.80597	27	9	42	4
MF_39+CCNH_38+SLAM_41+ZMZM_39	Logistic	0.829855	0.841463	0.870968	0.823529	0.694497	0.75	0.870968	0.80597	27	9	42	4
MF_39	SVM	0.707147	0.841463	0.83871	0.843137	0.681847	0.764706	0.83871	0.8	26	8	43	5
MF_39+SLAM_40	SVM	0.73814	0.841463	0.83871	0.843137	0.681847	0.764706	0.83871	0.8	26	8	43	5
MF_39+SLAM_41	SVM	0.764706	0.841463	0.83871	0.843137	0.681847	0.764706	0.83871	0.8	26	8	43	5
MF_39+ZMZM_39	SVM	0.734345	0.841463	0.83871	0.843137	0.681847	0.764706	0.83871	0.8	26	8	43	5
MF_39+PNOL_38	SVM	0.727388	0.841463	0.83871	0.843137	0.681847	0.764706	0.83871	0.8	26	8	43	5
MF_39+PNOL_40	SVM	0.723593	0.841463	0.83871	0.843137	0.681847	0.764706	0.83871	0.8	26	8	43	5
MF_39	RF	0.707147	0.841463	0.83871	0.843137	0.681847	0.764706	0.83871	0.8	26	8	43	5
MF_39+SLAM_40	RF	0.826059	0.841463	0.83871	0.843137	0.681847	0.764706	0.83871	0.8	26	8	43	5
MF_39+SLAM_41	RF	0.822264	0.841463	0.83871	0.843137	0.681847	0.764706	0.83871	0.8	26	8	43	5
MF_39+ZMZM_39	RF	0.803289	0.841463	0.83871	0.843137	0.681847	0.764706	0.83871	0.8	26	8	43	5
MF_39+CCNH_38+SLAM_40+ZMZM_39	RF	0.83871	0.841463	0.83871	0.843137	0.681847	0.764706	0.83871	0.8	26	8	43	5
MF_39+CCNH_38+SLAM_41+ZMZM_39	RF	0.83618	0.841463	0.83871	0.843137	0.681847	0.764706	0.83871	0.8	26	8	43	5
MF_39+PNOL_38	RF	0.802657	0.841463	0.83871	0.843137	0.681847	0.764706	0.83871	0.8	26	8	43	5
MF_39+PNOL_40	RF	0.821632	0.841463	0.83871	0.843137	0.681847	0.764706	0.83871	0.8	26	8	43	5
MF_39	Logistic	0.707147	0.841463	0.83871	0.843137	0.681847	0.764706	0.83871	0.8	26	8	43	5
MF_39+SLAM_40	Logistic	0.826059	0.841463	0.83871	0.843137	0.681847	0.764706	0.83871	0.8	26	8	43	5
MF_39+SLAM_41	Logistic	0.821632	0.841463	0.83871	0.843137	0.681847	0.764706	0.83871	0.8	26	8	43	5
MF_39+ZMZM_39	Logistic	0.803289	0.841463	0.83871	0.843137	0.681847	0.764706	0.83871	0.8	26	8	43	5
MF_39+SLAM_41+ZMZM_39	Logistic	0.834915	0.841463	0.83871	0.843137	0.681847	0.764706	0.83871	0.8	26	8	43	5
MF_39+PNOL_38	Logistic	0.802657	0.841463	0.83871	0.843137	0.681847	0.764706	0.83871	0.8	26	8	43	5
MF_39+PNOL_40	Logistic	0.821632	0.841463	0.83871	0.843137	0.681847	0.764706	0.83871	0.8	26	8	43	5
MF_39	LDA	0.707147	0.841463	0.83871	0.843137	0.681847	0.764706	0.83871	0.8	26	8	43	5
MF_39+SLAM_40	LDA	0.826059	0.841463	0.83871	0.843137	0.681847	0.764706	0.83871	0.8	26	8	43	5
MF_39+CCNH_38+SLAM_40	LDA	0.83871	0.841463	0.83871	0.843137	0.681847	0.764706	0.83871	0.8	26	8	43	5
MF_39+SLAM_41	LDA	0.821632	0.841463	0.83871	0.843137	0.681847	0.764706	0.83871	0.8	26	8	43	5
MF_39+CCNH_38+SLAM_41	LDA	0.838077	0.841463	0.83871	0.843137	0.681847	0.764706	0.83871	0.8	26	8	43	5
MF_39+ZMZM_39	LDA	0.803289	0.841463	0.83871	0.843137	0.681847	0.764706	0.83871	0.8	26	8	43	5
MF_39+CCNH_38+ZMZM_39	LDA	0.832385	0.841463	0.83871	0.843137	0.681847	0.764706	0.83871	0.8	26	8	43	5
MF_39+SLAM_40+ZMZM_39	LDA	0.826059	0.841463	0.83871	0.843137	0.681847	0.764706	0.83871	0.8	26	8	43	5
MF_39+CCNH_38+SLAM_40+ZMZM_39	LDA	0.83871	0.841463	0.83871	0.843137	0.681847	0.764706	0.83871	0.8	26	8	43	5
MF_39+SLAM_41+ZMZM_39	LDA	0.834915	0.841463	0.83871	0.843137	0.681847	0.764706	0.83871	0.8	26	8	43	5
MF_39+CCNH_38+SLAM_41+ZMZM_39	LDA	0.842505	0.841463	0.83871	0.843137	0.681847	0.764706	0.83871	0.8	26	8	43	5
MF_39+PNOL_38	LDA	0.802657	0.841463	0.83871	0.843137	0.681847	0.764706	0.83871	0.8	26	8	43	5
MF_39+PNOL_40	LDA	0.821632	0.841463	0.83871	0.843137	0.681847	0.764706	0.83871	0.8	26	8	43	5
MF_38+CCNH_38+SLAM_40+PNOL_40	RF	0.843137	0.841463	0.774194	0.882353	0.656546	0.8	0.774194	0.786885	24	6	45	7
MF_41+CCNH_38+ZMZM_39+PNOL_40	RF	0.913346	0.841463	0.741935	0.901961	0.643896	0.821429	0.741935	0.779661	23	5	46	8
MF_39+SLAM_41+ZMZM_39+PNOL_40	SVM	0.741303	0.841463	0.709677	0.921569	0.631246	0.846154	0.709677	0.77193	22	4	47	9
MF_39+SLAM_41+PNOL_40	RF	0.877293	0.841463	0.709677	0.921569	0.631246	0.846154	0.709677	0.77193	22	4	47	9
MF_39+SLAM_41+ZMZM_39+PNOL_38	SVM	0.752056	0.841463	0.677419	0.941176	0.618596	0.875	0.677419	0.763636	21	3	48	10
MF_41+CCNH_38+PNOL_40	SVM	0.796964	0.841463	0.677419	0.941176	0.618596	0.875	0.677419	0.763636	21	3	48	10
MF_39+CCNH_38+SLAM_40+ZMZM_39+PNOL_38	RF	0.878558	0.841463	0.677419	0.941176	0.618596	0.875	0.677419	0.763636	21	3	48	10
MF_41+CCNH_38+PNOL_38	LDA	0.893738	0.829268	1	0.72549	0.72549	0.688889	1	0.815789	31	14	37	0
MF_41+CCNH_38+ZMZM_39+PNOL_38	LDA	0.893738	0.829268	1	0.72549	0.72549	0.688889	1	0.815789	31	14	37	0
MF_41+CCNH_38+PNOL_40	LDA	0.905123	0.829268	1	0.72549	0.72549	0.688889	1	0.815789	31	14	37	0
MF_41+CCNH_38+ZMZM_39+PNOL_40	LDA	0.918406	0.829268	1	0.72549	0.72549	0.688889	1	0.815789	31	14	37	0
MF_41+CCNH_38+SLAM_41	Logistic	0.891208	0.829268	0.967742	0.745098	0.71284	0.697674	0.967742	0.810811	30	13	38	1
MF_41+SLAM_40+ZMZM_39+PNOL_38	LDA	0.919671	0.829268	0.967742	0.745098	0.71284	0.697674	0.967742	0.810811	30	13	38	1
MF_41+CCNH_38+SLAM_40+ZMZM_39+PNOL_38	LDA	0.927261	0.829268	0.967742	0.745098	0.71284	0.697674	0.967742	0.810811	30	13	38	1
MF_40+CCNH_38+SLAM_41+ZMZM_39	RF	0.903226	0.829268	0.935484	0.764706	0.70019	0.707317	0.935484	0.805556	29	12	39	2
MF_39+CCNH_38	SVM	0.717268	0.829268	0.83871	0.823529	0.662239	0.742857	0.83871	0.787879	26	9	42	5
MF_39+CCNH_38+SLAM_40	SVM	0.807084	0.829268	0.83871	0.823529	0.662239	0.742857	0.83871	0.787879	26	9	42	5
MF_39+CCNH_38+SLAM_41	SVM	0.798229	0.829268	0.83871	0.823529	0.662239	0.742857	0.83871	0.787879	26	9	42	5
MF_39+CCNH_38+ZMZM_39	SVM	0.739405	0.829268	0.83871	0.823529	0.662239	0.742857	0.83871	0.787879	26	9	42	5
MF_39+CCNH_38+SLAM_40+ZMZM_39	SVM	0.788109	0.829268	0.83871	0.823529	0.662239	0.742857	0.83871	0.787879	26	9	42	5
MF_38+CCNH_38+SLAM_41+ZMZM_39+PNOL_40	SVM	0.783049	0.829268	0.83871	0.823529	0.662239	0.742857	0.83871	0.787879	26	9	42	5
MF_39+CCNH_38	RF	0.774194	0.829268	0.83871	0.823529	0.662239	0.742857	0.83871	0.787879	26	9	42	5
MF_39+CCNH_38	Logistic	0.767868	0.829268	0.83871	0.823529	0.662239	0.742857	0.83871	0.787879	26	9	42	5
MF_39+CCNH_38+PNOL_38	Logistic	0.826059	0.829268	0.83871	0.823529	0.662239	0.742857	0.83871	0.787879	26	9	42	5
MF_39+ZMZM_39+PNOL_38	Logistic	0.855155	0.829268	0.83871	0.823529	0.662239	0.742857	0.83871	0.787879	26	9	42	5
MF_39+CCNH_38+PNOL_40	Logistic	0.84883	0.829268	0.83871	0.823529	0.662239	0.742857	0.83871	0.787879	26	9	42	5
MF_39+ZMZM_39+PNOL_40	Logistic	0.867173	0.829268	0.83871	0.823529	0.662239	0.742857	0.83871	0.787879	26	9	42	5
MF_39+CCNH_38	LDA	0.784314	0.829268	0.83871	0.823529	0.662239	0.742857	0.83871	0.787879	26	9	42	5
MF_39+CCNH_38+PNOL_38	LDA	0.836812	0.829268	0.83871	0.823529	0.662239	0.742857	0.83871	0.787879	26	9	42	5
MF_39+SLAM_40+PNOL_38	LDA	0.870968	0.829268	0.83871	0.823529	0.662239	0.742857	0.83871	0.787879	26	9	42	5
MF_39+CCNH_38+SLAM_40+PNOL_38	LDA	0.880455	0.829268	0.83871	0.823529	0.662239	0.742857	0.83871	0.787879	26	9	42	5
MF_39+SLAM_41+PNOL_38	LDA	0.868438	0.829268	0.83871	0.823529	0.662239	0.742857	0.83871	0.787879	26	9	42	5
MF_39+ZMZM_39+PNOL_38	LDA	0.860848	0.829268	0.83871	0.823529	0.662239	0.742857	0.83871	0.787879	26	9	42	5
MF_39+CCNH_38+ZMZM_39+PNOL_38	LDA	0.840607	0.829268	0.83871	0.823529	0.662239	0.742857	0.83871	0.787879	26	9	42	5
MF_39+SLAM_41+ZMZM_39+PNOL_38	LDA	0.868438	0.829268	0.83871	0.823529	0.662239	0.742857	0.83871	0.787879	26	9	42	5
MF_39+CCNH_38+PNOL_40	LDA	0.858318	0.829268	0.83871	0.823529	0.662239	0.742857	0.83871	0.787879	26	9	42	5
MF_39+ZMZM_39+PNOL_40	LDA	0.872233	0.829268	0.83871	0.823529	0.662239	0.742857	0.83871	0.787879	26	9	42	5
MF_39+CCNH_38+ZMZM_39+PNOL_40	LDA	0.863378	0.829268	0.83871	0.823529	0.662239	0.742857	0.83871	0.787879	26	9	42	5
MF_38+CCNH_38+SLAM_40+ZMZM_39+PNOL_40	SVM	0.759646	0.829268	0.806452	0.843137	0.649589	0.757576	0.806452	0.78125	25	8	43	6
MF_38+SLAM_41+PNOL_40	SVM	0.722328	0.829268	0.774194	0.862745	0.636939	0.774194	0.774194	0.774194	24	7	44	7
MF_38+CCNH_38+SLAM_41+PNOL_40	RF	0.838077	0.829268	0.774194	0.862745	0.636939	0.774194	0.774194	0.774194	24	7	44	7
MF_39+CCNH_38+SLAM_41+ZMZM_39+PNOL_38	SVM	0.753321	0.829268	0.741935	0.882353	0.624288	0.793103	0.741935	0.766667	23	6	45	8
MF_38+SLAM_40+PNOL_40	SVM	0.750158	0.829268	0.741935	0.882353	0.624288	0.793103	0.741935	0.766667	23	6	45	8
MF_39+CCNH_38+SLAM_41+ZMZM_39+PNOL_40	RF	0.884883	0.829268	0.741935	0.882353	0.624288	0.793103	0.741935	0.766667	23	6	45	8
MF_39+CCNH_38+SLAM_41+ZMZM_39+PNOL_40	Logistic	0.875395	0.829268	0.741935	0.882353	0.624288	0.793103	0.741935	0.766667	23	6	45	8
MF_39+CCNH_38+SLAM_40+ZMZM_39+PNOL_38	SVM	0.753953	0.829268	0.709677	0.901961	0.611638	0.814815	0.709677	0.758621	22	5	46	9
MF_39+CCNH_38+SLAM_41+ZMZM_39+PNOL_38	Logistic	0.855787	0.829268	0.709677	0.901961	0.611638	0.814815	0.709677	0.758621	22	5	46	9
MF_39+CCNH_38+SLAM_40+ZMZM_39+PNOL_40	Logistic	0.876028	0.829268	0.709677	0.901961	0.611638	0.814815	0.709677	0.758621	22	5	46	9
MF_39+SLAM_41+ZMZM_39+PNOL_40	Logistic	0.876028	0.829268	0.709677	0.901961	0.611638	0.814815	0.709677	0.758621	22	5	46	9
MF_39+SLAM_40+ZMZM_39+PNOL_40	Logistic	0.877293	0.829268	0.677419	0.921569	0.598988	0.84	0.677419	0.75	21	4	47	10
MF_39+SLAM_40+ZMZM_39+PNOL_38	SVM	0.726123	0.829268	0.645161	0.941176	0.586338	0.869565	0.645161	0.740741	20	3	48	11
MF_38+CCNH_38+SLAM_40	RF	0.683744	0.829268	0.548387	1	0.548387	1	0.548387	0.708333	17	0	51	14
MF_40+SLAM_40+ZMZM_39	SVM	0.808982	0.817073	0.903226	0.764706	0.667932	0.7	0.903226	0.788732	28	12	39	3
MF_40+SLAM_41+ZMZM_39	SVM	0.826692	0.817073	0.903226	0.764706	0.667932	0.7	0.903226	0.788732	28	12	39	3
MF_40+SLAM_41+ZMZM_39	RF	0.893738	0.817073	0.903226	0.764706	0.667932	0.7	0.903226	0.788732	28	12	39	3
MF_40+SLAM_40+ZMZM_39	Logistic	0.876028	0.817073	0.903226	0.764706	0.667932	0.7	0.903226	0.788732	28	12	39	3
MF_40+CCNH_38+SLAM_40+ZMZM_39	Logistic	0.895636	0.817073	0.903226	0.764706	0.667932	0.7	0.903226	0.788732	28	12	39	3
MF_39+SLAM_40+ZMZM_39	Logistic	0.837445	0.817073	0.83871	0.803922	0.642631	0.722222	0.83871	0.776119	26	10	41	5
MF_39+CCNH_38+ZMZM_39+PNOL_38	Logistic	0.84883	0.817073	0.83871	0.803922	0.642631	0.722222	0.83871	0.776119	26	10	41	5
MF_39+CCNH_38+SLAM_41+PNOL_38	LDA	0.87666	0.817073	0.83871	0.803922	0.642631	0.722222	0.83871	0.776119	26	10	41	5
MF_38+ZMZM_39	SVM	0.708412	0.817073	0.806452	0.823529	0.629981	0.735294	0.806452	0.769231	25	9	42	6
MF_38+ZMZM_39	RF	0.722328	0.817073	0.806452	0.823529	0.629981	0.735294	0.806452	0.769231	25	9	42	6
MF_39+ZMZM_39+PNOL_40	RF	0.865908	0.817073	0.806452	0.823529	0.629981	0.735294	0.806452	0.769231	25	9	42	6
MF_39+SLAM_40+ZMZM_39+PNOL_38	LDA	0.870968	0.817073	0.806452	0.823529	0.629981	0.735294	0.806452	0.769231	25	9	42	6
MF_39+CCNH_38+SLAM_40+ZMZM_39+PNOL_38	LDA	0.876028	0.817073	0.806452	0.823529	0.629981	0.735294	0.806452	0.769231	25	9	42	6
MF_38+SLAM_40+ZMZM_39	SVM	0.729285	0.817073	0.741935	0.862745	0.604681	0.766667	0.741935	0.754098	23	7	44	8
MF_38+SLAM_41+ZMZM_39	SVM	0.739405	0.817073	0.741935	0.862745	0.604681	0.766667	0.741935	0.754098	23	7	44	8
MF_39+CCNH_38+SLAM_41+ZMZM_39+PNOL_38	RF	0.87413	0.817073	0.709677	0.882353	0.59203	0.785714	0.709677	0.745763	22	6	45	9
MF_39+CCNH_38+SLAM_40+ZMZM_39+PNOL_40	RF	0.891208	0.817073	0.709677	0.882353	0.59203	0.785714	0.709677	0.745763	22	6	45	9
MF_38+CCNH_38+SLAM_41+ZMZM_39+PNOL_38	Logistic	0.796964	0.817073	0.709677	0.882353	0.59203	0.785714	0.709677	0.745763	22	6	45	9
MF_41+CCNH_38+ZMZM_39+PNOL_40	SVM	0.767236	0.817073	0.677419	0.901961	0.57938	0.807692	0.677419	0.736842	21	5	46	10
MF_39+SLAM_40+ZMZM_39+PNOL_40	SVM	0.757748	0.817073	0.677419	0.901961	0.57938	0.807692	0.677419	0.736842	21	5	46	10
MF_41+CCNH_38+PNOL_40	RF	0.898798	0.817073	0.677419	0.901961	0.57938	0.807692	0.677419	0.736842	21	5	46	10
MF_38+CCNH_38+SLAM_40+ZMZM_39+PNOL_38	Logistic	0.796331	0.817073	0.677419	0.901961	0.57938	0.807692	0.677419	0.736842	21	5	46	10
MF_41+CCNH_38+ZMZM_39+PNOL_40	Logistic	0.898798	0.817073	0.677419	0.901961	0.57938	0.807692	0.677419	0.736842	21	5	46	10
MF_38+CCNH_38+SLAM_40+PNOL_38	RF	0.795699	0.817073	0.645161	0.921569	0.56673	0.833333	0.645161	0.727273	20	4	47	11
MF_38+CCNH_38+SLAM_41+PNOL_40	Logistic	0.829222	0.817073	0.645161	0.921569	0.56673	0.833333	0.645161	0.727273	20	4	47	11
MF_38+CCNH_38+SLAM_41+PNOL_38	LDA	0.779254	0.817073	0.612903	0.941176	0.55408	0.863636	0.612903	0.716981	19	3	48	12
MF_38+CCNH_38+SLAM_41	SVM	0.578115	0.817073	0.580645	0.960784	0.541429	0.9	0.580645	0.705882	18	2	49	13
MF_38+CCNH_38+SLAM_41	RF	0.681847	0.817073	0.580645	0.960784	0.541429	0.9	0.580645	0.705882	18	2	49	13
MF_38+CCNH_38+SLAM_40	SVM	0.596458	0.817073	0.548387	0.980392	0.528779	0.944444	0.548387	0.693878	17	1	50	14
MF_41+SLAM_40+ZMZM_39	SVM	0.822897	0.804878	0.903226	0.745098	0.648324	0.682927	0.903226	0.777778	28	13	38	3
MF_41+SLAM_41+ZMZM_39	SVM	0.817204	0.804878	0.903226	0.745098	0.648324	0.682927	0.903226	0.777778	28	13	38	3
MF_40+CCNH_38+SLAM_41+ZMZM_39	SVM	0.793801	0.804878	0.903226	0.745098	0.648324	0.682927	0.903226	0.777778	28	13	38	3
MF_41+SLAM_40+ZMZM_39	Logistic	0.86654	0.804878	0.903226	0.745098	0.648324	0.682927	0.903226	0.777778	28	13	38	3
MF_40+CCNH_38+SLAM_41+PNOL_40	LDA	0.937381	0.804878	0.870968	0.764706	0.635674	0.692308	0.870968	0.771429	27	12	39	4
MF_40+CCNH_38+SLAM_41+ZMZM_39+PNOL_40	LDA	0.937381	0.804878	0.870968	0.764706	0.635674	0.692308	0.870968	0.771429	27	12	39	4
SLAM_41+PNOL_40	SVM	0.657812	0.804878	0.83871	0.784314	0.623023	0.702703	0.83871	0.764706	26	11	40	5
CCNH_38+SLAM_41+PNOL_40	SVM	0.717268	0.804878	0.83871	0.784314	0.623023	0.702703	0.83871	0.764706	26	11	40	5
SLAM_41+PNOL_40	RF	0.708412	0.804878	0.83871	0.784314	0.623023	0.702703	0.83871	0.764706	26	11	40	5
SLAM_41+PNOL_40	Logistic	0.708412	0.804878	0.83871	0.784314	0.623023	0.702703	0.83871	0.764706	26	11	40	5
SLAM_41+PNOL_40	LDA	0.708412	0.804878	0.83871	0.784314	0.623023	0.702703	0.83871	0.764706	26	11	40	5
MF_38+CCNH_38+ZMZM_39	SVM	0.690702	0.804878	0.806452	0.803922	0.610373	0.714286	0.806452	0.757576	25	10	41	6
SLAM_40+PNOL_40	SVM	0.648324	0.804878	0.806452	0.803922	0.610373	0.714286	0.806452	0.757576	25	10	41	6
CCNH_38+SLAM_40+PNOL_40	SVM	0.719165	0.804878	0.806452	0.803922	0.610373	0.714286	0.806452	0.757576	25	10	41	6
SLAM_40+ZMZM_39+PNOL_40	SVM	0.71284	0.804878	0.806452	0.803922	0.610373	0.714286	0.806452	0.757576	25	10	41	6
MF_39+SLAM_41+ZMZM_39	RF	0.825427	0.804878	0.806452	0.803922	0.610373	0.714286	0.806452	0.757576	25	10	41	6
SLAM_40+PNOL_40	RF	0.693865	0.804878	0.806452	0.803922	0.610373	0.714286	0.806452	0.757576	25	10	41	6
SLAM_40+PNOL_40	Logistic	0.693865	0.804878	0.806452	0.803922	0.610373	0.714286	0.806452	0.757576	25	10	41	6
SLAM_40+PNOL_40	LDA	0.693865	0.804878	0.806452	0.803922	0.610373	0.714286	0.806452	0.757576	25	10	41	6
SLAM_41+PNOL_38	SVM	0.637571	0.804878	0.774194	0.823529	0.597723	0.727273	0.774194	0.75	24	9	42	7
CCNH_38+SLAM_41+PNOL_38	SVM	0.745098	0.804878	0.774194	0.823529	0.597723	0.727273	0.774194	0.75	24	9	42	7
SLAM_41+ZMZM_39+PNOL_38	SVM	0.678684	0.804878	0.774194	0.823529	0.597723	0.727273	0.774194	0.75	24	9	42	7
SLAM_41+PNOL_38	RF	0.678684	0.804878	0.774194	0.823529	0.597723	0.727273	0.774194	0.75	24	9	42	7
MF_39+CCNH_38+ZMZM_39+PNOL_38	RF	0.865908	0.804878	0.774194	0.823529	0.597723	0.727273	0.774194	0.75	24	9	42	7
MF_39+ZMZM_39+PNOL_38	RF	0.853257	0.804878	0.774194	0.823529	0.597723	0.727273	0.774194	0.75	24	9	42	7
MF_39+CCNH_38+ZMZM_39+PNOL_40	RF	0.887413	0.804878	0.774194	0.823529	0.597723	0.727273	0.774194	0.75	24	9	42	7
SLAM_41+PNOL_38	Logistic	0.678052	0.804878	0.774194	0.823529	0.597723	0.727273	0.774194	0.75	24	9	42	7
SLAM_41+PNOL_38	LDA	0.678052	0.804878	0.774194	0.823529	0.597723	0.727273	0.774194	0.75	24	9	42	7
SLAM_40+PNOL_38	SVM	0.625553	0.804878	0.741935	0.843137	0.585073	0.741935	0.741935	0.741935	23	8	43	8
CCNH_38+SLAM_40+PNOL_38	SVM	0.740038	0.804878	0.741935	0.843137	0.585073	0.741935	0.741935	0.741935	23	8	43	8
SLAM_40+PNOL_38	RF	0.660974	0.804878	0.741935	0.843137	0.585073	0.741935	0.741935	0.741935	23	8	43	8
SLAM_40+PNOL_38	Logistic	0.660974	0.804878	0.741935	0.843137	0.585073	0.741935	0.741935	0.741935	23	8	43	8
SLAM_40+PNOL_38	LDA	0.660974	0.804878	0.741935	0.843137	0.585073	0.741935	0.741935	0.741935	23	8	43	8
MF_38+CCNH_38+SLAM_41+ZMZM_39+PNOL_38	SVM	0.743833	0.804878	0.709677	0.862745	0.572423	0.758621	0.709677	0.733333	22	7	44	9
MF_38+CCNH_38+SLAM_41+ZMZM_39+PNOL_38	RF	0.807717	0.804878	0.709677	0.862745	0.572423	0.758621	0.709677	0.733333	22	7	44	9
MF_38+CCNH_38+SLAM_41+ZMZM_39+PNOL_40	Logistic	0.83365	0.804878	0.709677	0.862745	0.572423	0.758621	0.709677	0.733333	22	7	44	9
MF_38+ZMZM_39+PNOL_38	LDA	0.793169	0.804878	0.709677	0.862745	0.572423	0.758621	0.709677	0.733333	22	7	44	9
MF_38+ZMZM_39+PNOL_40	LDA	0.835547	0.804878	0.709677	0.862745	0.572423	0.758621	0.709677	0.733333	22	7	44	9
MF_38+CCNH_38+SLAM_40+ZMZM_39+PNOL_38	SVM	0.808349	0.804878	0.677419	0.882353	0.559772	0.777778	0.677419	0.724138	21	6	45	10
CCNH_38+PNOL_40	SVM	0.597723	0.804878	0.677419	0.882353	0.559772	0.777778	0.677419	0.724138	21	6	45	10
MF_38+CCNH_38+SLAM_40+ZMZM_39+PNOL_38	RF	0.808982	0.804878	0.677419	0.882353	0.559772	0.777778	0.677419	0.724138	21	6	45	10
CCNH_38+PNOL_40	RF	0.632511	0.804878	0.677419	0.882353	0.559772	0.777778	0.677419	0.724138	21	6	45	10
CCNH_38+PNOL_40	Logistic	0.632511	0.804878	0.677419	0.882353	0.559772	0.777778	0.677419	0.724138	21	6	45	10
MF_38+CCNH_38+SLAM_40+ZMZM_39+PNOL_40	Logistic	0.834282	0.804878	0.677419	0.882353	0.559772	0.777778	0.677419	0.724138	21	6	45	10
MF_38+CCNH_38+SLAM_40	LDA	0.686907	0.804878	0.677419	0.882353	0.559772	0.777778	0.677419	0.724138	21	6	45	10
CCNH_38+PNOL_40	LDA	0.632511	0.804878	0.677419	0.882353	0.559772	0.777778	0.677419	0.724138	21	6	45	10
MF_38+CCNH_38+SLAM_41+PNOL_38	RF	0.795699	0.804878	0.645161	0.901961	0.547122	0.8	0.645161	0.714286	20	5	46	11
MF_38+SLAM_41+ZMZM_39+PNOL_38	RF	0.810879	0.804878	0.645161	0.901961	0.547122	0.8	0.645161	0.714286	20	5	46	11
CCNH_38+PNOL_38	SVM	0.564832	0.804878	0.612903	0.921569	0.534472	0.826087	0.612903	0.703704	19	4	47	12
CCNH_38+PNOL_38	RF	0.585705	0.804878	0.612903	0.921569	0.534472	0.826087	0.612903	0.703704	19	4	47	12
CCNH_38+PNOL_38	Logistic	0.585705	0.804878	0.612903	0.921569	0.534472	0.826087	0.612903	0.703704	19	4	47	12
CCNH_38+PNOL_38	LDA	0.578115	0.804878	0.612903	0.921569	0.534472	0.826087	0.612903	0.703704	19	4	47	12
MF_38+CCNH_38+SLAM_40+PNOL_40	Logistic	0.810879	0.804878	0.580645	0.941176	0.521822	0.857143	0.580645	0.692308	18	3	48	13
MF_38+SLAM_41+PNOL_40	LDA	0.811512	0.804878	0.580645	0.941176	0.521822	0.857143	0.580645	0.692308	18	3	48	13
MF_38+SLAM_40+PNOL_40	LDA	0.795066	0.804878	0.548387	0.960784	0.509171	0.894737	0.548387	0.68	17	2	49	14
MF_40+CCNH_38+SLAM_40+ZMZM_39	SVM	0.776724	0.792683	0.870968	0.745098	0.616066	0.675	0.870968	0.760563	27	13	38	4
MF_41+CCNH_38+SLAM_40	Logistic	0.887413	0.792683	0.870968	0.745098	0.616066	0.675	0.870968	0.760563	27	13	38	4
MF_41+CCNH_38+SLAM_41+PNOL_40	LDA	0.934851	0.792683	0.870968	0.745098	0.616066	0.675	0.870968	0.760563	27	13	38	4
MF_41+CCNH_38+SLAM_41+ZMZM_39+PNOL_40	LDA	0.934219	0.792683	0.870968	0.745098	0.616066	0.675	0.870968	0.760563	27	13	38	4
MF_40+SLAM_40+ZMZM_39	RF	0.893106	0.792683	0.83871	0.764706	0.603416	0.684211	0.83871	0.753623	26	12	39	5
MF_40+CCNH_38+SLAM_40+PNOL_40	LDA	0.936749	0.792683	0.83871	0.764706	0.603416	0.684211	0.83871	0.753623	26	12	39	5
MF_40+SLAM_41+PNOL_40	LDA	0.922834	0.792683	0.83871	0.764706	0.603416	0.684211	0.83871	0.753623	26	12	39	5
MF_40+CCNH_38+SLAM_40+ZMZM_39+PNOL_40	LDA	0.937381	0.792683	0.83871	0.764706	0.603416	0.684211	0.83871	0.753623	26	12	39	5
MF_40+SLAM_41+ZMZM_39+PNOL_40	LDA	0.922834	0.792683	0.83871	0.764706	0.603416	0.684211	0.83871	0.753623	26	12	39	5
MF_39+ZMZM_39+PNOL_38	SVM	0.731815	0.792683	0.774194	0.803922	0.578115	0.705882	0.774194	0.738462	24	10	41	7
MF_39+ZMZM_39+PNOL_40	SVM	0.774194	0.792683	0.774194	0.803922	0.578115	0.705882	0.774194	0.738462	24	10	41	7
MF_39+SLAM_40+ZMZM_39	RF	0.827324	0.792683	0.774194	0.803922	0.578115	0.705882	0.774194	0.738462	24	10	41	7
MF_38+PNOL_38	Logistic	0.691967	0.792683	0.774194	0.803922	0.578115	0.705882	0.774194	0.738462	24	10	41	7
SLAM_40+ZMZM_39+PNOL_38	SVM	0.714738	0.792683	0.709677	0.843137	0.552815	0.733333	0.709677	0.721311	22	8	43	9
MF_41+ZMZM_39+PNOL_40	RF	0.898166	0.792683	0.709677	0.843137	0.552815	0.733333	0.709677	0.721311	22	8	43	9
MF_38+CCNH_38+SLAM_41+ZMZM_39+PNOL_40	RF	0.848197	0.792683	0.709677	0.843137	0.552815	0.733333	0.709677	0.721311	22	8	43	9
MF_38+SLAM_40+ZMZM_39	Logistic	0.736875	0.792683	0.709677	0.843137	0.552815	0.733333	0.709677	0.721311	22	8	43	9
MF_38+SLAM_41+ZMZM_39	Logistic	0.736875	0.792683	0.709677	0.843137	0.552815	0.733333	0.709677	0.721311	22	8	43	9
MF_38+SLAM_40+ZMZM_39	LDA	0.736875	0.792683	0.709677	0.843137	0.552815	0.733333	0.709677	0.721311	22	8	43	9
MF_38+CCNH_38	Logistic	0.622391	0.792683	0.677419	0.862745	0.540164	0.75	0.677419	0.711864	21	7	44	10
MF_38+CCNH_38+SLAM_40	Logistic	0.673624	0.792683	0.677419	0.862745	0.540164	0.75	0.677419	0.711864	21	7	44	10
MF_38+CCNH_38+ZMZM_39	Logistic	0.731183	0.792683	0.677419	0.862745	0.540164	0.75	0.677419	0.711864	21	7	44	10
MF_38+CCNH_38+ZMZM_39	LDA	0.744466	0.792683	0.677419	0.862745	0.540164	0.75	0.677419	0.711864	21	7	44	10
MF_38	SVM	0.56926	0.792683	0.645161	0.882353	0.527514	0.769231	0.645161	0.701754	20	6	45	11
MF_38	RF	0.56926	0.792683	0.645161	0.882353	0.527514	0.769231	0.645161	0.701754	20	6	45	11
MF_38	Logistic	0.56926	0.792683	0.645161	0.882353	0.527514	0.769231	0.645161	0.701754	20	6	45	11
MF_38+SLAM_41	Logistic	0.667299	0.792683	0.645161	0.882353	0.527514	0.769231	0.645161	0.701754	20	6	45	11
MF_38+SLAM_41+ZMZM_39+PNOL_40	Logistic	0.835547	0.792683	0.645161	0.882353	0.527514	0.769231	0.645161	0.701754	20	6	45	11
MF_38	LDA	0.56926	0.792683	0.645161	0.882353	0.527514	0.769231	0.645161	0.701754	20	6	45	11
MF_38+SLAM_41	LDA	0.667299	0.792683	0.645161	0.882353	0.527514	0.769231	0.645161	0.701754	20	6	45	11
MF_38+ZMZM_39	LDA	0.724858	0.792683	0.645161	0.882353	0.527514	0.769231	0.645161	0.701754	20	6	45	11
MF_38+SLAM_40+ZMZM_39+PNOL_38	RF	0.805819	0.792683	0.612903	0.901961	0.514864	0.791667	0.612903	0.690909	19	5	46	12
MF_38+CCNH_38+SLAM_41+PNOL_38	Logistic	0.774194	0.792683	0.612903	0.901961	0.514864	0.791667	0.612903	0.690909	19	5	46	12
MF_38+SLAM_40+ZMZM_39+PNOL_40	Logistic	0.834282	0.792683	0.612903	0.901961	0.514864	0.791667	0.612903	0.690909	19	5	46	12
MF_38+CCNH_38+SLAM_41+ZMZM_39+PNOL_38	LDA	0.768501	0.792683	0.612903	0.901961	0.514864	0.791667	0.612903	0.690909	19	5	46	12
MF_38+SLAM_40+PNOL_38	SVM	0.706515	0.792683	0.580645	0.921569	0.502214	0.818182	0.580645	0.679245	18	4	47	13
MF_38+SLAM_41+PNOL_38	RF	0.781151	0.792683	0.580645	0.921569	0.502214	0.818182	0.580645	0.679245	18	4	47	13
MF_38+CCNH_38+SLAM_40+PNOL_38	Logistic	0.769766	0.792683	0.580645	0.921569	0.502214	0.818182	0.580645	0.679245	18	4	47	13
MF_38+CCNH_38+SLAM_40+ZMZM_39+PNOL_38	LDA	0.768501	0.792683	0.580645	0.921569	0.502214	0.818182	0.580645	0.679245	18	4	47	13
MF_38+CCNH_38+SLAM_41+PNOL_40	LDA	0.815307	0.792683	0.580645	0.921569	0.502214	0.818182	0.580645	0.679245	18	4	47	13
MF_38+SLAM_40+PNOL_38	RF	0.776091	0.792683	0.548387	0.941176	0.489564	0.85	0.548387	0.666667	17	3	48	14
MF_38+CCNH_38+SLAM_40+PNOL_40	LDA	0.815307	0.792683	0.548387	0.941176	0.489564	0.85	0.548387	0.666667	17	3	48	14
MF_41+CCNH_38+ZMZM_39	RF	0.8716	0.780488	0.83871	0.745098	0.583808	0.666667	0.83871	0.742857	26	13	38	5
MF_41+CCNH_38+SLAM_40+PNOL_40	LDA	0.937381	0.780488	0.83871	0.745098	0.583808	0.666667	0.83871	0.742857	26	13	38	5
MF_41+SLAM_41+PNOL_40	LDA	0.919671	0.780488	0.83871	0.745098	0.583808	0.666667	0.83871	0.742857	26	13	38	5
MF_41+CCNH_38+SLAM_40+ZMZM_39+PNOL_40	LDA	0.933586	0.780488	0.83871	0.745098	0.583808	0.666667	0.83871	0.742857	26	13	38	5
MF_41+SLAM_41+ZMZM_39+PNOL_40	LDA	0.919671	0.780488	0.83871	0.745098	0.583808	0.666667	0.83871	0.742857	26	13	38	5
MF_38+CCNH_38+PNOL_40	SVM	0.754586	0.780488	0.774194	0.784314	0.558507	0.685714	0.774194	0.727273	24	11	40	7
SLAM_41+ZMZM_39+PNOL_40	SVM	0.690702	0.780488	0.774194	0.784314	0.558507	0.685714	0.774194	0.727273	24	11	40	7
MF_39+SLAM_40+ZMZM_39	SVM	0.749526	0.780488	0.741935	0.803922	0.545857	0.69697	0.741935	0.71875	23	10	41	8
MF_39+SLAM_41+ZMZM_39	SVM	0.709677	0.780488	0.741935	0.803922	0.545857	0.69697	0.741935	0.71875	23	10	41	8
MF_40+SLAM_40+ZMZM_39+PNOL_38	Logistic	0.933586	0.780488	0.741935	0.803922	0.545857	0.69697	0.741935	0.71875	23	10	41	8
MF_39+CCNH_38+SLAM_41+PNOL_40	LDA	0.895003	0.780488	0.741935	0.803922	0.545857	0.69697	0.741935	0.71875	23	10	41	8
MF_39+CCNH_38+SLAM_41+ZMZM_39+PNOL_40	LDA	0.893106	0.780488	0.741935	0.803922	0.545857	0.69697	0.741935	0.71875	23	10	41	8
MF_39+CCNH_38+PNOL_38	SVM	0.806452	0.780488	0.709677	0.823529	0.533207	0.709677	0.709677	0.709677	22	9	42	9
MF_38+ZMZM_39+PNOL_40	RF	0.818469	0.780488	0.709677	0.823529	0.533207	0.709677	0.709677	0.709677	22	9	42	9
MF_39+SLAM_41+ZMZM_39+PNOL_40	RF	0.885515	0.780488	0.709677	0.823529	0.533207	0.709677	0.709677	0.709677	22	9	42	9
MF_39+CCNH_38+SLAM_40+PNOL_40	LDA	0.896268	0.780488	0.709677	0.823529	0.533207	0.709677	0.709677	0.709677	22	9	42	9
MF_39+SLAM_41+PNOL_40	LDA	0.88425	0.780488	0.709677	0.823529	0.533207	0.709677	0.709677	0.709677	22	9	42	9
MF_39+CCNH_38+SLAM_40+ZMZM_39+PNOL_40	LDA	0.892473	0.780488	0.709677	0.823529	0.533207	0.709677	0.709677	0.709677	22	9	42	9
MF_39+SLAM_41+ZMZM_39+PNOL_40	LDA	0.88425	0.780488	0.709677	0.823529	0.533207	0.709677	0.709677	0.709677	22	9	42	9
MF_38+CCNH_38+SLAM_41+ZMZM_39	SVM	0.760278	0.780488	0.677419	0.843137	0.520557	0.724138	0.677419	0.7	21	8	43	10
MF_39+CCNH_38+SLAM_40	RF	0.836812	0.780488	0.677419	0.843137	0.520557	0.724138	0.677419	0.7	21	8	43	10
MF_38+CCNH_38+SLAM_40+ZMZM_39+PNOL_40	RF	0.84377	0.780488	0.677419	0.843137	0.520557	0.724138	0.677419	0.7	21	8	43	10
MF_38+CCNH_38	SVM	0.605313	0.780488	0.645161	0.862745	0.507906	0.740741	0.645161	0.689655	20	7	44	11
MF_38+SLAM_41+ZMZM_39+PNOL_38	SVM	0.766603	0.780488	0.645161	0.862745	0.507906	0.740741	0.645161	0.689655	20	7	44	11
MF_38+CCNH_38	RF	0.628716	0.780488	0.645161	0.862745	0.507906	0.740741	0.645161	0.689655	20	7	44	11
MF_38+CCNH_38	LDA	0.628716	0.780488	0.645161	0.862745	0.507906	0.740741	0.645161	0.689655	20	7	44	11
MF_38+SLAM_40+ZMZM_39+PNOL_38	SVM	0.709677	0.780488	0.612903	0.882353	0.495256	0.76	0.612903	0.678571	19	6	45	12
MF_38+SLAM_41+PNOL_38	SVM	0.691335	0.780488	0.580645	0.901961	0.482606	0.782609	0.580645	0.666667	18	5	46	13
MF_38+SLAM_41+ZMZM_39+PNOL_40	LDA	0.83618	0.780488	0.580645	0.901961	0.482606	0.782609	0.580645	0.666667	18	5	46	13
CCNH_38+ZMZM_39+PNOL_38	RF	0.671094	0.780488	0.548387	0.921569	0.469956	0.809524	0.548387	0.653846	17	4	47	14
MF_38+SLAM_40+ZMZM_39+PNOL_40	LDA	0.808349	0.780488	0.548387	0.921569	0.469956	0.809524	0.548387	0.653846	17	4	47	14
MF_41+CCNH_38+SLAM_41+PNOL_38	LDA	0.930424	0.768293	0.806452	0.745098	0.55155	0.657895	0.806452	0.724638	25	13	38	6
MF_41+CCNH_38+SLAM_41+ZMZM_39+PNOL_38	LDA	0.926629	0.768293	0.806452	0.745098	0.55155	0.657895	0.806452	0.724638	25	13	38	6
MF_41+SLAM_40+PNOL_40	LDA	0.924099	0.768293	0.806452	0.745098	0.55155	0.657895	0.806452	0.724638	25	13	38	6
MF_41+SLAM_40+ZMZM_39+PNOL_40	LDA	0.924099	0.768293	0.806452	0.745098	0.55155	0.657895	0.806452	0.724638	25	13	38	6
MF_40+CCNH_38+ZMZM_39+PNOL_40	RF	0.919039	0.768293	0.774194	0.764706	0.538899	0.666667	0.774194	0.716418	24	12	39	7
MF_40+ZMZM_39+PNOL_40	RF	0.896901	0.768293	0.709677	0.803922	0.513599	0.6875	0.709677	0.698413	22	10	41	9
MF_39+CCNH_38+SLAM_41+PNOL_38	Logistic	0.862745	0.768293	0.709677	0.803922	0.513599	0.6875	0.709677	0.698413	22	10	41	9
MF_38+ZMZM_39+PNOL_38	Logistic	0.791904	0.768293	0.709677	0.803922	0.513599	0.6875	0.709677	0.698413	22	10	41	9
ZMZM_39+PNOL_40	Logistic	0.621758	0.768293	0.709677	0.803922	0.513599	0.6875	0.709677	0.698413	22	10	41	9
MF_39+CCNH_38+SLAM_41+ZMZM_39+PNOL_38	LDA	0.874763	0.768293	0.709677	0.803922	0.513599	0.6875	0.709677	0.698413	22	10	41	9
MF_39+CCNH_38+ZMZM_39+PNOL_38	SVM	0.778621	0.768293	0.677419	0.823529	0.500949	0.7	0.677419	0.688525	21	9	42	10
MF_39+CCNH_38+PNOL_40	SVM	0.772929	0.768293	0.677419	0.823529	0.500949	0.7	0.677419	0.688525	21	9	42	10
MF_38+CCNH_38+ZMZM_39	RF	0.734978	0.768293	0.677419	0.823529	0.500949	0.7	0.677419	0.688525	21	9	42	10
MF_38+ZMZM_39+PNOL_38	RF	0.779886	0.768293	0.677419	0.823529	0.500949	0.7	0.677419	0.688525	21	9	42	10
MF_40+CCNH_38+PNOL_40	RF	0.905123	0.768293	0.677419	0.823529	0.500949	0.7	0.677419	0.688525	21	9	42	10
MF_39+SLAM_40+ZMZM_39+PNOL_40	RF	0.892473	0.768293	0.677419	0.823529	0.500949	0.7	0.677419	0.688525	21	9	42	10
MF_39+SLAM_41+PNOL_38	Logistic	0.86401	0.768293	0.677419	0.823529	0.500949	0.7	0.677419	0.688525	21	9	42	10
MF_39+SLAM_41+ZMZM_39+PNOL_38	Logistic	0.860215	0.768293	0.677419	0.823529	0.500949	0.7	0.677419	0.688525	21	9	42	10
MF_39+SLAM_40+PNOL_40	LDA	0.888046	0.768293	0.677419	0.823529	0.500949	0.7	0.677419	0.688525	21	9	42	10
MF_39+SLAM_40+ZMZM_39+PNOL_40	LDA	0.888046	0.768293	0.677419	0.823529	0.500949	0.7	0.677419	0.688525	21	9	42	10
MF_38+CCNH_38+SLAM_40+ZMZM_39	SVM	0.721063	0.768293	0.645161	0.843137	0.488299	0.714286	0.645161	0.677966	20	8	43	11
ZMZM_39+PNOL_38	SVM	0.650854	0.768293	0.645161	0.843137	0.488299	0.714286	0.645161	0.677966	20	8	43	11
CCNH_38+SLAM_40+ZMZM_39+PNOL_38	SVM	0.702087	0.768293	0.645161	0.843137	0.488299	0.714286	0.645161	0.677966	20	8	43	11
ZMZM_39+PNOL_38	Logistic	0.598988	0.768293	0.645161	0.843137	0.488299	0.714286	0.645161	0.677966	20	8	43	11
MF_38+SLAM_41+ZMZM_39+PNOL_38	Logistic	0.798229	0.768293	0.645161	0.843137	0.488299	0.714286	0.645161	0.677966	20	8	43	11
MF_38+SLAM_41+ZMZM_39	LDA	0.736875	0.768293	0.645161	0.843137	0.488299	0.714286	0.645161	0.677966	20	8	43	11
CCNH_38+SLAM_41	SVM	0.59962	0.768293	0.612903	0.862745	0.475648	0.730769	0.612903	0.666667	19	7	44	12
CCNH_38+SLAM_41	Logistic	0.570525	0.768293	0.612903	0.862745	0.475648	0.730769	0.612903	0.666667	19	7	44	12
CCNH_38+SLAM_41	LDA	0.568627	0.768293	0.612903	0.862745	0.475648	0.730769	0.612903	0.666667	19	7	44	12
CCNH_38+SLAM_40	SVM	0.602783	0.768293	0.580645	0.882353	0.462998	0.75	0.580645	0.654545	18	6	45	13
CCNH_38+ZMZM_39	SVM	0.630614	0.768293	0.580645	0.882353	0.462998	0.75	0.580645	0.654545	18	6	45	13
CCNH_38+ZMZM_39	RF	0.55155	0.768293	0.580645	0.882353	0.462998	0.75	0.580645	0.654545	18	6	45	13
CCNH_38+SLAM_40	Logistic	0.547122	0.768293	0.580645	0.882353	0.462998	0.75	0.580645	0.654545	18	6	45	13
CCNH_38+ZMZM_39	Logistic	0.547122	0.768293	0.580645	0.882353	0.462998	0.75	0.580645	0.654545	18	6	45	13
CCNH_38+SLAM_40	LDA	0.54649	0.768293	0.580645	0.882353	0.462998	0.75	0.580645	0.654545	18	6	45	13
CCNH_38+ZMZM_39	LDA	0.55155	0.768293	0.580645	0.882353	0.462998	0.75	0.580645	0.654545	18	6	45	13
MF_38+CCNH_38+SLAM_41+ZMZM_39+PNOL_40	LDA	0.819102	0.768293	0.580645	0.882353	0.462998	0.75	0.580645	0.654545	18	6	45	13
MF_38+CCNH_38+SLAM_40+ZMZM_39+PNOL_40	LDA	0.811512	0.768293	0.548387	0.901961	0.450348	0.772727	0.548387	0.641509	17	5	46	14
MF_41+CCNH_38+SLAM_40+PNOL_38	LDA	0.927261	0.756098	0.774194	0.745098	0.519292	0.648649	0.774194	0.705882	24	13	38	7
MF_41+SLAM_41+PNOL_38	LDA	0.917141	0.756098	0.774194	0.745098	0.519292	0.648649	0.774194	0.705882	24	13	38	7
MF_41+SLAM_41+ZMZM_39+PNOL_38	LDA	0.917141	0.756098	0.774194	0.745098	0.519292	0.648649	0.774194	0.705882	24	13	38	7
MF_40+CCNH_38+SLAM_41	RF	0.889943	0.756098	0.709677	0.784314	0.493991	0.666667	0.709677	0.6875	22	11	40	9
MF_40+ZMZM_39+PNOL_38	RF	0.897533	0.756098	0.709677	0.784314	0.493991	0.666667	0.709677	0.6875	22	11	40	9
MF_38+PNOL_40	RF	0.748261	0.756098	0.709677	0.784314	0.493991	0.666667	0.709677	0.6875	22	11	40	9
CCNH_38+ZMZM_39+PNOL_40	SVM	0.708412	0.756098	0.677419	0.803922	0.481341	0.677419	0.677419	0.677419	21	10	41	10
ZMZM_39+PNOL_40	SVM	0.669829	0.756098	0.677419	0.803922	0.481341	0.677419	0.677419	0.677419	21	10	41	10
MF_39+SLAM_41+ZMZM_39+PNOL_38	RF	0.870335	0.756098	0.677419	0.803922	0.481341	0.677419	0.677419	0.677419	21	10	41	10
MF_39+CCNH_38+SLAM_40+PNOL_38	Logistic	0.860215	0.756098	0.677419	0.803922	0.481341	0.677419	0.677419	0.677419	21	10	41	10
MF_39+CCNH_38+SLAM_40+ZMZM_39+PNOL_38	Logistic	0.857685	0.756098	0.677419	0.803922	0.481341	0.677419	0.677419	0.677419	21	10	41	10
SLAM_40+ZMZM_39+PNOL_40	Logistic	0.748261	0.756098	0.677419	0.803922	0.481341	0.677419	0.677419	0.677419	21	10	41	10
SLAM_40+ZMZM_39+PNOL_40	LDA	0.748261	0.756098	0.677419	0.803922	0.481341	0.677419	0.677419	0.677419	21	10	41	10
MF_39+CCNH_38+SLAM_41	RF	0.833017	0.756098	0.645161	0.823529	0.468691	0.689655	0.645161	0.666667	20	9	42	11
MF_41+ZMZM_39+PNOL_38	RF	0.890576	0.756098	0.645161	0.823529	0.468691	0.689655	0.645161	0.666667	20	9	42	11
CCNH_38+SLAM_40+PNOL_40	RF	0.750158	0.756098	0.645161	0.823529	0.468691	0.689655	0.645161	0.666667	20	9	42	11
MF_38+ZMZM_39	Logistic	0.724858	0.756098	0.645161	0.823529	0.468691	0.689655	0.645161	0.666667	20	9	42	11
MF_39+SLAM_40+PNOL_38	Logistic	0.867173	0.756098	0.645161	0.823529	0.468691	0.689655	0.645161	0.666667	20	9	42	11
MF_39+SLAM_40+ZMZM_39+PNOL_38	Logistic	0.863378	0.756098	0.645161	0.823529	0.468691	0.689655	0.645161	0.666667	20	9	42	11
CCNH_38+ZMZM_39+PNOL_38	SVM	0.621126	0.756098	0.612903	0.843137	0.45604	0.703704	0.612903	0.655172	19	8	43	12
MF_41+CCNH_38+PNOL_38	RF	0.888678	0.756098	0.612903	0.843137	0.45604	0.703704	0.612903	0.655172	19	8	43	12
SLAM_40+ZMZM_39+PNOL_38	Logistic	0.709045	0.756098	0.612903	0.843137	0.45604	0.703704	0.612903	0.655172	19	8	43	12
SLAM_40+ZMZM_39+PNOL_38	LDA	0.709045	0.756098	0.612903	0.843137	0.45604	0.703704	0.612903	0.655172	19	8	43	12
MF_41+CCNH_38+SLAM_40	RF	0.893738	0.756098	0.580645	0.862745	0.44339	0.72	0.580645	0.642857	18	7	44	13
MF_38+SLAM_41+PNOL_40	RF	0.817837	0.756098	0.580645	0.862745	0.44339	0.72	0.580645	0.642857	18	7	44	13
MF_38+CCNH_38+SLAM_41	Logistic	0.672359	0.756098	0.580645	0.862745	0.44339	0.72	0.580645	0.642857	18	7	44	13
MF_38+SLAM_41+PNOL_40	Logistic	0.806452	0.756098	0.580645	0.862745	0.44339	0.72	0.580645	0.642857	18	7	44	13
MF_38+CCNH_38+SLAM_41	LDA	0.682479	0.756098	0.580645	0.862745	0.44339	0.72	0.580645	0.642857	18	7	44	13
MF_38+SLAM_41+ZMZM_39+PNOL_38	LDA	0.795066	0.756098	0.580645	0.862745	0.44339	0.72	0.580645	0.642857	18	7	44	13
SLAM_41	SVM	0.483871	0.756098	0.548387	0.882353	0.43074	0.73913	0.548387	0.62963	17	6	45	14
PNOL_40	SVM	0.483871	0.756098	0.548387	0.882353	0.43074	0.73913	0.548387	0.62963	17	6	45	14
CCNH_38+SLAM_40	RF	0.54649	0.756098	0.548387	0.882353	0.43074	0.73913	0.548387	0.62963	17	6	45	14
SLAM_41	RF	0.483871	0.756098	0.548387	0.882353	0.43074	0.73913	0.548387	0.62963	17	6	45	14
PNOL_40	RF	0.483871	0.756098	0.548387	0.882353	0.43074	0.73913	0.548387	0.62963	17	6	45	14
MF_38+SLAM_40+PNOL_40	RF	0.823529	0.756098	0.548387	0.882353	0.43074	0.73913	0.548387	0.62963	17	6	45	14
SLAM_41	Logistic	0.483871	0.756098	0.548387	0.882353	0.43074	0.73913	0.548387	0.62963	17	6	45	14
PNOL_40	Logistic	0.483871	0.756098	0.548387	0.882353	0.43074	0.73913	0.548387	0.62963	17	6	45	14
MF_38+SLAM_40+PNOL_40	Logistic	0.802657	0.756098	0.548387	0.882353	0.43074	0.73913	0.548387	0.62963	17	6	45	14
SLAM_41	LDA	0.483871	0.756098	0.548387	0.882353	0.43074	0.73913	0.548387	0.62963	17	6	45	14
PNOL_40	LDA	0.483871	0.756098	0.548387	0.882353	0.43074	0.73913	0.548387	0.62963	17	6	45	14
SLAM_40	SVM	0.465528	0.756098	0.516129	0.901961	0.41809	0.761905	0.516129	0.615385	16	5	46	15
SLAM_40	RF	0.465528	0.756098	0.516129	0.901961	0.41809	0.761905	0.516129	0.615385	16	5	46	15
SLAM_40	Logistic	0.465528	0.756098	0.516129	0.901961	0.41809	0.761905	0.516129	0.615385	16	5	46	15
SLAM_40	LDA	0.465528	0.756098	0.516129	0.901961	0.41809	0.761905	0.516129	0.615385	16	5	46	15
CCNH_38+SLAM_40+ZMZM_39+PNOL_38	LDA	0.738773	0.756098	0.516129	0.901961	0.41809	0.761905	0.516129	0.615385	16	5	46	15
CCNH_38+SLAM_41+ZMZM_39+PNOL_38	LDA	0.759646	0.756098	0.516129	0.901961	0.41809	0.761905	0.516129	0.615385	16	5	46	15
PNOL_38	SVM	0.55408	0.756098	0.483871	0.921569	0.40544	0.789474	0.483871	0.6	15	4	47	16
PNOL_38	RF	0.55408	0.756098	0.483871	0.921569	0.40544	0.789474	0.483871	0.6	15	4	47	16
PNOL_38	Logistic	0.55408	0.756098	0.483871	0.921569	0.40544	0.789474	0.483871	0.6	15	4	47	16
PNOL_38	LDA	0.55408	0.756098	0.483871	0.921569	0.40544	0.789474	0.483871	0.6	15	4	47	16
CCNH_38+ZMZM_39+PNOL_38	LDA	0.660342	0.756098	0.483871	0.921569	0.40544	0.789474	0.483871	0.6	15	4	47	16
MF_38+ZMZM_39+PNOL_38	SVM	0.731183	0.743902	0.709677	0.764706	0.474383	0.647059	0.709677	0.676923	22	12	39	9
MF_40+ZMZM_39+PNOL_40	SVM	0.821632	0.743902	0.709677	0.764706	0.474383	0.647059	0.709677	0.676923	22	12	39	9
MF_40+CCNH_38+ZMZM_39+PNOL_38	RF	0.911448	0.743902	0.709677	0.764706	0.474383	0.647059	0.709677	0.676923	22	12	39	9
MF_41+CCNH_38+ZMZM_39+PNOL_38	RF	0.904491	0.743902	0.709677	0.764706	0.474383	0.647059	0.709677	0.676923	22	12	39	9
MF_38+PNOL_40	SVM	0.713472	0.743902	0.677419	0.784314	0.461733	0.65625	0.677419	0.666667	21	11	40	10
MF_41+CCNH_38+PNOL_40	Logistic	0.898798	0.743902	0.677419	0.784314	0.461733	0.65625	0.677419	0.666667	21	11	40	10
SLAM_41+ZMZM_39+PNOL_40	Logistic	0.765971	0.743902	0.677419	0.784314	0.461733	0.65625	0.677419	0.666667	21	11	40	10
SLAM_41+ZMZM_39+PNOL_40	LDA	0.765971	0.743902	0.677419	0.784314	0.461733	0.65625	0.677419	0.666667	21	11	40	10
MF_38+PNOL_38	SVM	0.621758	0.743902	0.645161	0.803922	0.449083	0.666667	0.645161	0.655738	20	10	41	11
CCNH_38+SLAM_40+ZMZM_39+PNOL_40	SVM	0.71537	0.743902	0.645161	0.803922	0.449083	0.666667	0.645161	0.655738	20	10	41	11
MF_38+PNOL_38	RF	0.69513	0.743902	0.645161	0.803922	0.449083	0.666667	0.645161	0.655738	20	10	41	11
MF_39+SLAM_40+ZMZM_39+PNOL_38	RF	0.8716	0.743902	0.645161	0.803922	0.449083	0.666667	0.645161	0.655738	20	10	41	11
MF_38+CCNH_38+PNOL_38	Logistic	0.72802	0.743902	0.645161	0.803922	0.449083	0.666667	0.645161	0.655738	20	10	41	11
CCNH_38+SLAM_40+PNOL_40	Logistic	0.738773	0.743902	0.645161	0.803922	0.449083	0.666667	0.645161	0.655738	20	10	41	11
MF_39+CCNH_38+ZMZM_39+PNOL_40	Logistic	0.869703	0.743902	0.645161	0.803922	0.449083	0.666667	0.645161	0.655738	20	10	41	11
MF_38+PNOL_38	LDA	0.714738	0.743902	0.645161	0.803922	0.449083	0.666667	0.645161	0.655738	20	10	41	11
MF_38+CCNH_38+PNOL_38	LDA	0.746363	0.743902	0.645161	0.803922	0.449083	0.666667	0.645161	0.655738	20	10	41	11
MF_39+CCNH_38+ZMZM_39+PNOL_40	SVM	0.763441	0.743902	0.612903	0.823529	0.436433	0.678571	0.612903	0.644068	19	9	42	12
MF_41+CCNH_38+SLAM_41	RF	0.883618	0.743902	0.612903	0.823529	0.436433	0.678571	0.612903	0.644068	19	9	42	12
CCNH_38+SLAM_41+ZMZM_39+PNOL_38	RF	0.769766	0.743902	0.612903	0.823529	0.436433	0.678571	0.612903	0.644068	19	9	42	12
SLAM_41+ZMZM_39+PNOL_38	Logistic	0.729285	0.743902	0.612903	0.823529	0.436433	0.678571	0.612903	0.644068	19	9	42	12
SLAM_41+ZMZM_39+PNOL_38	LDA	0.729285	0.743902	0.612903	0.823529	0.436433	0.678571	0.612903	0.644068	19	9	42	12
CCNH_38+SLAM_40+PNOL_38	RF	0.721695	0.743902	0.580645	0.843137	0.423782	0.692308	0.580645	0.631579	18	8	43	13
CCNH_38+SLAM_41+PNOL_38	RF	0.747628	0.743902	0.580645	0.843137	0.423782	0.692308	0.580645	0.631579	18	8	43	13
CCNH_38+SLAM_40+ZMZM_39+PNOL_38	RF	0.739405	0.743902	0.580645	0.843137	0.423782	0.692308	0.580645	0.631579	18	8	43	13
CCNH_38+SLAM_40+PNOL_38	Logistic	0.702087	0.743902	0.580645	0.843137	0.423782	0.692308	0.580645	0.631579	18	8	43	13
MF_38+CCNH_38+ZMZM_39+PNOL_40	Logistic	0.824162	0.743902	0.580645	0.843137	0.423782	0.692308	0.580645	0.631579	18	8	43	13
MF_38+CCNH_38+SLAM_41+ZMZM_39	LDA	0.743201	0.743902	0.580645	0.843137	0.423782	0.692308	0.580645	0.631579	18	8	43	13
MF_38+CCNH_38+SLAM_40+PNOL_38	LDA	0.765338	0.743902	0.580645	0.843137	0.423782	0.692308	0.580645	0.631579	18	8	43	13
CCNH_38+SLAM_41	RF	0.568627	0.743902	0.548387	0.862745	0.411132	0.708333	0.548387	0.618182	17	7	44	14
MF_38+SLAM_40+PNOL_38	LDA	0.771031	0.743902	0.548387	0.862745	0.411132	0.708333	0.548387	0.618182	17	7	44	14
MF_38+SLAM_40+ZMZM_39+PNOL_38	LDA	0.761543	0.743902	0.548387	0.862745	0.411132	0.708333	0.548387	0.618182	17	7	44	14
CCNH_38+ZMZM_39+PNOL_40	RF	0.709677	0.743902	0.516129	0.882353	0.398482	0.727273	0.516129	0.603774	16	6	45	15
MF_38+CCNH_38+PNOL_38	RF	0.736875	0.743902	0.451613	0.921569	0.373182	0.777778	0.451613	0.571429	14	4	47	17
CCNH_38	SVM	0.652119	0.743902	0.354839	0.980392	0.335231	0.916667	0.354839	0.511628	11	1	50	20
CCNH_38	RF	0.652119	0.743902	0.354839	0.980392	0.335231	0.916667	0.354839	0.511628	11	1	50	20
CCNH_38	Logistic	0.652119	0.743902	0.354839	0.980392	0.335231	0.916667	0.354839	0.511628	11	1	50	20
CCNH_38	LDA	0.652119	0.743902	0.354839	0.980392	0.335231	0.916667	0.354839	0.511628	11	1	50	20
MF_41+ZMZM_39+PNOL_40	SVM	0.778621	0.731707	0.709677	0.745098	0.454775	0.628571	0.709677	0.666667	22	13	38	9
MF_38+CCNH_38+ZMZM_39+PNOL_40	SVM	0.74067	0.731707	0.709677	0.745098	0.454775	0.628571	0.709677	0.666667	22	13	38	9
MF_41+CCNH_38+SLAM_41+ZMZM_39	RF	0.897533	0.731707	0.709677	0.745098	0.454775	0.628571	0.709677	0.666667	22	13	38	9
MF_38+CCNH_38+ZMZM_39+PNOL_40	RF	0.823529	0.731707	0.709677	0.745098	0.454775	0.628571	0.709677	0.666667	22	13	38	9
MF_41+ZMZM_39+PNOL_40	Logistic	0.891841	0.731707	0.709677	0.745098	0.454775	0.628571	0.709677	0.666667	22	13	38	9
MF_40+CCNH_38+PNOL_40	SVM	0.753953	0.731707	0.677419	0.764706	0.442125	0.636364	0.677419	0.65625	21	12	39	10
MF_38+SLAM_41+ZMZM_39+PNOL_40	SVM	0.773561	0.731707	0.645161	0.784314	0.429475	0.645161	0.645161	0.645161	20	11	40	11
CCNH_38+SLAM_41+ZMZM_39+PNOL_40	SVM	0.73814	0.731707	0.645161	0.784314	0.429475	0.645161	0.645161	0.645161	20	11	40	11
MF_41+SLAM_40+ZMZM_39	RF	0.886781	0.731707	0.645161	0.784314	0.429475	0.645161	0.645161	0.645161	20	11	40	11
MF_38+SLAM_41+ZMZM_39+PNOL_40	RF	0.842505	0.731707	0.645161	0.784314	0.429475	0.645161	0.645161	0.645161	20	11	40	11
CCNH_38+SLAM_41+ZMZM_39+PNOL_40	RF	0.799494	0.731707	0.645161	0.784314	0.429475	0.645161	0.645161	0.645161	20	11	40	11
MF_38+SLAM_40	Logistic	0.672992	0.731707	0.645161	0.784314	0.429475	0.645161	0.645161	0.645161	20	11	40	11
MF_38+PNOL_40	Logistic	0.755851	0.731707	0.645161	0.784314	0.429475	0.645161	0.645161	0.645161	20	11	40	11
CCNH_38+SLAM_41+PNOL_40	Logistic	0.755218	0.731707	0.645161	0.784314	0.429475	0.645161	0.645161	0.645161	20	11	40	11
MF_38+SLAM_40	LDA	0.672992	0.731707	0.645161	0.784314	0.429475	0.645161	0.645161	0.645161	20	11	40	11
MF_38+PNOL_40	LDA	0.755851	0.731707	0.645161	0.784314	0.429475	0.645161	0.645161	0.645161	20	11	40	11
MF_38+CCNH_38+PNOL_38	SVM	0.727388	0.731707	0.612903	0.803922	0.416825	0.655172	0.612903	0.633333	19	10	41	12
MF_41+CCNH_38+ZMZM_39+PNOL_38	SVM	0.743833	0.731707	0.612903	0.803922	0.416825	0.655172	0.612903	0.633333	19	10	41	12
CCNH_38+SLAM_40+ZMZM_39+PNOL_40	RF	0.779886	0.731707	0.612903	0.803922	0.416825	0.655172	0.612903	0.633333	19	10	41	12
CCNH_38+SLAM_41+ZMZM_39+PNOL_38	SVM	0.72043	0.731707	0.580645	0.823529	0.404175	0.666667	0.580645	0.62069	18	9	42	13
MF_39+CCNH_38+PNOL_40	RF	0.862113	0.731707	0.580645	0.823529	0.404175	0.666667	0.580645	0.62069	18	9	42	13
MF_38+CCNH_38+SLAM_41+ZMZM_39	Logistic	0.727388	0.731707	0.580645	0.823529	0.404175	0.666667	0.580645	0.62069	18	9	42	13
CCNH_38+SLAM_41+PNOL_38	Logistic	0.721063	0.731707	0.580645	0.823529	0.404175	0.666667	0.580645	0.62069	18	9	42	13
MF_38+CCNH_38+SLAM_40+ZMZM_39	RF	0.755851	0.731707	0.548387	0.843137	0.391524	0.68	0.548387	0.607143	17	8	43	14
MF_38+CCNH_38+SLAM_41+ZMZM_39	RF	0.757748	0.731707	0.548387	0.843137	0.391524	0.68	0.548387	0.607143	17	8	43	14
MF_39+CCNH_38+PNOL_38	RF	0.83871	0.731707	0.548387	0.843137	0.391524	0.68	0.548387	0.607143	17	8	43	14
MF_38+CCNH_38+ZMZM_39+PNOL_38	Logistic	0.784946	0.731707	0.548387	0.843137	0.391524	0.68	0.548387	0.607143	17	8	43	14
MF_38+CCNH_38+SLAM_40+ZMZM_39	LDA	0.748261	0.731707	0.548387	0.843137	0.391524	0.68	0.548387	0.607143	17	8	43	14
MF_38+CCNH_38+ZMZM_39+PNOL_38	LDA	0.788741	0.731707	0.548387	0.843137	0.391524	0.68	0.548387	0.607143	17	8	43	14
MF_38+CCNH_38+ZMZM_39+PNOL_40	LDA	0.83871	0.731707	0.548387	0.843137	0.391524	0.68	0.548387	0.607143	17	8	43	14
CCNH_38+SLAM_40+ZMZM_39+PNOL_40	Logistic	0.780519	0.731707	0.516129	0.862745	0.378874	0.695652	0.516129	0.592593	16	7	44	15
CCNH_38+SLAM_41+ZMZM_39+PNOL_40	Logistic	0.798861	0.731707	0.516129	0.862745	0.378874	0.695652	0.516129	0.592593	16	7	44	15
CCNH_38+SLAM_40+ZMZM_39+PNOL_40	LDA	0.776724	0.731707	0.516129	0.862745	0.378874	0.695652	0.516129	0.592593	16	7	44	15
CCNH_38+SLAM_41+ZMZM_39+PNOL_40	LDA	0.796331	0.731707	0.516129	0.862745	0.378874	0.695652	0.516129	0.592593	16	7	44	15
MF_38+SLAM_41	SVM	0.552182	0.731707	0.483871	0.882353	0.366224	0.714286	0.483871	0.576923	15	6	45	16
MF_38+SLAM_41	RF	0.667299	0.731707	0.483871	0.882353	0.366224	0.714286	0.483871	0.576923	15	6	45	16
CCNH_38+SLAM_40+ZMZM_39	LDA	0.631879	0.731707	0.483871	0.882353	0.366224	0.714286	0.483871	0.576923	15	6	45	16
ZMZM_39	SVM	0.592663	0.731707	0.451613	0.901961	0.353574	0.736842	0.451613	0.56	14	5	46	17
ZMZM_39	RF	0.592663	0.731707	0.451613	0.901961	0.353574	0.736842	0.451613	0.56	14	5	46	17
ZMZM_39	Logistic	0.592663	0.731707	0.451613	0.901961	0.353574	0.736842	0.451613	0.56	14	5	46	17
ZMZM_39	LDA	0.592663	0.731707	0.451613	0.901961	0.353574	0.736842	0.451613	0.56	14	5	46	17
CCNH_38+SLAM_41+ZMZM_39	RF	0.649589	0.731707	0.419355	0.921569	0.340923	0.764706	0.419355	0.541667	13	4	47	18
MF_38+ZMZM_39+PNOL_40	SVM	0.72296	0.719512	0.677419	0.745098	0.422517	0.617647	0.677419	0.646154	21	13	38	10
MF_40+CCNH_38+ZMZM_39+PNOL_40	SVM	0.786844	0.719512	0.677419	0.745098	0.422517	0.617647	0.677419	0.646154	21	13	38	10
MF_41+SLAM_41+ZMZM_39	RF	0.88425	0.719512	0.677419	0.745098	0.422517	0.617647	0.677419	0.646154	21	13	38	10
MF_41+CCNH_38+SLAM_41+ZMZM_39	Logistic	0.891208	0.719512	0.677419	0.745098	0.422517	0.617647	0.677419	0.646154	21	13	38	10
MF_40+CCNH_38+PNOL_40	Logistic	0.905123	0.719512	0.677419	0.745098	0.422517	0.617647	0.677419	0.646154	21	13	38	10
MF_40+CCNH_38+ZMZM_39+PNOL_40	Logistic	0.905123	0.719512	0.677419	0.745098	0.422517	0.617647	0.677419	0.646154	21	13	38	10
MF_38+SLAM_40+ZMZM_39+PNOL_40	SVM	0.771664	0.719512	0.612903	0.784314	0.397217	0.633333	0.612903	0.622951	19	11	40	12
MF_40+CCNH_38+SLAM_40	RF	0.887413	0.719512	0.612903	0.784314	0.397217	0.633333	0.612903	0.622951	19	11	40	12
MF_40+CCNH_38+PNOL_38	RF	0.896901	0.719512	0.612903	0.784314	0.397217	0.633333	0.612903	0.622951	19	11	40	12
CCNH_38+SLAM_41+PNOL_40	RF	0.769766	0.719512	0.612903	0.784314	0.397217	0.633333	0.612903	0.622951	19	11	40	12
MF_38+SLAM_40+ZMZM_39+PNOL_40	RF	0.838077	0.719512	0.612903	0.784314	0.397217	0.633333	0.612903	0.622951	19	11	40	12
MF_38+SLAM_40+ZMZM_39+PNOL_38	Logistic	0.796964	0.719512	0.612903	0.784314	0.397217	0.633333	0.612903	0.622951	19	11	40	12
ZMZM_39+PNOL_40	RF	0.623656	0.719512	0.580645	0.803922	0.384567	0.642857	0.580645	0.610169	18	10	41	13
MF_38+SLAM_41+PNOL_38	Logistic	0.772296	0.719512	0.580645	0.803922	0.384567	0.642857	0.580645	0.610169	18	10	41	13
MF_38+SLAM_41+PNOL_38	LDA	0.772296	0.719512	0.580645	0.803922	0.384567	0.642857	0.580645	0.610169	18	10	41	13
SLAM_41+ZMZM_39	SVM	0.593295	0.719512	0.548387	0.823529	0.371917	0.653846	0.548387	0.596491	17	9	42	14
SLAM_41+ZMZM_39	RF	0.580013	0.719512	0.548387	0.823529	0.371917	0.653846	0.548387	0.596491	17	9	42	14
MF_38+SLAM_41+ZMZM_39	RF	0.745731	0.719512	0.548387	0.823529	0.371917	0.653846	0.548387	0.596491	17	9	42	14
SLAM_41+ZMZM_39+PNOL_38	RF	0.724225	0.719512	0.548387	0.823529	0.371917	0.653846	0.548387	0.596491	17	9	42	14
MF_38+CCNH_38+SLAM_40+ZMZM_39	Logistic	0.734978	0.719512	0.548387	0.823529	0.371917	0.653846	0.548387	0.596491	17	9	42	14
SLAM_41+ZMZM_39	Logistic	0.591398	0.719512	0.548387	0.823529	0.371917	0.653846	0.548387	0.596491	17	9	42	14
SLAM_41+ZMZM_39	LDA	0.591398	0.719512	0.548387	0.823529	0.371917	0.653846	0.548387	0.596491	17	9	42	14
SLAM_40+ZMZM_39	SVM	0.55408	0.719512	0.516129	0.843137	0.359266	0.666667	0.516129	0.581818	16	8	43	15
SLAM_40+ZMZM_39	RF	0.559772	0.719512	0.516129	0.843137	0.359266	0.666667	0.516129	0.581818	16	8	43	15
ZMZM_39+PNOL_38	RF	0.591398	0.719512	0.516129	0.843137	0.359266	0.666667	0.516129	0.581818	16	8	43	15
SLAM_40+ZMZM_39	Logistic	0.567995	0.719512	0.516129	0.843137	0.359266	0.666667	0.516129	0.581818	16	8	43	15
CCNH_38+SLAM_40+ZMZM_39+PNOL_38	Logistic	0.737508	0.719512	0.516129	0.843137	0.359266	0.666667	0.516129	0.581818	16	8	43	15
SLAM_40+ZMZM_39	LDA	0.567995	0.719512	0.516129	0.843137	0.359266	0.666667	0.516129	0.581818	16	8	43	15
CCNH_38+SLAM_41+ZMZM_39	Logistic	0.648324	0.719512	0.483871	0.862745	0.346616	0.681818	0.483871	0.566038	15	7	44	16
MF_38+ZMZM_39+PNOL_40	Logistic	0.834282	0.719512	0.483871	0.862745	0.346616	0.681818	0.483871	0.566038	15	7	44	16
CCNH_38+SLAM_41+ZMZM_39	LDA	0.654016	0.719512	0.483871	0.862745	0.346616	0.681818	0.483871	0.566038	15	7	44	16
MF_38+SLAM_40	SVM	0.473118	0.719512	0.451613	0.882353	0.333966	0.7	0.451613	0.54902	14	6	45	17
MF_38+SLAM_40	RF	0.672992	0.719512	0.451613	0.882353	0.333966	0.7	0.451613	0.54902	14	6	45	17
CCNH_38+SLAM_40+ZMZM_39	RF	0.626818	0.719512	0.419355	0.901961	0.321316	0.722222	0.419355	0.530612	13	5	46	18
MF_41+ZMZM_39+PNOL_38	SVM	0.808349	0.707317	0.645161	0.745098	0.390259	0.606061	0.645161	0.625	20	13	38	11
MF_41+CCNH_38+SLAM_40+ZMZM_39	RF	0.900696	0.707317	0.645161	0.745098	0.390259	0.606061	0.645161	0.625	20	13	38	11
MF_38+SLAM_40+PNOL_38	Logistic	0.771031	0.707317	0.548387	0.803922	0.352309	0.62963	0.548387	0.586207	17	10	41	14
ZMZM_39+PNOL_40	LDA	0.641999	0.707317	0.548387	0.803922	0.352309	0.62963	0.548387	0.586207	17	10	41	14
MF_38+SLAM_40+ZMZM_39	RF	0.743833	0.707317	0.516129	0.823529	0.339658	0.64	0.516129	0.571429	16	9	42	15
CCNH_38+SLAM_41+ZMZM_39+PNOL_38	Logistic	0.760911	0.707317	0.516129	0.823529	0.339658	0.64	0.516129	0.571429	16	9	42	15
SLAM_40+ZMZM_39+PNOL_38	RF	0.705882	0.707317	0.483871	0.843137	0.327008	0.652174	0.483871	0.555556	15	8	43	16
CCNH_38+ZMZM_39+PNOL_38	Logistic	0.660974	0.707317	0.483871	0.843137	0.327008	0.652174	0.483871	0.555556	15	8	43	16
ZMZM_39+PNOL_38	LDA	0.598988	0.707317	0.483871	0.843137	0.327008	0.652174	0.483871	0.555556	15	8	43	16
MF_38+CCNH_38+PNOL_40	LDA	0.789374	0.707317	0.451613	0.862745	0.314358	0.666667	0.451613	0.538462	14	7	44	17
CCNH_38+ZMZM_39+PNOL_40	LDA	0.700822	0.707317	0.419355	0.882353	0.301708	0.684211	0.419355	0.52	13	6	45	18
MF_41+CCNH_38+SLAM_41+ZMZM_39	SVM	0.762176	0.695122	0.612903	0.745098	0.358001	0.59375	0.612903	0.603175	19	13	38	12
MF_40+CCNH_38+PNOL_38	SVM	0.820367	0.695122	0.612903	0.745098	0.358001	0.59375	0.612903	0.603175	19	13	38	12
MF_40+CCNH_38+ZMZM_39+PNOL_38	SVM	0.820367	0.695122	0.612903	0.745098	0.358001	0.59375	0.612903	0.603175	19	13	38	12
MF_40+CCNH_38+ZMZM_39+PNOL_38	Logistic	0.893738	0.695122	0.612903	0.745098	0.358001	0.59375	0.612903	0.603175	19	13	38	12
CCNH_38+SLAM_40+ZMZM_39	SVM	0.609108	0.695122	0.483871	0.823529	0.3074	0.625	0.483871	0.545455	15	9	42	16
CCNH_38+SLAM_40+ZMZM_39	Logistic	0.626186	0.695122	0.483871	0.823529	0.3074	0.625	0.483871	0.545455	15	9	42	16
MF_41+CCNH_38+SLAM_41	SVM	0.773561	0.682927	0.612903	0.72549	0.338393	0.575758	0.612903	0.59375	19	14	37	12
MF_41+CCNH_38+PNOL_38	SVM	0.703985	0.682927	0.612903	0.72549	0.338393	0.575758	0.612903	0.59375	19	14	37	12
MF_41+CCNH_38+PNOL_38	Logistic	0.886148	0.682927	0.612903	0.72549	0.338393	0.575758	0.612903	0.59375	19	14	37	12
MF_41+CCNH_38+ZMZM_39+PNOL_38	Logistic	0.886148	0.682927	0.612903	0.72549	0.338393	0.575758	0.612903	0.59375	19	14	37	12
MF_41+CCNH_38+SLAM_40+ZMZM_39	SVM	0.763441	0.682927	0.580645	0.745098	0.325743	0.580645	0.580645	0.580645	18	13	38	13
MF_41+CCNH_38+SLAM_40+ZMZM_39	Logistic	0.887413	0.682927	0.580645	0.745098	0.325743	0.580645	0.580645	0.580645	18	13	38	13
MF_38+CCNH_38+ZMZM_39+PNOL_38	SVM	0.683112	0.682927	0.548387	0.764706	0.313093	0.586207	0.548387	0.566667	17	12	39	14
SLAM_41+ZMZM_39+PNOL_40	RF	0.760278	0.682927	0.516129	0.784314	0.300443	0.592593	0.516129	0.551724	16	11	40	15
CCNH_38+SLAM_41+ZMZM_39	SVM	0.645794	0.682927	0.483871	0.803922	0.287793	0.6	0.483871	0.535714	15	10	41	16
CCNH_38+ZMZM_39+PNOL_40	Logistic	0.703985	0.682927	0.483871	0.803922	0.287793	0.6	0.483871	0.535714	15	10	41	16
MF_41+CCNH_38+SLAM_40	SVM	0.791904	0.670732	0.580645	0.72549	0.306135	0.5625	0.580645	0.571429	18	14	37	13
MF_38+CCNH_38+ZMZM_39+PNOL_38	RF	0.788109	0.670732	0.516129	0.764706	0.280835	0.571429	0.516129	0.542373	16	12	39	15
SLAM_40+ZMZM_39+PNOL_40	RF	0.747628	0.670732	0.451613	0.803922	0.255534	0.583333	0.451613	0.509091	14	10	41	17
CCNH_38+SLAM_40+PNOL_38	LDA	0.705882	0.670732	0.387097	0.843137	0.230234	0.6	0.387097	0.470588	12	8	43	19
MF_38+CCNH_38+PNOL_40	RF	0.775459	0.658537	0.451613	0.784314	0.235927	0.56	0.451613	0.5	14	11	40	17
MF_38+CCNH_38+PNOL_40	Logistic	0.767236	0.658537	0.451613	0.784314	0.235927	0.56	0.451613	0.5	14	11	40	17
CCNH_38+SLAM_41+PNOL_38	LDA	0.724858	0.658537	0.387097	0.823529	0.210626	0.571429	0.387097	0.461538	12	9	42	19
CCNH_38+SLAM_40+PNOL_40	LDA	0.742568	0.646341	0.387097	0.803922	0.191018	0.545455	0.387097	0.45283	12	10	41	19
CCNH_38+SLAM_41+PNOL_40	LDA	0.759013	0.634146	0.387097	0.784314	0.17141	0.521739	0.387097	0.444444	12	11	40	19
MF-MAN2A1-FER; CCNH-CCNH-C5orf30; SLAM-SLC45A2-AMACR; ZMZM-ZMPSTE24-ZMYM4; PNOL-PTEN-NOLC1.
