# Supplementary material for: Serum Fusion Transcripts to Assess the Risk of Hepatocellular Carcinoma and the Impact of Cancer Treatment through Machine Learning
Source: Am J Pathol. 2024 Jul;194(7):1262–71. doi: 10.1016/j.ajpath.2024.02.017 (PMC11220925; doi:10.1016/j.ajpath.2024.02.017)
Supplement: Supplemental Table S4 [file mmc4.xlsx]

## Sheet: Sheet1
Supplemental table 4. Fusion gene machine learning to predict the occurrence of HCC in the testing cohort
Feature	Method	AUC	Accuracy	Sensitivity	Specificity	YoudenIndex	Precision	Recall	F-score	TP	FP	TN	FN
MF_40+CCNH_38+SLAM_40+PNOL_38	SVM	0.88125	0.833333	0.733333	0.958333	0.691667	0.956522	0.733333	0.830189	22	1	23	8
MF_41+CCNH_38+SLAM_40+PNOL_38	SVM	0.929167	0.833333	0.733333	0.958333	0.691667	0.956522	0.733333	0.830189	22	1	23	8
MF_40+CCNH_38+SLAM_41+PNOL_38	SVM	0.900694	0.833333	0.733333	0.958333	0.691667	0.956522	0.733333	0.830189	22	1	23	8
MF_41+CCNH_38+SLAM_41+PNOL_38	SVM	0.918056	0.833333	0.733333	0.958333	0.691667	0.956522	0.733333	0.830189	22	1	23	8
MF_40+CCNH_38+SLAM_40+PNOL_40	SVM	0.88125	0.833333	0.733333	0.958333	0.691667	0.956522	0.733333	0.830189	22	1	23	8
MF_41+CCNH_38+SLAM_40+PNOL_40	SVM	0.929167	0.833333	0.733333	0.958333	0.691667	0.956522	0.733333	0.830189	22	1	23	8
MF_40+CCNH_38+SLAM_41+PNOL_40	SVM	0.88125	0.833333	0.733333	0.958333	0.691667	0.956522	0.733333	0.830189	22	1	23	8
MF_41+CCNH_38+SLAM_41+PNOL_40	SVM	0.927778	0.833333	0.733333	0.958333	0.691667	0.956522	0.733333	0.830189	22	1	23	8
MF_41+CCNH_38+SLAM_40	RF	0.929167	0.833333	0.733333	0.958333	0.691667	0.956522	0.733333	0.830189	22	1	23	8
MF_41+CCNH_38+SLAM_40+ZMZM_39	RF	0.929167	0.833333	0.733333	0.958333	0.691667	0.956522	0.733333	0.830189	22	1	23	8
MF_40+CCNH_38+SLAM_40+PNOL_38	RF	0.911806	0.833333	0.733333	0.958333	0.691667	0.956522	0.733333	0.830189	22	1	23	8
MF_41+CCNH_38+SLAM_40+PNOL_38	RF	0.929167	0.833333	0.733333	0.958333	0.691667	0.956522	0.733333	0.830189	22	1	23	8
MF_40+CCNH_38+SLAM_41+PNOL_38	RF	0.911806	0.833333	0.733333	0.958333	0.691667	0.956522	0.733333	0.830189	22	1	23	8
MF_41+CCNH_38+SLAM_41+PNOL_38	RF	0.929167	0.833333	0.733333	0.958333	0.691667	0.956522	0.733333	0.830189	22	1	23	8
MF_40+CCNH_38+SLAM_40+PNOL_40	RF	0.911806	0.833333	0.733333	0.958333	0.691667	0.956522	0.733333	0.830189	22	1	23	8
MF_41+CCNH_38+SLAM_40+PNOL_40	RF	0.929167	0.833333	0.733333	0.958333	0.691667	0.956522	0.733333	0.830189	22	1	23	8
MF_40+CCNH_38+SLAM_41+PNOL_40	RF	0.911806	0.833333	0.733333	0.958333	0.691667	0.956522	0.733333	0.830189	22	1	23	8
MF_41+CCNH_38+SLAM_41+PNOL_40	RF	0.929167	0.833333	0.733333	0.958333	0.691667	0.956522	0.733333	0.830189	22	1	23	8
MF_40+CCNH_38+SLAM_40+PNOL_38	Logistic	0.913194	0.833333	0.733333	0.958333	0.691667	0.956522	0.733333	0.830189	22	1	23	8
MF_41+CCNH_38+SLAM_40+PNOL_38	Logistic	0.929167	0.833333	0.733333	0.958333	0.691667	0.956522	0.733333	0.830189	22	1	23	8
MF_40+CCNH_38+SLAM_41+PNOL_38	Logistic	0.913194	0.833333	0.733333	0.958333	0.691667	0.956522	0.733333	0.830189	22	1	23	8
MF_41+CCNH_38+SLAM_41+PNOL_38	Logistic	0.929167	0.833333	0.733333	0.958333	0.691667	0.956522	0.733333	0.830189	22	1	23	8
MF_40+CCNH_38+SLAM_40+PNOL_40	Logistic	0.913194	0.833333	0.733333	0.958333	0.691667	0.956522	0.733333	0.830189	22	1	23	8
MF_41+CCNH_38+SLAM_40+PNOL_40	Logistic	0.929167	0.833333	0.733333	0.958333	0.691667	0.956522	0.733333	0.830189	22	1	23	8
MF_40+CCNH_38+SLAM_41+PNOL_40	Logistic	0.913194	0.833333	0.733333	0.958333	0.691667	0.956522	0.733333	0.830189	22	1	23	8
MF_41+CCNH_38+SLAM_41+PNOL_40	Logistic	0.929167	0.833333	0.733333	0.958333	0.691667	0.956522	0.733333	0.830189	22	1	23	8
MF_41+CCNH_38+SLAM_40+PNOL_40	LDA	0.927778	0.833333	0.733333	0.958333	0.691667	0.956522	0.733333	0.830189	22	1	23	8
MF_41+CCNH_38+SLAM_41+PNOL_40	LDA	0.929167	0.833333	0.733333	0.958333	0.691667	0.956522	0.733333	0.830189	22	1	23	8
MF_41+CCNH_38+SLAM_40+ZMZM_39+PNOL_38	SVM	0.847917	0.814815	0.8	0.833333	0.633333	0.857143	0.8	0.827586	24	4	20	6
MF_41+CCNH_38+SLAM_41+ZMZM_39+PNOL_38	SVM	0.89375	0.814815	0.8	0.833333	0.633333	0.857143	0.8	0.827586	24	4	20	6
MF_41+CCNH_38+SLAM_40+ZMZM_39+PNOL_40	SVM	0.889583	0.814815	0.8	0.833333	0.633333	0.857143	0.8	0.827586	24	4	20	6
MF_41+CCNH_38+SLAM_41+ZMZM_39+PNOL_40	SVM	0.85625	0.814815	0.8	0.833333	0.633333	0.857143	0.8	0.827586	24	4	20	6
MF_39+CCNH_38	SVM	0.775	0.814815	0.866667	0.75	0.616667	0.8125	0.866667	0.83871	26	6	18	4
MF_39+CCNH_38+SLAM_40	SVM	0.85	0.814815	0.866667	0.75	0.616667	0.8125	0.866667	0.83871	26	6	18	4
MF_39+CCNH_38+SLAM_41	SVM	0.777778	0.814815	0.866667	0.75	0.616667	0.8125	0.866667	0.83871	26	6	18	4
MF_39+CCNH_38+SLAM_40+ZMZM_39	SVM	0.815278	0.814815	0.866667	0.75	0.616667	0.8125	0.866667	0.83871	26	6	18	4
MF_39+CCNH_38+PNOL_38	SVM	0.841667	0.814815	0.866667	0.75	0.616667	0.8125	0.866667	0.83871	26	6	18	4
MF_39+CCNH_38+ZMZM_39+PNOL_38	SVM	0.833333	0.814815	0.866667	0.75	0.616667	0.8125	0.866667	0.83871	26	6	18	4
MF_39+CCNH_38+PNOL_40	SVM	0.775	0.814815	0.866667	0.75	0.616667	0.8125	0.866667	0.83871	26	6	18	4
MF_41	SVM	0.791667	0.814815	1	0.583333	0.583333	0.75	1	0.857143	30	10	14	0
MF_41+CCNH_38	SVM	0.736111	0.814815	1	0.583333	0.583333	0.75	1	0.857143	30	10	14	0
MF_41+SLAM_40	SVM	0.791667	0.814815	1	0.583333	0.583333	0.75	1	0.857143	30	10	14	0
MF_41+CCNH_38+SLAM_40	SVM	0.915278	0.814815	1	0.583333	0.583333	0.75	1	0.857143	30	10	14	0
MF_41+SLAM_41	SVM	0.791667	0.814815	1	0.583333	0.583333	0.75	1	0.857143	30	10	14	0
MF_41+CCNH_38+SLAM_41	SVM	0.831944	0.814815	1	0.583333	0.583333	0.75	1	0.857143	30	10	14	0
MF_41+ZMZM_39	SVM	0.791667	0.814815	1	0.583333	0.583333	0.75	1	0.857143	30	10	14	0
MF_41+CCNH_38+ZMZM_39	SVM	0.847222	0.814815	1	0.583333	0.583333	0.75	1	0.857143	30	10	14	0
MF_41+SLAM_40+ZMZM_39	SVM	0.819444	0.814815	1	0.583333	0.583333	0.75	1	0.857143	30	10	14	0
MF_41+CCNH_38+SLAM_40+ZMZM_39	SVM	0.918056	0.814815	1	0.583333	0.583333	0.75	1	0.857143	30	10	14	0
MF_41+SLAM_41+ZMZM_39	SVM	0.756944	0.814815	1	0.583333	0.583333	0.75	1	0.857143	30	10	14	0
MF_41+CCNH_38+SLAM_41+ZMZM_39	SVM	0.918056	0.814815	1	0.583333	0.583333	0.75	1	0.857143	30	10	14	0
MF_41+PNOL_38	SVM	0.791667	0.814815	1	0.583333	0.583333	0.75	1	0.857143	30	10	14	0
MF_41+SLAM_40+PNOL_38	SVM	0.833333	0.814815	1	0.583333	0.583333	0.75	1	0.857143	30	10	14	0
MF_41+SLAM_41+PNOL_38	SVM	0.833333	0.814815	1	0.583333	0.583333	0.75	1	0.857143	30	10	14	0
MF_41+ZMZM_39+PNOL_38	SVM	0.791667	0.814815	1	0.583333	0.583333	0.75	1	0.857143	30	10	14	0
MF_41+SLAM_40+ZMZM_39+PNOL_38	SVM	0.763889	0.814815	1	0.583333	0.583333	0.75	1	0.857143	30	10	14	0
MF_41+SLAM_41+ZMZM_39+PNOL_38	SVM	0.756944	0.814815	1	0.583333	0.583333	0.75	1	0.857143	30	10	14	0
MF_41+PNOL_40	SVM	0.791667	0.814815	1	0.583333	0.583333	0.75	1	0.857143	30	10	14	0
MF_41+SLAM_40+PNOL_40	SVM	0.75	0.814815	1	0.583333	0.583333	0.75	1	0.857143	30	10	14	0
MF_41+SLAM_41+PNOL_40	SVM	0.75	0.814815	1	0.583333	0.583333	0.75	1	0.857143	30	10	14	0
MF_41+ZMZM_39+PNOL_40	SVM	0.791667	0.814815	1	0.583333	0.583333	0.75	1	0.857143	30	10	14	0
MF_41+SLAM_40+ZMZM_39+PNOL_40	SVM	0.819444	0.814815	1	0.583333	0.583333	0.75	1	0.857143	30	10	14	0
MF_41+SLAM_41+ZMZM_39+PNOL_40	SVM	0.826389	0.814815	1	0.583333	0.583333	0.75	1	0.857143	30	10	14	0
MF_41+CCNH_38+SLAM_40+ZMZM_39+PNOL_38	RF	0.900694	0.814815	0.8	0.833333	0.633333	0.857143	0.8	0.827586	24	4	20	6
MF_41+CCNH_38+SLAM_41+ZMZM_39+PNOL_38	RF	0.899306	0.814815	0.8	0.833333	0.633333	0.857143	0.8	0.827586	24	4	20	6
MF_41+CCNH_38+SLAM_40+ZMZM_39+PNOL_40	RF	0.920139	0.814815	0.8	0.833333	0.633333	0.857143	0.8	0.827586	24	4	20	6
MF_41+CCNH_38+SLAM_41+ZMZM_39+PNOL_40	RF	0.900694	0.814815	0.8	0.833333	0.633333	0.857143	0.8	0.827586	24	4	20	6
MF_39+CCNH_38+SLAM_40	RF	0.897222	0.814815	0.866667	0.75	0.616667	0.8125	0.866667	0.83871	26	6	18	4
MF_41	RF	0.791667	0.814815	1	0.583333	0.583333	0.75	1	0.857143	30	10	14	0
MF_41+CCNH_38	RF	0.847222	0.814815	1	0.583333	0.583333	0.75	1	0.857143	30	10	14	0
MF_41+SLAM_40	RF	0.791667	0.814815	1	0.583333	0.583333	0.75	1	0.857143	30	10	14	0
MF_41+SLAM_41	RF	0.791667	0.814815	1	0.583333	0.583333	0.75	1	0.857143	30	10	14	0
MF_41+CCNH_38+SLAM_41	RF	0.929167	0.814815	1	0.583333	0.583333	0.75	1	0.857143	30	10	14	0
MF_41+ZMZM_39	RF	0.791667	0.814815	1	0.583333	0.583333	0.75	1	0.857143	30	10	14	0
MF_41+CCNH_38+ZMZM_39	RF	0.847222	0.814815	1	0.583333	0.583333	0.75	1	0.857143	30	10	14	0
MF_41+SLAM_40+ZMZM_39	RF	0.819444	0.814815	1	0.583333	0.583333	0.75	1	0.857143	30	10	14	0
MF_41+SLAM_41+ZMZM_39	RF	0.826389	0.814815	1	0.583333	0.583333	0.75	1	0.857143	30	10	14	0
MF_41+CCNH_38+SLAM_41+ZMZM_39	RF	0.929167	0.814815	1	0.583333	0.583333	0.75	1	0.857143	30	10	14	0
MF_41+PNOL_38	RF	0.791667	0.814815	1	0.583333	0.583333	0.75	1	0.857143	30	10	14	0
MF_41+SLAM_40+PNOL_38	RF	0.833333	0.814815	1	0.583333	0.583333	0.75	1	0.857143	30	10	14	0
MF_41+SLAM_41+PNOL_38	RF	0.833333	0.814815	1	0.583333	0.583333	0.75	1	0.857143	30	10	14	0
MF_41+ZMZM_39+PNOL_38	RF	0.791667	0.814815	1	0.583333	0.583333	0.75	1	0.857143	30	10	14	0
MF_41+SLAM_40+ZMZM_39+PNOL_38	RF	0.819444	0.814815	1	0.583333	0.583333	0.75	1	0.857143	30	10	14	0
MF_41+SLAM_41+ZMZM_39+PNOL_38	RF	0.826389	0.814815	1	0.583333	0.583333	0.75	1	0.857143	30	10	14	0
MF_41+PNOL_40	RF	0.791667	0.814815	1	0.583333	0.583333	0.75	1	0.857143	30	10	14	0
MF_41+SLAM_40+PNOL_40	RF	0.833333	0.814815	1	0.583333	0.583333	0.75	1	0.857143	30	10	14	0
MF_41+SLAM_41+PNOL_40	RF	0.833333	0.814815	1	0.583333	0.583333	0.75	1	0.857143	30	10	14	0
MF_41+ZMZM_39+PNOL_40	RF	0.791667	0.814815	1	0.583333	0.583333	0.75	1	0.857143	30	10	14	0
MF_41+SLAM_40+ZMZM_39+PNOL_40	RF	0.819444	0.814815	1	0.583333	0.583333	0.75	1	0.857143	30	10	14	0
MF_41+SLAM_41+ZMZM_39+PNOL_40	RF	0.826389	0.814815	1	0.583333	0.583333	0.75	1	0.857143	30	10	14	0
MF_41+CCNH_38+SLAM_40+ZMZM_39+PNOL_38	Logistic	0.900694	0.814815	0.8	0.833333	0.633333	0.857143	0.8	0.827586	24	4	20	6
MF_41+CCNH_38+SLAM_41+ZMZM_39+PNOL_38	Logistic	0.900694	0.814815	0.8	0.833333	0.633333	0.857143	0.8	0.827586	24	4	20	6
MF_41+CCNH_38+SLAM_40+ZMZM_39+PNOL_40	Logistic	0.921528	0.814815	0.8	0.833333	0.633333	0.857143	0.8	0.827586	24	4	20	6
MF_41+CCNH_38+SLAM_41+ZMZM_39+PNOL_40	Logistic	0.900694	0.814815	0.8	0.833333	0.633333	0.857143	0.8	0.827586	24	4	20	6
MF_39+CCNH_38	Logistic	0.833333	0.814815	0.866667	0.75	0.616667	0.8125	0.866667	0.83871	26	6	18	4
MF_39+CCNH_38+SLAM_40	Logistic	0.897222	0.814815	0.866667	0.75	0.616667	0.8125	0.866667	0.83871	26	6	18	4
MF_39+CCNH_38+SLAM_41	Logistic	0.897222	0.814815	0.866667	0.75	0.616667	0.8125	0.866667	0.83871	26	6	18	4
MF_39+CCNH_38+ZMZM_39	Logistic	0.833333	0.814815	0.866667	0.75	0.616667	0.8125	0.866667	0.83871	26	6	18	4
MF_39+CCNH_38+SLAM_40+ZMZM_39	Logistic	0.897222	0.814815	0.866667	0.75	0.616667	0.8125	0.866667	0.83871	26	6	18	4
MF_39+CCNH_38+SLAM_41+ZMZM_39	Logistic	0.897222	0.814815	0.866667	0.75	0.616667	0.8125	0.866667	0.83871	26	6	18	4
MF_41	Logistic	0.791667	0.814815	1	0.583333	0.583333	0.75	1	0.857143	30	10	14	0
MF_41+CCNH_38	Logistic	0.847222	0.814815	1	0.583333	0.583333	0.75	1	0.857143	30	10	14	0
MF_41+SLAM_40	Logistic	0.791667	0.814815	1	0.583333	0.583333	0.75	1	0.857143	30	10	14	0
MF_41+CCNH_38+SLAM_40	Logistic	0.929167	0.814815	1	0.583333	0.583333	0.75	1	0.857143	30	10	14	0
MF_41+SLAM_41	Logistic	0.791667	0.814815	1	0.583333	0.583333	0.75	1	0.857143	30	10	14	0
MF_41+CCNH_38+SLAM_41	Logistic	0.929167	0.814815	1	0.583333	0.583333	0.75	1	0.857143	30	10	14	0
MF_41+ZMZM_39	Logistic	0.791667	0.814815	1	0.583333	0.583333	0.75	1	0.857143	30	10	14	0
MF_41+CCNH_38+ZMZM_39	Logistic	0.847222	0.814815	1	0.583333	0.583333	0.75	1	0.857143	30	10	14	0
MF_41+SLAM_40+ZMZM_39	Logistic	0.763889	0.814815	1	0.583333	0.583333	0.75	1	0.857143	30	10	14	0
MF_41+CCNH_38+SLAM_40+ZMZM_39	Logistic	0.929167	0.814815	1	0.583333	0.583333	0.75	1	0.857143	30	10	14	0
MF_41+SLAM_41+ZMZM_39	Logistic	0.826389	0.814815	1	0.583333	0.583333	0.75	1	0.857143	30	10	14	0
MF_41+CCNH_38+SLAM_41+ZMZM_39	Logistic	0.929167	0.814815	1	0.583333	0.583333	0.75	1	0.857143	30	10	14	0
MF_41+PNOL_38	Logistic	0.791667	0.814815	1	0.583333	0.583333	0.75	1	0.857143	30	10	14	0
MF_41+CCNH_38+PNOL_38	Logistic	0.847222	0.814815	1	0.583333	0.583333	0.75	1	0.857143	30	10	14	0
MF_41+SLAM_40+PNOL_38	Logistic	0.833333	0.814815	1	0.583333	0.583333	0.75	1	0.857143	30	10	14	0
MF_41+SLAM_41+PNOL_38	Logistic	0.833333	0.814815	1	0.583333	0.583333	0.75	1	0.857143	30	10	14	0
MF_41+ZMZM_39+PNOL_38	Logistic	0.791667	0.814815	1	0.583333	0.583333	0.75	1	0.857143	30	10	14	0
MF_41+SLAM_40+ZMZM_39+PNOL_38	Logistic	0.763889	0.814815	1	0.583333	0.583333	0.75	1	0.857143	30	10	14	0
MF_41+SLAM_41+ZMZM_39+PNOL_38	Logistic	0.756944	0.814815	1	0.583333	0.583333	0.75	1	0.857143	30	10	14	0
MF_41+PNOL_40	Logistic	0.791667	0.814815	1	0.583333	0.583333	0.75	1	0.857143	30	10	14	0
MF_41+SLAM_40+PNOL_40	Logistic	0.833333	0.814815	1	0.583333	0.583333	0.75	1	0.857143	30	10	14	0
MF_41+SLAM_41+PNOL_40	Logistic	0.833333	0.814815	1	0.583333	0.583333	0.75	1	0.857143	30	10	14	0
MF_41+ZMZM_39+PNOL_40	Logistic	0.791667	0.814815	1	0.583333	0.583333	0.75	1	0.857143	30	10	14	0
MF_41+SLAM_40+ZMZM_39+PNOL_40	Logistic	0.763889	0.814815	1	0.583333	0.583333	0.75	1	0.857143	30	10	14	0
MF_41+SLAM_41+ZMZM_39+PNOL_40	Logistic	0.826389	0.814815	1	0.583333	0.583333	0.75	1	0.857143	30	10	14	0
MF_41+CCNH_38+SLAM_40+ZMZM_39+PNOL_40	LDA	0.917361	0.814815	0.8	0.833333	0.633333	0.857143	0.8	0.827586	24	4	20	6
MF_41+CCNH_38+SLAM_41+ZMZM_39+PNOL_40	LDA	0.897917	0.814815	0.8	0.833333	0.633333	0.857143	0.8	0.827586	24	4	20	6
MF_39+CCNH_38+SLAM_40	LDA	0.888889	0.814815	0.866667	0.75	0.616667	0.8125	0.866667	0.83871	26	6	18	4
MF_39+CCNH_38+SLAM_41	LDA	0.890278	0.814815	0.866667	0.75	0.616667	0.8125	0.866667	0.83871	26	6	18	4
MF_39+CCNH_38+SLAM_40+ZMZM_39	LDA	0.888889	0.814815	0.866667	0.75	0.616667	0.8125	0.866667	0.83871	26	6	18	4
MF_41	LDA	0.791667	0.814815	1	0.583333	0.583333	0.75	1	0.857143	30	10	14	0
MF_41+CCNH_38	LDA	0.847222	0.814815	1	0.583333	0.583333	0.75	1	0.857143	30	10	14	0
MF_41+SLAM_40	LDA	0.791667	0.814815	1	0.583333	0.583333	0.75	1	0.857143	30	10	14	0
MF_41+CCNH_38+SLAM_40	LDA	0.929167	0.814815	1	0.583333	0.583333	0.75	1	0.857143	30	10	14	0
MF_41+SLAM_41	LDA	0.791667	0.814815	1	0.583333	0.583333	0.75	1	0.857143	30	10	14	0
MF_41+CCNH_38+SLAM_41	LDA	0.929167	0.814815	1	0.583333	0.583333	0.75	1	0.857143	30	10	14	0
MF_41+ZMZM_39	LDA	0.791667	0.814815	1	0.583333	0.583333	0.75	1	0.857143	30	10	14	0
MF_41+CCNH_38+ZMZM_39	LDA	0.847222	0.814815	1	0.583333	0.583333	0.75	1	0.857143	30	10	14	0
MF_41+SLAM_40+ZMZM_39	LDA	0.819444	0.814815	1	0.583333	0.583333	0.75	1	0.857143	30	10	14	0
MF_41+CCNH_38+SLAM_40+ZMZM_39	LDA	0.929167	0.814815	1	0.583333	0.583333	0.75	1	0.857143	30	10	14	0
MF_41+SLAM_41+ZMZM_39	LDA	0.826389	0.814815	1	0.583333	0.583333	0.75	1	0.857143	30	10	14	0
MF_41+CCNH_38+SLAM_41+ZMZM_39	LDA	0.929167	0.814815	1	0.583333	0.583333	0.75	1	0.857143	30	10	14	0
MF_41+PNOL_38	LDA	0.791667	0.814815	1	0.583333	0.583333	0.75	1	0.857143	30	10	14	0
MF_41+CCNH_38+PNOL_38	LDA	0.847222	0.814815	1	0.583333	0.583333	0.75	1	0.857143	30	10	14	0
MF_41+SLAM_40+PNOL_38	LDA	0.833333	0.814815	1	0.583333	0.583333	0.75	1	0.857143	30	10	14	0
MF_41+CCNH_38+SLAM_40+PNOL_38	LDA	0.927778	0.814815	1	0.583333	0.583333	0.75	1	0.857143	30	10	14	0
MF_41+SLAM_41+PNOL_38	LDA	0.833333	0.814815	1	0.583333	0.583333	0.75	1	0.857143	30	10	14	0
MF_41+CCNH_38+SLAM_41+PNOL_38	LDA	0.929167	0.814815	1	0.583333	0.583333	0.75	1	0.857143	30	10	14	0
MF_41+ZMZM_39+PNOL_38	LDA	0.791667	0.814815	1	0.583333	0.583333	0.75	1	0.857143	30	10	14	0
MF_41+CCNH_38+ZMZM_39+PNOL_38	LDA	0.847222	0.814815	1	0.583333	0.583333	0.75	1	0.857143	30	10	14	0
MF_41+CCNH_38+SLAM_40+ZMZM_39+PNOL_38	LDA	0.917361	0.814815	1	0.583333	0.583333	0.75	1	0.857143	30	10	14	0
MF_41+SLAM_40+ZMZM_39+PNOL_38	LDA	0.763889	0.814815	1	0.583333	0.583333	0.75	1	0.857143	30	10	14	0
MF_41+SLAM_41+ZMZM_39+PNOL_38	LDA	0.756944	0.814815	1	0.583333	0.583333	0.75	1	0.857143	30	10	14	0
MF_41+CCNH_38+SLAM_41+ZMZM_39+PNOL_38	LDA	0.897917	0.814815	1	0.583333	0.583333	0.75	1	0.857143	30	10	14	0
MF_41+PNOL_40	LDA	0.791667	0.814815	1	0.583333	0.583333	0.75	1	0.857143	30	10	14	0
MF_41+CCNH_38+PNOL_40	LDA	0.847222	0.814815	1	0.583333	0.583333	0.75	1	0.857143	30	10	14	0
MF_41+SLAM_40+PNOL_40	LDA	0.833333	0.814815	1	0.583333	0.583333	0.75	1	0.857143	30	10	14	0
MF_41+SLAM_41+PNOL_40	LDA	0.833333	0.814815	1	0.583333	0.583333	0.75	1	0.857143	30	10	14	0
MF_41+ZMZM_39+PNOL_40	LDA	0.791667	0.814815	1	0.583333	0.583333	0.75	1	0.857143	30	10	14	0
MF_41+CCNH_38+ZMZM_39+PNOL_40	LDA	0.847222	0.814815	1	0.583333	0.583333	0.75	1	0.857143	30	10	14	0
MF_41+SLAM_40+ZMZM_39+PNOL_40	LDA	0.763889	0.814815	1	0.583333	0.583333	0.75	1	0.857143	30	10	14	0
MF_41+SLAM_41+ZMZM_39+PNOL_40	LDA	0.826389	0.814815	1	0.583333	0.583333	0.75	1	0.857143	30	10	14	0
MF_39+CCNH_38+SLAM_40+PNOL_38	SVM	0.727778	0.796296	0.666667	0.958333	0.625	0.952381	0.666667	0.784314	20	1	23	10
MF_39+CCNH_38+SLAM_41+PNOL_38	SVM	0.894444	0.796296	0.666667	0.958333	0.625	0.952381	0.666667	0.784314	20	1	23	10
MF_39+CCNH_38+SLAM_40+PNOL_40	SVM	0.897222	0.796296	0.666667	0.958333	0.625	0.952381	0.666667	0.784314	20	1	23	10
MF_39+CCNH_38+SLAM_41+PNOL_40	SVM	0.776389	0.796296	0.666667	0.958333	0.625	0.952381	0.666667	0.784314	20	1	23	10
MF_40+CCNH_38+SLAM_40+ZMZM_39+PNOL_38	SVM	0.838889	0.796296	0.766667	0.833333	0.6	0.851852	0.766667	0.807018	23	4	20	7
MF_40+CCNH_38+SLAM_41+ZMZM_39+PNOL_38	SVM	0.880556	0.796296	0.766667	0.833333	0.6	0.851852	0.766667	0.807018	23	4	20	7
MF_40+CCNH_38+SLAM_40+ZMZM_39+PNOL_40	SVM	0.820833	0.796296	0.766667	0.833333	0.6	0.851852	0.766667	0.807018	23	4	20	7
MF_40+CCNH_38+SLAM_41+ZMZM_39+PNOL_40	SVM	0.869444	0.796296	0.766667	0.833333	0.6	0.851852	0.766667	0.807018	23	4	20	7
MF_39	SVM	0.791667	0.796296	0.833333	0.75	0.583333	0.806452	0.833333	0.819672	25	6	18	5
MF_39+SLAM_40	SVM	0.791667	0.796296	0.833333	0.75	0.583333	0.806452	0.833333	0.819672	25	6	18	5
MF_39+SLAM_41	SVM	0.791667	0.796296	0.833333	0.75	0.583333	0.806452	0.833333	0.819672	25	6	18	5
MF_39+ZMZM_39	SVM	0.791667	0.796296	0.833333	0.75	0.583333	0.806452	0.833333	0.819672	25	6	18	5
MF_39+CCNH_38+ZMZM_39	SVM	0.775	0.796296	0.833333	0.75	0.583333	0.806452	0.833333	0.819672	25	6	18	5
MF_39+SLAM_40+ZMZM_39	SVM	0.801389	0.796296	0.833333	0.75	0.583333	0.806452	0.833333	0.819672	25	6	18	5
MF_39+SLAM_41+ZMZM_39	SVM	0.813889	0.796296	0.833333	0.75	0.583333	0.806452	0.833333	0.819672	25	6	18	5
MF_39+CCNH_38+SLAM_41+ZMZM_39	SVM	0.766667	0.796296	0.833333	0.75	0.583333	0.806452	0.833333	0.819672	25	6	18	5
MF_39+PNOL_38	SVM	0.791667	0.796296	0.833333	0.75	0.583333	0.806452	0.833333	0.819672	25	6	18	5
MF_39+SLAM_40+PNOL_38	SVM	0.811806	0.796296	0.833333	0.75	0.583333	0.806452	0.833333	0.819672	25	6	18	5
MF_39+SLAM_41+PNOL_38	SVM	0.825694	0.796296	0.833333	0.75	0.583333	0.806452	0.833333	0.819672	25	6	18	5
MF_39+ZMZM_39+PNOL_38	SVM	0.791667	0.796296	0.833333	0.75	0.583333	0.806452	0.833333	0.819672	25	6	18	5
MF_39+PNOL_40	SVM	0.791667	0.796296	0.833333	0.75	0.583333	0.806452	0.833333	0.819672	25	6	18	5
MF_39+SLAM_40+PNOL_40	SVM	0.825694	0.796296	0.833333	0.75	0.583333	0.806452	0.833333	0.819672	25	6	18	5
MF_39+SLAM_41+PNOL_40	SVM	0.771528	0.796296	0.833333	0.75	0.583333	0.806452	0.833333	0.819672	25	6	18	5
MF_39+ZMZM_39+PNOL_40	SVM	0.791667	0.796296	0.833333	0.75	0.583333	0.806452	0.833333	0.819672	25	6	18	5
MF_39+CCNH_38+ZMZM_39+PNOL_40	SVM	0.833333	0.796296	0.833333	0.75	0.583333	0.806452	0.833333	0.819672	25	6	18	5
MF_40	SVM	0.775	0.796296	0.966667	0.583333	0.55	0.74359	0.966667	0.84058	29	10	14	1
MF_40+CCNH_38	SVM	0.719444	0.796296	0.966667	0.583333	0.55	0.74359	0.966667	0.84058	29	10	14	1
MF_40+SLAM_40	SVM	0.775	0.796296	0.966667	0.583333	0.55	0.74359	0.966667	0.84058	29	10	14	1
MF_40+CCNH_38+SLAM_40	SVM	0.635417	0.796296	0.966667	0.583333	0.55	0.74359	0.966667	0.84058	29	10	14	1
MF_40+SLAM_41	SVM	0.775	0.796296	0.966667	0.583333	0.55	0.74359	0.966667	0.84058	29	10	14	1
MF_40+CCNH_38+SLAM_41	SVM	0.736806	0.796296	0.966667	0.583333	0.55	0.74359	0.966667	0.84058	29	10	14	1
MF_40+ZMZM_39	SVM	0.775	0.796296	0.966667	0.583333	0.55	0.74359	0.966667	0.84058	29	10	14	1
MF_40+CCNH_38+ZMZM_39	SVM	0.830556	0.796296	0.966667	0.583333	0.55	0.74359	0.966667	0.84058	29	10	14	1
MF_40+SLAM_40+ZMZM_39	SVM	0.741667	0.796296	0.966667	0.583333	0.55	0.74359	0.966667	0.84058	29	10	14	1
MF_40+CCNH_38+SLAM_40+ZMZM_39	SVM	0.649306	0.796296	0.966667	0.583333	0.55	0.74359	0.966667	0.84058	29	10	14	1
MF_40+SLAM_41+ZMZM_39	SVM	0.734722	0.796296	0.966667	0.583333	0.55	0.74359	0.966667	0.84058	29	10	14	1
MF_40+CCNH_38+SLAM_41+ZMZM_39	SVM	0.903472	0.796296	0.966667	0.583333	0.55	0.74359	0.966667	0.84058	29	10	14	1
MF_40+PNOL_38	SVM	0.775	0.796296	0.966667	0.583333	0.55	0.74359	0.966667	0.84058	29	10	14	1
MF_40+CCNH_38+PNOL_38	SVM	0.830556	0.796296	0.966667	0.583333	0.55	0.74359	0.966667	0.84058	29	10	14	1
MF_40+SLAM_40+PNOL_38	SVM	0.820139	0.796296	0.966667	0.583333	0.55	0.74359	0.966667	0.84058	29	10	14	1
MF_40+SLAM_41+PNOL_38	SVM	0.820139	0.796296	0.966667	0.583333	0.55	0.74359	0.966667	0.84058	29	10	14	1
MF_40+ZMZM_39+PNOL_38	SVM	0.775	0.796296	0.966667	0.583333	0.55	0.74359	0.966667	0.84058	29	10	14	1
MF_40+CCNH_38+ZMZM_39+PNOL_38	SVM	0.830556	0.796296	0.966667	0.583333	0.55	0.74359	0.966667	0.84058	29	10	14	1
MF_40+SLAM_40+ZMZM_39+PNOL_38	SVM	0.804167	0.796296	0.966667	0.583333	0.55	0.74359	0.966667	0.84058	29	10	14	1
MF_40+SLAM_41+ZMZM_39+PNOL_38	SVM	0.811111	0.796296	0.966667	0.583333	0.55	0.74359	0.966667	0.84058	29	10	14	1
MF_40+PNOL_40	SVM	0.775	0.796296	0.966667	0.583333	0.55	0.74359	0.966667	0.84058	29	10	14	1
MF_40+SLAM_40+PNOL_40	SVM	0.820139	0.796296	0.966667	0.583333	0.55	0.74359	0.966667	0.84058	29	10	14	1
MF_40+SLAM_41+PNOL_40	SVM	0.745139	0.796296	0.966667	0.583333	0.55	0.74359	0.966667	0.84058	29	10	14	1
MF_40+ZMZM_39+PNOL_40	SVM	0.775	0.796296	0.966667	0.583333	0.55	0.74359	0.966667	0.84058	29	10	14	1
MF_40+SLAM_40+ZMZM_39+PNOL_40	SVM	0.741667	0.796296	0.966667	0.583333	0.55	0.74359	0.966667	0.84058	29	10	14	1
MF_40+SLAM_41+ZMZM_39+PNOL_40	SVM	0.734722	0.796296	0.966667	0.583333	0.55	0.74359	0.966667	0.84058	29	10	14	1
MF_39+CCNH_38+SLAM_41	RF	0.897222	0.796296	0.666667	0.958333	0.625	0.952381	0.666667	0.784314	20	1	23	10
MF_39+CCNH_38+SLAM_40+PNOL_38	RF	0.895833	0.796296	0.666667	0.958333	0.625	0.952381	0.666667	0.784314	20	1	23	10
MF_39+CCNH_38+SLAM_41+PNOL_38	RF	0.897222	0.796296	0.666667	0.958333	0.625	0.952381	0.666667	0.784314	20	1	23	10
MF_39+CCNH_38+SLAM_40+PNOL_40	RF	0.895833	0.796296	0.666667	0.958333	0.625	0.952381	0.666667	0.784314	20	1	23	10
MF_39+CCNH_38+SLAM_41+PNOL_40	RF	0.897222	0.796296	0.666667	0.958333	0.625	0.952381	0.666667	0.784314	20	1	23	10
MF_40+CCNH_38+SLAM_40+ZMZM_39+PNOL_38	RF	0.888889	0.796296	0.766667	0.833333	0.6	0.851852	0.766667	0.807018	23	4	20	7
MF_40+CCNH_38+SLAM_41+ZMZM_39+PNOL_38	RF	0.888889	0.796296	0.766667	0.833333	0.6	0.851852	0.766667	0.807018	23	4	20	7
MF_40+CCNH_38+SLAM_40+ZMZM_39+PNOL_40	RF	0.909722	0.796296	0.766667	0.833333	0.6	0.851852	0.766667	0.807018	23	4	20	7
MF_40+CCNH_38+SLAM_41+ZMZM_39+PNOL_40	RF	0.888889	0.796296	0.766667	0.833333	0.6	0.851852	0.766667	0.807018	23	4	20	7
MF_39	RF	0.791667	0.796296	0.833333	0.75	0.583333	0.806452	0.833333	0.819672	25	6	18	5
MF_39+CCNH_38	RF	0.833333	0.796296	0.833333	0.75	0.583333	0.806452	0.833333	0.819672	25	6	18	5
MF_39+SLAM_40	RF	0.791667	0.796296	0.833333	0.75	0.583333	0.806452	0.833333	0.819672	25	6	18	5
MF_39+SLAM_41	RF	0.791667	0.796296	0.833333	0.75	0.583333	0.806452	0.833333	0.819672	25	6	18	5
MF_39+ZMZM_39	RF	0.791667	0.796296	0.833333	0.75	0.583333	0.806452	0.833333	0.819672	25	6	18	5
MF_39+CCNH_38+ZMZM_39	RF	0.833333	0.796296	0.833333	0.75	0.583333	0.806452	0.833333	0.819672	25	6	18	5
MF_39+SLAM_40+ZMZM_39	RF	0.804167	0.796296	0.833333	0.75	0.583333	0.806452	0.833333	0.819672	25	6	18	5
MF_39+CCNH_38+SLAM_40+ZMZM_39	RF	0.897222	0.796296	0.833333	0.75	0.583333	0.806452	0.833333	0.819672	25	6	18	5
MF_39+SLAM_41+ZMZM_39	RF	0.816667	0.796296	0.833333	0.75	0.583333	0.806452	0.833333	0.819672	25	6	18	5
MF_39+CCNH_38+SLAM_41+ZMZM_39	RF	0.897222	0.796296	0.833333	0.75	0.583333	0.806452	0.833333	0.819672	25	6	18	5
MF_39+PNOL_38	RF	0.791667	0.796296	0.833333	0.75	0.583333	0.806452	0.833333	0.819672	25	6	18	5
MF_39+SLAM_40+PNOL_38	RF	0.811806	0.796296	0.833333	0.75	0.583333	0.806452	0.833333	0.819672	25	6	18	5
MF_39+SLAM_41+PNOL_38	RF	0.811806	0.796296	0.833333	0.75	0.583333	0.806452	0.833333	0.819672	25	6	18	5
MF_39+ZMZM_39+PNOL_38	RF	0.791667	0.796296	0.833333	0.75	0.583333	0.806452	0.833333	0.819672	25	6	18	5
MF_39+CCNH_38+ZMZM_39+PNOL_38	RF	0.833333	0.796296	0.833333	0.75	0.583333	0.806452	0.833333	0.819672	25	6	18	5
MF_39+SLAM_41+ZMZM_39+PNOL_38	RF	0.816667	0.796296	0.833333	0.75	0.583333	0.806452	0.833333	0.819672	25	6	18	5
MF_39+PNOL_40	RF	0.791667	0.796296	0.833333	0.75	0.583333	0.806452	0.833333	0.819672	25	6	18	5
MF_39+SLAM_40+PNOL_40	RF	0.811806	0.796296	0.833333	0.75	0.583333	0.806452	0.833333	0.819672	25	6	18	5
MF_39+SLAM_41+PNOL_40	RF	0.811806	0.796296	0.833333	0.75	0.583333	0.806452	0.833333	0.819672	25	6	18	5
MF_39+ZMZM_39+PNOL_40	RF	0.791667	0.796296	0.833333	0.75	0.583333	0.806452	0.833333	0.819672	25	6	18	5
MF_39+CCNH_38+ZMZM_39+PNOL_40	RF	0.833333	0.796296	0.833333	0.75	0.583333	0.806452	0.833333	0.819672	25	6	18	5
MF_39+SLAM_40+ZMZM_39+PNOL_40	RF	0.804167	0.796296	0.833333	0.75	0.583333	0.806452	0.833333	0.819672	25	6	18	5
MF_39+SLAM_41+ZMZM_39+PNOL_40	RF	0.816667	0.796296	0.833333	0.75	0.583333	0.806452	0.833333	0.819672	25	6	18	5
MF_40	RF	0.775	0.796296	0.966667	0.583333	0.55	0.74359	0.966667	0.84058	29	10	14	1
MF_40+CCNH_38	RF	0.830556	0.796296	0.966667	0.583333	0.55	0.74359	0.966667	0.84058	29	10	14	1
MF_40+SLAM_40	RF	0.775	0.796296	0.966667	0.583333	0.55	0.74359	0.966667	0.84058	29	10	14	1
MF_40+CCNH_38+SLAM_40	RF	0.911806	0.796296	0.966667	0.583333	0.55	0.74359	0.966667	0.84058	29	10	14	1
MF_40+SLAM_41	RF	0.775	0.796296	0.966667	0.583333	0.55	0.74359	0.966667	0.84058	29	10	14	1
MF_40+CCNH_38+SLAM_41	RF	0.911806	0.796296	0.966667	0.583333	0.55	0.74359	0.966667	0.84058	29	10	14	1
MF_40+ZMZM_39	RF	0.775	0.796296	0.966667	0.583333	0.55	0.74359	0.966667	0.84058	29	10	14	1
MF_40+CCNH_38+ZMZM_39	RF	0.830556	0.796296	0.966667	0.583333	0.55	0.74359	0.966667	0.84058	29	10	14	1
MF_40+SLAM_40+ZMZM_39	RF	0.804167	0.796296	0.966667	0.583333	0.55	0.74359	0.966667	0.84058	29	10	14	1
MF_40+CCNH_38+SLAM_40+ZMZM_39	RF	0.911806	0.796296	0.966667	0.583333	0.55	0.74359	0.966667	0.84058	29	10	14	1
MF_40+SLAM_41+ZMZM_39	RF	0.811111	0.796296	0.966667	0.583333	0.55	0.74359	0.966667	0.84058	29	10	14	1
MF_40+CCNH_38+SLAM_41+ZMZM_39	RF	0.911806	0.796296	0.966667	0.583333	0.55	0.74359	0.966667	0.84058	29	10	14	1
MF_40+PNOL_38	RF	0.775	0.796296	0.966667	0.583333	0.55	0.74359	0.966667	0.84058	29	10	14	1
MF_40+CCNH_38+PNOL_38	RF	0.830556	0.796296	0.966667	0.583333	0.55	0.74359	0.966667	0.84058	29	10	14	1
MF_40+SLAM_40+PNOL_38	RF	0.820139	0.796296	0.966667	0.583333	0.55	0.74359	0.966667	0.84058	29	10	14	1
MF_40+SLAM_41+PNOL_38	RF	0.820139	0.796296	0.966667	0.583333	0.55	0.74359	0.966667	0.84058	29	10	14	1
MF_40+ZMZM_39+PNOL_38	RF	0.775	0.796296	0.966667	0.583333	0.55	0.74359	0.966667	0.84058	29	10	14	1
MF_40+CCNH_38+ZMZM_39+PNOL_38	RF	0.830556	0.796296	0.966667	0.583333	0.55	0.74359	0.966667	0.84058	29	10	14	1
MF_40+SLAM_40+ZMZM_39+PNOL_38	RF	0.804167	0.796296	0.966667	0.583333	0.55	0.74359	0.966667	0.84058	29	10	14	1
MF_40+SLAM_41+ZMZM_39+PNOL_38	RF	0.811111	0.796296	0.966667	0.583333	0.55	0.74359	0.966667	0.84058	29	10	14	1
MF_40+PNOL_40	RF	0.775	0.796296	0.966667	0.583333	0.55	0.74359	0.966667	0.84058	29	10	14	1
MF_40+SLAM_40+PNOL_40	RF	0.820139	0.796296	0.966667	0.583333	0.55	0.74359	0.966667	0.84058	29	10	14	1
MF_40+SLAM_41+PNOL_40	RF	0.820139	0.796296	0.966667	0.583333	0.55	0.74359	0.966667	0.84058	29	10	14	1
MF_40+ZMZM_39+PNOL_40	RF	0.775	0.796296	0.966667	0.583333	0.55	0.74359	0.966667	0.84058	29	10	14	1
MF_40+SLAM_40+ZMZM_39+PNOL_40	RF	0.804167	0.796296	0.966667	0.583333	0.55	0.74359	0.966667	0.84058	29	10	14	1
MF_40+SLAM_41+ZMZM_39+PNOL_40	RF	0.811111	0.796296	0.966667	0.583333	0.55	0.74359	0.966667	0.84058	29	10	14	1
MF_39+CCNH_38+SLAM_40+PNOL_38	Logistic	0.895833	0.796296	0.666667	0.958333	0.625	0.952381	0.666667	0.784314	20	1	23	10
MF_39+CCNH_38+SLAM_41+PNOL_38	Logistic	0.897222	0.796296	0.666667	0.958333	0.625	0.952381	0.666667	0.784314	20	1	23	10
MF_39+CCNH_38+SLAM_40+PNOL_40	Logistic	0.895833	0.796296	0.666667	0.958333	0.625	0.952381	0.666667	0.784314	20	1	23	10
MF_39+CCNH_38+SLAM_41+PNOL_40	Logistic	0.897222	0.796296	0.666667	0.958333	0.625	0.952381	0.666667	0.784314	20	1	23	10
MF_38+CCNH_38+SLAM_40+ZMZM_39+PNOL_38	Logistic	0.86875	0.796296	0.7	0.916667	0.616667	0.913043	0.7	0.792453	21	2	22	9
MF_38+CCNH_38+SLAM_41+ZMZM_39+PNOL_38	Logistic	0.852083	0.796296	0.7	0.916667	0.616667	0.913043	0.7	0.792453	21	2	22	9
MF_38+CCNH_38+SLAM_40+ZMZM_39+PNOL_40	Logistic	0.852083	0.796296	0.7	0.916667	0.616667	0.913043	0.7	0.792453	21	2	22	9
MF_38+CCNH_38+SLAM_41+ZMZM_39+PNOL_40	Logistic	0.852083	0.796296	0.7	0.916667	0.616667	0.913043	0.7	0.792453	21	2	22	9
MF_39+CCNH_38+SLAM_40+ZMZM_39+PNOL_38	Logistic	0.894444	0.796296	0.766667	0.833333	0.6	0.851852	0.766667	0.807018	23	4	20	7
MF_40+CCNH_38+SLAM_40+ZMZM_39+PNOL_38	Logistic	0.880556	0.796296	0.766667	0.833333	0.6	0.851852	0.766667	0.807018	23	4	20	7
MF_39+CCNH_38+SLAM_41+ZMZM_39+PNOL_38	Logistic	0.879167	0.796296	0.766667	0.833333	0.6	0.851852	0.766667	0.807018	23	4	20	7
MF_40+CCNH_38+SLAM_41+ZMZM_39+PNOL_38	Logistic	0.880556	0.796296	0.766667	0.833333	0.6	0.851852	0.766667	0.807018	23	4	20	7
MF_39+CCNH_38+SLAM_40+ZMZM_39+PNOL_40	Logistic	0.894444	0.796296	0.766667	0.833333	0.6	0.851852	0.766667	0.807018	23	4	20	7
MF_40+CCNH_38+SLAM_40+ZMZM_39+PNOL_40	Logistic	0.901389	0.796296	0.766667	0.833333	0.6	0.851852	0.766667	0.807018	23	4	20	7
MF_39+CCNH_38+SLAM_41+ZMZM_39+PNOL_40	Logistic	0.877778	0.796296	0.766667	0.833333	0.6	0.851852	0.766667	0.807018	23	4	20	7
MF_40+CCNH_38+SLAM_41+ZMZM_39+PNOL_40	Logistic	0.880556	0.796296	0.766667	0.833333	0.6	0.851852	0.766667	0.807018	23	4	20	7
MF_39	Logistic	0.791667	0.796296	0.833333	0.75	0.583333	0.806452	0.833333	0.819672	25	6	18	5
MF_39+SLAM_40	Logistic	0.791667	0.796296	0.833333	0.75	0.583333	0.806452	0.833333	0.819672	25	6	18	5
MF_39+SLAM_41	Logistic	0.791667	0.796296	0.833333	0.75	0.583333	0.806452	0.833333	0.819672	25	6	18	5
MF_39+ZMZM_39	Logistic	0.791667	0.796296	0.833333	0.75	0.583333	0.806452	0.833333	0.819672	25	6	18	5
MF_39+SLAM_40+ZMZM_39	Logistic	0.804167	0.796296	0.833333	0.75	0.583333	0.806452	0.833333	0.819672	25	6	18	5
MF_39+SLAM_41+ZMZM_39	Logistic	0.816667	0.796296	0.833333	0.75	0.583333	0.806452	0.833333	0.819672	25	6	18	5
MF_39+PNOL_38	Logistic	0.791667	0.796296	0.833333	0.75	0.583333	0.806452	0.833333	0.819672	25	6	18	5
MF_39+CCNH_38+PNOL_38	Logistic	0.833333	0.796296	0.833333	0.75	0.583333	0.806452	0.833333	0.819672	25	6	18	5
MF_39+SLAM_40+PNOL_38	Logistic	0.811806	0.796296	0.833333	0.75	0.583333	0.806452	0.833333	0.819672	25	6	18	5
MF_39+ZMZM_39+PNOL_38	Logistic	0.791667	0.796296	0.833333	0.75	0.583333	0.806452	0.833333	0.819672	25	6	18	5
MF_39+CCNH_38+ZMZM_39+PNOL_38	Logistic	0.833333	0.796296	0.833333	0.75	0.583333	0.806452	0.833333	0.819672	25	6	18	5
MF_39+SLAM_40+ZMZM_39+PNOL_38	Logistic	0.804167	0.796296	0.833333	0.75	0.583333	0.806452	0.833333	0.819672	25	6	18	5
MF_39+SLAM_41+ZMZM_39+PNOL_38	Logistic	0.816667	0.796296	0.833333	0.75	0.583333	0.806452	0.833333	0.819672	25	6	18	5
MF_39+PNOL_40	Logistic	0.791667	0.796296	0.833333	0.75	0.583333	0.806452	0.833333	0.819672	25	6	18	5
MF_39+CCNH_38+PNOL_40	Logistic	0.833333	0.796296	0.833333	0.75	0.583333	0.806452	0.833333	0.819672	25	6	18	5
MF_39+ZMZM_39+PNOL_40	Logistic	0.791667	0.796296	0.833333	0.75	0.583333	0.806452	0.833333	0.819672	25	6	18	5
MF_39+SLAM_40+ZMZM_39+PNOL_40	Logistic	0.804167	0.796296	0.833333	0.75	0.583333	0.806452	0.833333	0.819672	25	6	18	5
MF_39+SLAM_41+ZMZM_39+PNOL_40	Logistic	0.816667	0.796296	0.833333	0.75	0.583333	0.806452	0.833333	0.819672	25	6	18	5
MF_39+SLAM_41+PNOL_38	Logistic	0.811806	0.796296	0.933333	0.625	0.558333	0.756757	0.933333	0.835821	28	9	15	2
MF_39+SLAM_40+PNOL_40	Logistic	0.811806	0.796296	0.933333	0.625	0.558333	0.756757	0.933333	0.835821	28	9	15	2
MF_39+SLAM_41+PNOL_40	Logistic	0.811806	0.796296	0.933333	0.625	0.558333	0.756757	0.933333	0.835821	28	9	15	2
MF_40	Logistic	0.775	0.796296	0.966667	0.583333	0.55	0.74359	0.966667	0.84058	29	10	14	1
MF_40+CCNH_38	Logistic	0.830556	0.796296	0.966667	0.583333	0.55	0.74359	0.966667	0.84058	29	10	14	1
MF_40+SLAM_40	Logistic	0.775	0.796296	0.966667	0.583333	0.55	0.74359	0.966667	0.84058	29	10	14	1
MF_40+CCNH_38+SLAM_40	Logistic	0.913194	0.796296	0.966667	0.583333	0.55	0.74359	0.966667	0.84058	29	10	14	1
MF_40+SLAM_41	Logistic	0.775	0.796296	0.966667	0.583333	0.55	0.74359	0.966667	0.84058	29	10	14	1
MF_40+CCNH_38+SLAM_41	Logistic	0.913194	0.796296	0.966667	0.583333	0.55	0.74359	0.966667	0.84058	29	10	14	1
MF_40+ZMZM_39	Logistic	0.775	0.796296	0.966667	0.583333	0.55	0.74359	0.966667	0.84058	29	10	14	1
MF_40+CCNH_38+ZMZM_39	Logistic	0.830556	0.796296	0.966667	0.583333	0.55	0.74359	0.966667	0.84058	29	10	14	1
MF_40+SLAM_40+ZMZM_39	Logistic	0.745833	0.796296	0.966667	0.583333	0.55	0.74359	0.966667	0.84058	29	10	14	1
MF_40+CCNH_38+SLAM_40+ZMZM_39	Logistic	0.913194	0.796296	0.966667	0.583333	0.55	0.74359	0.966667	0.84058	29	10	14	1
MF_40+SLAM_41+ZMZM_39	Logistic	0.811111	0.796296	0.966667	0.583333	0.55	0.74359	0.966667	0.84058	29	10	14	1
MF_40+CCNH_38+SLAM_41+ZMZM_39	Logistic	0.913194	0.796296	0.966667	0.583333	0.55	0.74359	0.966667	0.84058	29	10	14	1
MF_40+PNOL_38	Logistic	0.775	0.796296	0.966667	0.583333	0.55	0.74359	0.966667	0.84058	29	10	14	1
MF_40+CCNH_38+PNOL_38	Logistic	0.830556	0.796296	0.966667	0.583333	0.55	0.74359	0.966667	0.84058	29	10	14	1
MF_40+SLAM_40+PNOL_38	Logistic	0.820139	0.796296	0.966667	0.583333	0.55	0.74359	0.966667	0.84058	29	10	14	1
MF_40+SLAM_41+PNOL_38	Logistic	0.820139	0.796296	0.966667	0.583333	0.55	0.74359	0.966667	0.84058	29	10	14	1
MF_40+ZMZM_39+PNOL_38	Logistic	0.775	0.796296	0.966667	0.583333	0.55	0.74359	0.966667	0.84058	29	10	14	1
MF_40+CCNH_38+ZMZM_39+PNOL_38	Logistic	0.830556	0.796296	0.966667	0.583333	0.55	0.74359	0.966667	0.84058	29	10	14	1
MF_40+SLAM_40+ZMZM_39+PNOL_38	Logistic	0.745833	0.796296	0.966667	0.583333	0.55	0.74359	0.966667	0.84058	29	10	14	1
MF_40+SLAM_41+ZMZM_39+PNOL_38	Logistic	0.738889	0.796296	0.966667	0.583333	0.55	0.74359	0.966667	0.84058	29	10	14	1
MF_40+PNOL_40	Logistic	0.775	0.796296	0.966667	0.583333	0.55	0.74359	0.966667	0.84058	29	10	14	1
MF_40+CCNH_38+PNOL_40	Logistic	0.830556	0.796296	0.966667	0.583333	0.55	0.74359	0.966667	0.84058	29	10	14	1
MF_40+SLAM_40+PNOL_40	Logistic	0.820139	0.796296	0.966667	0.583333	0.55	0.74359	0.966667	0.84058	29	10	14	1
MF_40+SLAM_41+PNOL_40	Logistic	0.820139	0.796296	0.966667	0.583333	0.55	0.74359	0.966667	0.84058	29	10	14	1
MF_40+ZMZM_39+PNOL_40	Logistic	0.775	0.796296	0.966667	0.583333	0.55	0.74359	0.966667	0.84058	29	10	14	1
MF_40+SLAM_40+ZMZM_39+PNOL_40	Logistic	0.745833	0.796296	0.966667	0.583333	0.55	0.74359	0.966667	0.84058	29	10	14	1
MF_40+SLAM_41+ZMZM_39+PNOL_40	Logistic	0.811111	0.796296	0.966667	0.583333	0.55	0.74359	0.966667	0.84058	29	10	14	1
MF_39	LDA	0.791667	0.796296	0.833333	0.75	0.583333	0.806452	0.833333	0.819672	25	6	18	5
MF_39+CCNH_38	LDA	0.833333	0.796296	0.833333	0.75	0.583333	0.806452	0.833333	0.819672	25	6	18	5
MF_39+SLAM_40	LDA	0.791667	0.796296	0.833333	0.75	0.583333	0.806452	0.833333	0.819672	25	6	18	5
MF_39+SLAM_41	LDA	0.791667	0.796296	0.833333	0.75	0.583333	0.806452	0.833333	0.819672	25	6	18	5
MF_39+ZMZM_39	LDA	0.791667	0.796296	0.833333	0.75	0.583333	0.806452	0.833333	0.819672	25	6	18	5
MF_39+CCNH_38+ZMZM_39	LDA	0.833333	0.796296	0.833333	0.75	0.583333	0.806452	0.833333	0.819672	25	6	18	5
MF_39+SLAM_40+ZMZM_39	LDA	0.804167	0.796296	0.833333	0.75	0.583333	0.806452	0.833333	0.819672	25	6	18	5
MF_39+SLAM_41+ZMZM_39	LDA	0.816667	0.796296	0.833333	0.75	0.583333	0.806452	0.833333	0.819672	25	6	18	5
MF_39+CCNH_38+SLAM_41+ZMZM_39	LDA	0.890278	0.796296	0.833333	0.75	0.583333	0.806452	0.833333	0.819672	25	6	18	5
MF_39+PNOL_38	LDA	0.791667	0.796296	0.833333	0.75	0.583333	0.806452	0.833333	0.819672	25	6	18	5
MF_39+CCNH_38+PNOL_38	LDA	0.833333	0.796296	0.833333	0.75	0.583333	0.806452	0.833333	0.819672	25	6	18	5
MF_39+SLAM_40+PNOL_38	LDA	0.811806	0.796296	0.833333	0.75	0.583333	0.806452	0.833333	0.819672	25	6	18	5
MF_39+CCNH_38+SLAM_40+PNOL_38	LDA	0.888889	0.796296	0.833333	0.75	0.583333	0.806452	0.833333	0.819672	25	6	18	5
MF_39+SLAM_41+PNOL_38	LDA	0.811806	0.796296	0.833333	0.75	0.583333	0.806452	0.833333	0.819672	25	6	18	5
MF_39+CCNH_38+SLAM_41+PNOL_38	LDA	0.888889	0.796296	0.833333	0.75	0.583333	0.806452	0.833333	0.819672	25	6	18	5
MF_39+ZMZM_39+PNOL_38	LDA	0.791667	0.796296	0.833333	0.75	0.583333	0.806452	0.833333	0.819672	25	6	18	5
MF_39+CCNH_38+ZMZM_39+PNOL_38	LDA	0.833333	0.796296	0.833333	0.75	0.583333	0.806452	0.833333	0.819672	25	6	18	5
MF_39+SLAM_40+ZMZM_39+PNOL_38	LDA	0.804167	0.796296	0.833333	0.75	0.583333	0.806452	0.833333	0.819672	25	6	18	5
MF_39+CCNH_38+SLAM_40+ZMZM_39+PNOL_38	LDA	0.886111	0.796296	0.833333	0.75	0.583333	0.806452	0.833333	0.819672	25	6	18	5
MF_39+SLAM_41+ZMZM_39+PNOL_38	LDA	0.816667	0.796296	0.833333	0.75	0.583333	0.806452	0.833333	0.819672	25	6	18	5
MF_39+CCNH_38+SLAM_41+ZMZM_39+PNOL_38	LDA	0.868056	0.796296	0.833333	0.75	0.583333	0.806452	0.833333	0.819672	25	6	18	5
MF_39+PNOL_40	LDA	0.791667	0.796296	0.833333	0.75	0.583333	0.806452	0.833333	0.819672	25	6	18	5
MF_39+CCNH_38+PNOL_40	LDA	0.833333	0.796296	0.833333	0.75	0.583333	0.806452	0.833333	0.819672	25	6	18	5
MF_39+SLAM_40+PNOL_40	LDA	0.811806	0.796296	0.833333	0.75	0.583333	0.806452	0.833333	0.819672	25	6	18	5
MF_39+CCNH_38+SLAM_40+PNOL_40	LDA	0.888889	0.796296	0.833333	0.75	0.583333	0.806452	0.833333	0.819672	25	6	18	5
MF_39+SLAM_41+PNOL_40	LDA	0.811806	0.796296	0.833333	0.75	0.583333	0.806452	0.833333	0.819672	25	6	18	5
MF_39+ZMZM_39+PNOL_40	LDA	0.791667	0.796296	0.833333	0.75	0.583333	0.806452	0.833333	0.819672	25	6	18	5
MF_39+CCNH_38+ZMZM_39+PNOL_40	LDA	0.833333	0.796296	0.833333	0.75	0.583333	0.806452	0.833333	0.819672	25	6	18	5
MF_39+SLAM_40+ZMZM_39+PNOL_40	LDA	0.804167	0.796296	0.833333	0.75	0.583333	0.806452	0.833333	0.819672	25	6	18	5
MF_39+CCNH_38+SLAM_40+ZMZM_39+PNOL_40	LDA	0.886111	0.796296	0.833333	0.75	0.583333	0.806452	0.833333	0.819672	25	6	18	5
MF_39+SLAM_41+ZMZM_39+PNOL_40	LDA	0.816667	0.796296	0.833333	0.75	0.583333	0.806452	0.833333	0.819672	25	6	18	5
MF_40	LDA	0.775	0.796296	0.966667	0.583333	0.55	0.74359	0.966667	0.84058	29	10	14	1
MF_40+CCNH_38	LDA	0.830556	0.796296	0.966667	0.583333	0.55	0.74359	0.966667	0.84058	29	10	14	1
MF_40+SLAM_40	LDA	0.775	0.796296	0.966667	0.583333	0.55	0.74359	0.966667	0.84058	29	10	14	1
MF_40+CCNH_38+SLAM_40	LDA	0.911806	0.796296	0.966667	0.583333	0.55	0.74359	0.966667	0.84058	29	10	14	1
MF_40+SLAM_41	LDA	0.775	0.796296	0.966667	0.583333	0.55	0.74359	0.966667	0.84058	29	10	14	1
MF_40+CCNH_38+SLAM_41	LDA	0.911806	0.796296	0.966667	0.583333	0.55	0.74359	0.966667	0.84058	29	10	14	1
MF_40+ZMZM_39	LDA	0.775	0.796296	0.966667	0.583333	0.55	0.74359	0.966667	0.84058	29	10	14	1
MF_40+CCNH_38+ZMZM_39	LDA	0.830556	0.796296	0.966667	0.583333	0.55	0.74359	0.966667	0.84058	29	10	14	1
MF_40+SLAM_40+ZMZM_39	LDA	0.804167	0.796296	0.966667	0.583333	0.55	0.74359	0.966667	0.84058	29	10	14	1
MF_40+CCNH_38+SLAM_40+ZMZM_39	LDA	0.911806	0.796296	0.966667	0.583333	0.55	0.74359	0.966667	0.84058	29	10	14	1
MF_40+SLAM_41+ZMZM_39	LDA	0.811111	0.796296	0.966667	0.583333	0.55	0.74359	0.966667	0.84058	29	10	14	1
MF_40+CCNH_38+SLAM_41+ZMZM_39	LDA	0.911806	0.796296	0.966667	0.583333	0.55	0.74359	0.966667	0.84058	29	10	14	1
MF_40+PNOL_38	LDA	0.775	0.796296	0.966667	0.583333	0.55	0.74359	0.966667	0.84058	29	10	14	1
MF_40+CCNH_38+PNOL_38	LDA	0.830556	0.796296	0.966667	0.583333	0.55	0.74359	0.966667	0.84058	29	10	14	1
MF_40+SLAM_40+PNOL_38	LDA	0.820139	0.796296	0.966667	0.583333	0.55	0.74359	0.966667	0.84058	29	10	14	1
MF_40+CCNH_38+SLAM_40+PNOL_38	LDA	0.910417	0.796296	0.966667	0.583333	0.55	0.74359	0.966667	0.84058	29	10	14	1
MF_40+SLAM_41+PNOL_38	LDA	0.820139	0.796296	0.966667	0.583333	0.55	0.74359	0.966667	0.84058	29	10	14	1
MF_40+CCNH_38+SLAM_41+PNOL_38	LDA	0.911806	0.796296	0.966667	0.583333	0.55	0.74359	0.966667	0.84058	29	10	14	1
MF_40+ZMZM_39+PNOL_38	LDA	0.775	0.796296	0.966667	0.583333	0.55	0.74359	0.966667	0.84058	29	10	14	1
MF_40+CCNH_38+ZMZM_39+PNOL_38	LDA	0.830556	0.796296	0.966667	0.583333	0.55	0.74359	0.966667	0.84058	29	10	14	1
MF_40+SLAM_40+ZMZM_39+PNOL_38	LDA	0.745833	0.796296	0.966667	0.583333	0.55	0.74359	0.966667	0.84058	29	10	14	1
MF_40+CCNH_38+SLAM_40+ZMZM_39+PNOL_38	LDA	0.902778	0.796296	0.966667	0.583333	0.55	0.74359	0.966667	0.84058	29	10	14	1
MF_40+SLAM_41+ZMZM_39+PNOL_38	LDA	0.738889	0.796296	0.966667	0.583333	0.55	0.74359	0.966667	0.84058	29	10	14	1
MF_40+CCNH_38+SLAM_41+ZMZM_39+PNOL_38	LDA	0.886111	0.796296	0.966667	0.583333	0.55	0.74359	0.966667	0.84058	29	10	14	1
MF_40+PNOL_40	LDA	0.775	0.796296	0.966667	0.583333	0.55	0.74359	0.966667	0.84058	29	10	14	1
MF_40+CCNH_38+PNOL_40	LDA	0.830556	0.796296	0.966667	0.583333	0.55	0.74359	0.966667	0.84058	29	10	14	1
MF_40+SLAM_40+PNOL_40	LDA	0.820139	0.796296	0.966667	0.583333	0.55	0.74359	0.966667	0.84058	29	10	14	1
MF_40+CCNH_38+SLAM_40+PNOL_40	LDA	0.910417	0.796296	0.966667	0.583333	0.55	0.74359	0.966667	0.84058	29	10	14	1
MF_40+SLAM_41+PNOL_40	LDA	0.820139	0.796296	0.966667	0.583333	0.55	0.74359	0.966667	0.84058	29	10	14	1
MF_40+CCNH_38+SLAM_41+PNOL_40	LDA	0.911806	0.796296	0.966667	0.583333	0.55	0.74359	0.966667	0.84058	29	10	14	1
MF_40+ZMZM_39+PNOL_40	LDA	0.775	0.796296	0.966667	0.583333	0.55	0.74359	0.966667	0.84058	29	10	14	1
MF_40+CCNH_38+ZMZM_39+PNOL_40	LDA	0.830556	0.796296	0.966667	0.583333	0.55	0.74359	0.966667	0.84058	29	10	14	1
MF_40+SLAM_40+ZMZM_39+PNOL_40	LDA	0.745833	0.796296	0.966667	0.583333	0.55	0.74359	0.966667	0.84058	29	10	14	1
MF_40+CCNH_38+SLAM_40+ZMZM_39+PNOL_40	LDA	0.902778	0.796296	0.966667	0.583333	0.55	0.74359	0.966667	0.84058	29	10	14	1
MF_40+SLAM_41+ZMZM_39+PNOL_40	LDA	0.811111	0.796296	0.966667	0.583333	0.55	0.74359	0.966667	0.84058	29	10	14	1
MF_40+CCNH_38+SLAM_41+ZMZM_39+PNOL_40	LDA	0.888889	0.796296	0.966667	0.583333	0.55	0.74359	0.966667	0.84058	29	10	14	1
MF_39+SLAM_41+ZMZM_39+PNOL_38	SVM	0.816667	0.777778	0.933333	0.583333	0.516667	0.736842	0.933333	0.823529	28	10	14	2
MF_39+SLAM_41+ZMZM_39+PNOL_40	SVM	0.816667	0.777778	0.933333	0.583333	0.516667	0.736842	0.933333	0.823529	28	10	14	2
MF_39+CCNH_38+SLAM_41+PNOL_40	LDA	0.888889	0.777778	0.633333	0.958333	0.591667	0.95	0.633333	0.76	19	1	23	11
MF_38+CCNH_38+SLAM_40+ZMZM_39+PNOL_38	LDA	0.867361	0.777778	0.666667	0.916667	0.583333	0.909091	0.666667	0.769231	20	2	22	10
MF_38+CCNH_38+SLAM_41+ZMZM_39+PNOL_38	LDA	0.867361	0.777778	0.666667	0.916667	0.583333	0.909091	0.666667	0.769231	20	2	22	10
MF_38+CCNH_38+SLAM_40+ZMZM_39+PNOL_40	LDA	0.867361	0.777778	0.666667	0.916667	0.583333	0.909091	0.666667	0.769231	20	2	22	10
MF_38+CCNH_38+SLAM_41+ZMZM_39+PNOL_40	LDA	0.867361	0.777778	0.666667	0.916667	0.583333	0.909091	0.666667	0.769231	20	2	22	10
MF_38+CCNH_38	SVM	0.783333	0.759259	0.633333	0.916667	0.55	0.904762	0.633333	0.745098	19	2	22	11
MF_38+CCNH_38+PNOL_38	SVM	0.786111	0.759259	0.633333	0.916667	0.55	0.904762	0.633333	0.745098	19	2	22	11
MF_38+CCNH_38+ZMZM_39+PNOL_38	SVM	0.783333	0.759259	0.633333	0.916667	0.55	0.904762	0.633333	0.745098	19	2	22	11
MF_38+CCNH_38+PNOL_40	SVM	0.763889	0.759259	0.633333	0.916667	0.55	0.904762	0.633333	0.745098	19	2	22	11
MF_38+CCNH_38+ZMZM_39+PNOL_40	SVM	0.763889	0.759259	0.633333	0.916667	0.55	0.904762	0.633333	0.745098	19	2	22	11
MF_39+CCNH_38+SLAM_40+ZMZM_39+PNOL_38	SVM	0.870833	0.759259	0.7	0.833333	0.533333	0.84	0.7	0.763636	21	4	20	9
MF_39+CCNH_38+SLAM_41+ZMZM_39+PNOL_38	SVM	0.858333	0.759259	0.7	0.833333	0.533333	0.84	0.7	0.763636	21	4	20	9
MF_39+CCNH_38+SLAM_40+ZMZM_39+PNOL_40	SVM	0.881944	0.759259	0.7	0.833333	0.533333	0.84	0.7	0.763636	21	4	20	9
MF_39+CCNH_38+SLAM_41+ZMZM_39+PNOL_40	SVM	0.852778	0.759259	0.7	0.833333	0.533333	0.84	0.7	0.763636	21	4	20	9
MF_39+SLAM_40+ZMZM_39+PNOL_38	SVM	0.804167	0.759259	0.9	0.583333	0.483333	0.72973	0.9	0.80597	27	10	14	3
MF_39+SLAM_40+ZMZM_39+PNOL_40	SVM	0.801389	0.759259	0.9	0.583333	0.483333	0.72973	0.9	0.80597	27	10	14	3
MF_38+SLAM_40+PNOL_38	RF	0.8	0.759259	0.8	0.708333	0.508333	0.774194	0.8	0.786885	24	7	17	6
MF_38+SLAM_40+PNOL_40	RF	0.8	0.759259	0.8	0.708333	0.508333	0.774194	0.8	0.786885	24	7	17	6
MF_38+SLAM_41+PNOL_40	RF	0.8	0.759259	0.8	0.708333	0.508333	0.774194	0.8	0.786885	24	7	17	6
MF_39+SLAM_40+ZMZM_39+PNOL_38	RF	0.804167	0.759259	0.9	0.583333	0.483333	0.72973	0.9	0.80597	27	10	14	3
MF_38+CCNH_38	Logistic	0.786111	0.759259	0.633333	0.916667	0.55	0.904762	0.633333	0.745098	19	2	22	11
MF_38+CCNH_38+SLAM_40	Logistic	0.879861	0.759259	0.633333	0.916667	0.55	0.904762	0.633333	0.745098	19	2	22	11
MF_38+CCNH_38+SLAM_41	Logistic	0.879861	0.759259	0.633333	0.916667	0.55	0.904762	0.633333	0.745098	19	2	22	11
MF_38+CCNH_38+ZMZM_39	Logistic	0.786111	0.759259	0.633333	0.916667	0.55	0.904762	0.633333	0.745098	19	2	22	11
MF_38+CCNH_38+SLAM_40+ZMZM_39	Logistic	0.879861	0.759259	0.633333	0.916667	0.55	0.904762	0.633333	0.745098	19	2	22	11
MF_38+CCNH_38+PNOL_38	Logistic	0.783333	0.759259	0.633333	0.916667	0.55	0.904762	0.633333	0.745098	19	2	22	11
MF_38+CCNH_38+PNOL_40	Logistic	0.783333	0.759259	0.633333	0.916667	0.55	0.904762	0.633333	0.745098	19	2	22	11
MF_38+SLAM_40+PNOL_38	Logistic	0.758333	0.759259	0.8	0.708333	0.508333	0.774194	0.8	0.786885	24	7	17	6
MF_38+SLAM_41+PNOL_38	Logistic	0.758333	0.759259	0.8	0.708333	0.508333	0.774194	0.8	0.786885	24	7	17	6
MF_38+SLAM_40+PNOL_40	Logistic	0.758333	0.759259	0.8	0.708333	0.508333	0.774194	0.8	0.786885	24	7	17	6
MF_38+SLAM_41+PNOL_40	Logistic	0.758333	0.759259	0.8	0.708333	0.508333	0.774194	0.8	0.786885	24	7	17	6
MF_38+CCNH_38	LDA	0.783333	0.759259	0.633333	0.916667	0.55	0.904762	0.633333	0.745098	19	2	22	11
MF_38+CCNH_38+SLAM_40	LDA	0.878472	0.759259	0.633333	0.916667	0.55	0.904762	0.633333	0.745098	19	2	22	11
MF_38+CCNH_38+SLAM_41	LDA	0.878472	0.759259	0.633333	0.916667	0.55	0.904762	0.633333	0.745098	19	2	22	11
MF_38+CCNH_38+SLAM_40+ZMZM_39	LDA	0.878472	0.759259	0.633333	0.916667	0.55	0.904762	0.633333	0.745098	19	2	22	11
MF_38+CCNH_38+SLAM_41+ZMZM_39	LDA	0.878472	0.759259	0.633333	0.916667	0.55	0.904762	0.633333	0.745098	19	2	22	11
MF_38+SLAM_40+PNOL_38	LDA	0.8	0.759259	0.8	0.708333	0.508333	0.774194	0.8	0.786885	24	7	17	6
MF_38+SLAM_41+PNOL_38	LDA	0.8	0.759259	0.8	0.708333	0.508333	0.774194	0.8	0.786885	24	7	17	6
MF_38+SLAM_40+PNOL_40	LDA	0.8	0.759259	0.8	0.708333	0.508333	0.774194	0.8	0.786885	24	7	17	6
MF_38+SLAM_41+PNOL_40	LDA	0.758333	0.759259	0.8	0.708333	0.508333	0.774194	0.8	0.786885	24	7	17	6
CCNH_38+SLAM_40	SVM	0.766667	0.740741	0.533333	1	0.533333	1	0.533333	0.695652	16	0	24	14
CCNH_38+SLAM_41	SVM	0.766667	0.740741	0.533333	1	0.533333	1	0.533333	0.695652	16	0	24	14
CCNH_38+SLAM_40+ZMZM_39+PNOL_38	SVM	0.788889	0.740741	0.533333	1	0.533333	1	0.533333	0.695652	16	0	24	14
CCNH_38+SLAM_41+ZMZM_39+PNOL_38	SVM	0.727778	0.740741	0.533333	1	0.533333	1	0.533333	0.695652	16	0	24	14
CCNH_38+SLAM_40+ZMZM_39+PNOL_40	SVM	0.788889	0.740741	0.533333	1	0.533333	1	0.533333	0.695652	16	0	24	14
CCNH_38+SLAM_41+ZMZM_39+PNOL_40	SVM	0.805556	0.740741	0.533333	1	0.533333	1	0.533333	0.695652	16	0	24	14
MF_38	SVM	0.758333	0.740741	0.6	0.916667	0.516667	0.9	0.6	0.72	18	2	22	12
MF_38+SLAM_40	SVM	0.758333	0.740741	0.6	0.916667	0.516667	0.9	0.6	0.72	18	2	22	12
MF_38+SLAM_41	SVM	0.758333	0.740741	0.6	0.916667	0.516667	0.9	0.6	0.72	18	2	22	12
MF_38+ZMZM_39	SVM	0.758333	0.740741	0.6	0.916667	0.516667	0.9	0.6	0.72	18	2	22	12
MF_38+CCNH_38+ZMZM_39	SVM	0.783333	0.740741	0.6	0.916667	0.516667	0.9	0.6	0.72	18	2	22	12
MF_38+PNOL_38	SVM	0.758333	0.740741	0.6	0.916667	0.516667	0.9	0.6	0.72	18	2	22	12
MF_38+SLAM_40+PNOL_38	SVM	0.8	0.740741	0.6	0.916667	0.516667	0.9	0.6	0.72	18	2	22	12
MF_38+SLAM_41+PNOL_38	SVM	0.816667	0.740741	0.6	0.916667	0.516667	0.9	0.6	0.72	18	2	22	12
MF_38+ZMZM_39+PNOL_38	SVM	0.758333	0.740741	0.6	0.916667	0.516667	0.9	0.6	0.72	18	2	22	12
MF_38+PNOL_40	SVM	0.758333	0.740741	0.6	0.916667	0.516667	0.9	0.6	0.72	18	2	22	12
MF_38+SLAM_40+PNOL_40	SVM	0.816667	0.740741	0.6	0.916667	0.516667	0.9	0.6	0.72	18	2	22	12
MF_38+SLAM_41+PNOL_40	SVM	0.8	0.740741	0.6	0.916667	0.516667	0.9	0.6	0.72	18	2	22	12
MF_38+ZMZM_39+PNOL_40	SVM	0.758333	0.740741	0.6	0.916667	0.516667	0.9	0.6	0.72	18	2	22	12
CCNH_38+SLAM_40	RF	0.766667	0.740741	0.533333	1	0.533333	1	0.533333	0.695652	16	0	24	14
CCNH_38+SLAM_41	RF	0.766667	0.740741	0.533333	1	0.533333	1	0.533333	0.695652	16	0	24	14
MF_38	RF	0.758333	0.740741	0.6	0.916667	0.516667	0.9	0.6	0.72	18	2	22	12
MF_38+CCNH_38	RF	0.783333	0.740741	0.6	0.916667	0.516667	0.9	0.6	0.72	18	2	22	12
MF_38+SLAM_40	RF	0.758333	0.740741	0.6	0.916667	0.516667	0.9	0.6	0.72	18	2	22	12
MF_38+SLAM_41	RF	0.758333	0.740741	0.6	0.916667	0.516667	0.9	0.6	0.72	18	2	22	12
MF_38+ZMZM_39	RF	0.758333	0.740741	0.6	0.916667	0.516667	0.9	0.6	0.72	18	2	22	12
MF_38+CCNH_38+ZMZM_39	RF	0.783333	0.740741	0.6	0.916667	0.516667	0.9	0.6	0.72	18	2	22	12
MF_38+SLAM_40+ZMZM_39	RF	0.783333	0.740741	0.6	0.916667	0.516667	0.9	0.6	0.72	18	2	22	12
MF_38+SLAM_41+ZMZM_39	RF	0.640278	0.740741	0.6	0.916667	0.516667	0.9	0.6	0.72	18	2	22	12
MF_38+PNOL_38	RF	0.758333	0.740741	0.6	0.916667	0.516667	0.9	0.6	0.72	18	2	22	12
MF_38+SLAM_41+PNOL_38	RF	0.8	0.740741	0.6	0.916667	0.516667	0.9	0.6	0.72	18	2	22	12
MF_38+ZMZM_39+PNOL_38	RF	0.758333	0.740741	0.6	0.916667	0.516667	0.9	0.6	0.72	18	2	22	12
MF_38+CCNH_38+ZMZM_39+PNOL_38	RF	0.786111	0.740741	0.6	0.916667	0.516667	0.9	0.6	0.72	18	2	22	12
MF_38+PNOL_40	RF	0.758333	0.740741	0.6	0.916667	0.516667	0.9	0.6	0.72	18	2	22	12
MF_38+CCNH_38+PNOL_40	RF	0.786111	0.740741	0.6	0.916667	0.516667	0.9	0.6	0.72	18	2	22	12
MF_38+ZMZM_39+PNOL_40	RF	0.758333	0.740741	0.6	0.916667	0.516667	0.9	0.6	0.72	18	2	22	12
MF_38+CCNH_38+ZMZM_39+PNOL_40	RF	0.783333	0.740741	0.6	0.916667	0.516667	0.9	0.6	0.72	18	2	22	12
MF_39+CCNH_38+SLAM_40+ZMZM_39+PNOL_38	RF	0.877778	0.740741	0.666667	0.833333	0.5	0.833333	0.666667	0.740741	20	4	20	10
MF_39+CCNH_38+SLAM_41+ZMZM_39+PNOL_38	RF	0.879167	0.740741	0.666667	0.833333	0.5	0.833333	0.666667	0.740741	20	4	20	10
MF_39+CCNH_38+SLAM_40+ZMZM_39+PNOL_40	RF	0.898611	0.740741	0.666667	0.833333	0.5	0.833333	0.666667	0.740741	20	4	20	10
MF_39+CCNH_38+SLAM_41+ZMZM_39+PNOL_40	RF	0.879167	0.740741	0.666667	0.833333	0.5	0.833333	0.666667	0.740741	20	4	20	10
CCNH_38+SLAM_40	Logistic	0.766667	0.740741	0.533333	1	0.533333	1	0.533333	0.695652	16	0	24	14
CCNH_38+SLAM_41	Logistic	0.766667	0.740741	0.533333	1	0.533333	1	0.533333	0.695652	16	0	24	14
MF_38	Logistic	0.758333	0.740741	0.6	0.916667	0.516667	0.9	0.6	0.72	18	2	22	12
MF_38+SLAM_40	Logistic	0.758333	0.740741	0.6	0.916667	0.516667	0.9	0.6	0.72	18	2	22	12
MF_38+SLAM_41	Logistic	0.758333	0.740741	0.6	0.916667	0.516667	0.9	0.6	0.72	18	2	22	12
MF_38+ZMZM_39	Logistic	0.758333	0.740741	0.6	0.916667	0.516667	0.9	0.6	0.72	18	2	22	12
MF_38+SLAM_40+ZMZM_39	Logistic	0.783333	0.740741	0.6	0.916667	0.516667	0.9	0.6	0.72	18	2	22	12
MF_38+SLAM_41+ZMZM_39	Logistic	0.798611	0.740741	0.6	0.916667	0.516667	0.9	0.6	0.72	18	2	22	12
MF_38+PNOL_38	Logistic	0.758333	0.740741	0.6	0.916667	0.516667	0.9	0.6	0.72	18	2	22	12
MF_38+ZMZM_39+PNOL_38	Logistic	0.758333	0.740741	0.6	0.916667	0.516667	0.9	0.6	0.72	18	2	22	12
MF_38+CCNH_38+ZMZM_39+PNOL_38	Logistic	0.783333	0.740741	0.6	0.916667	0.516667	0.9	0.6	0.72	18	2	22	12
MF_38+SLAM_40+ZMZM_39+PNOL_38	Logistic	0.783333	0.740741	0.6	0.916667	0.516667	0.9	0.6	0.72	18	2	22	12
MF_38+SLAM_41+ZMZM_39+PNOL_38	Logistic	0.798611	0.740741	0.6	0.916667	0.516667	0.9	0.6	0.72	18	2	22	12
MF_38+PNOL_40	Logistic	0.758333	0.740741	0.6	0.916667	0.516667	0.9	0.6	0.72	18	2	22	12
MF_38+ZMZM_39+PNOL_40	Logistic	0.758333	0.740741	0.6	0.916667	0.516667	0.9	0.6	0.72	18	2	22	12
MF_38+SLAM_40+ZMZM_39+PNOL_40	Logistic	0.783333	0.740741	0.6	0.916667	0.516667	0.9	0.6	0.72	18	2	22	12
MF_38+SLAM_41+ZMZM_39+PNOL_40	Logistic	0.798611	0.740741	0.6	0.916667	0.516667	0.9	0.6	0.72	18	2	22	12
CCNH_38+SLAM_40	LDA	0.766667	0.740741	0.533333	1	0.533333	1	0.533333	0.695652	16	0	24	14
CCNH_38+SLAM_41	LDA	0.766667	0.740741	0.533333	1	0.533333	1	0.533333	0.695652	16	0	24	14
MF_38	LDA	0.758333	0.740741	0.6	0.916667	0.516667	0.9	0.6	0.72	18	2	22	12
MF_38+SLAM_40	LDA	0.758333	0.740741	0.6	0.916667	0.516667	0.9	0.6	0.72	18	2	22	12
MF_38+SLAM_41	LDA	0.758333	0.740741	0.6	0.916667	0.516667	0.9	0.6	0.72	18	2	22	12
MF_38+ZMZM_39	LDA	0.758333	0.740741	0.6	0.916667	0.516667	0.9	0.6	0.72	18	2	22	12
MF_38+CCNH_38+ZMZM_39	LDA	0.783333	0.740741	0.6	0.916667	0.516667	0.9	0.6	0.72	18	2	22	12
MF_38+SLAM_40+ZMZM_39	LDA	0.783333	0.740741	0.6	0.916667	0.516667	0.9	0.6	0.72	18	2	22	12
MF_38+SLAM_41+ZMZM_39	LDA	0.798611	0.740741	0.6	0.916667	0.516667	0.9	0.6	0.72	18	2	22	12
MF_38+PNOL_38	LDA	0.758333	0.740741	0.6	0.916667	0.516667	0.9	0.6	0.72	18	2	22	12
MF_38+CCNH_38+PNOL_38	LDA	0.783333	0.740741	0.6	0.916667	0.516667	0.9	0.6	0.72	18	2	22	12
MF_38+ZMZM_39+PNOL_38	LDA	0.758333	0.740741	0.6	0.916667	0.516667	0.9	0.6	0.72	18	2	22	12
MF_38+CCNH_38+ZMZM_39+PNOL_38	LDA	0.783333	0.740741	0.6	0.916667	0.516667	0.9	0.6	0.72	18	2	22	12
MF_38+SLAM_40+ZMZM_39+PNOL_38	LDA	0.783333	0.740741	0.6	0.916667	0.516667	0.9	0.6	0.72	18	2	22	12
MF_38+SLAM_41+ZMZM_39+PNOL_38	LDA	0.798611	0.740741	0.6	0.916667	0.516667	0.9	0.6	0.72	18	2	22	12
MF_38+PNOL_40	LDA	0.758333	0.740741	0.6	0.916667	0.516667	0.9	0.6	0.72	18	2	22	12
MF_38+CCNH_38+PNOL_40	LDA	0.783333	0.740741	0.6	0.916667	0.516667	0.9	0.6	0.72	18	2	22	12
MF_38+ZMZM_39+PNOL_40	LDA	0.758333	0.740741	0.6	0.916667	0.516667	0.9	0.6	0.72	18	2	22	12
MF_38+SLAM_40+ZMZM_39+PNOL_40	LDA	0.783333	0.740741	0.6	0.916667	0.516667	0.9	0.6	0.72	18	2	22	12
MF_38+SLAM_41+ZMZM_39+PNOL_40	LDA	0.798611	0.740741	0.6	0.916667	0.516667	0.9	0.6	0.72	18	2	22	12
MF_39+CCNH_38+SLAM_41+ZMZM_39+PNOL_40	LDA	0.868056	0.740741	0.666667	0.833333	0.5	0.833333	0.666667	0.740741	20	4	20	10
CCNH_38+SLAM_40+PNOL_38	SVM	0.798611	0.722222	0.733333	0.708333	0.441667	0.758621	0.733333	0.745763	22	7	17	8
CCNH_38+SLAM_41+PNOL_38	SVM	0.759722	0.722222	0.733333	0.708333	0.441667	0.758621	0.733333	0.745763	22	7	17	8
CCNH_38+SLAM_40+PNOL_40	SVM	0.643056	0.722222	0.733333	0.708333	0.441667	0.758621	0.733333	0.745763	22	7	17	8
CCNH_38+SLAM_41+PNOL_40	SVM	0.643056	0.722222	0.733333	0.708333	0.441667	0.758621	0.733333	0.745763	22	7	17	8
CCNH_38+SLAM_41+ZMZM_39	SVM	0.772222	0.722222	0.766667	0.666667	0.433333	0.741935	0.766667	0.754098	23	8	16	7
MF_38+SLAM_41+ZMZM_39	SVM	0.798611	0.722222	0.8	0.625	0.425	0.727273	0.8	0.761905	24	9	15	6
MF_38+SLAM_41+ZMZM_39+PNOL_38	SVM	0.784722	0.722222	0.8	0.625	0.425	0.727273	0.8	0.761905	24	9	15	6
MF_38+SLAM_41+ZMZM_39+PNOL_40	SVM	0.784722	0.722222	0.8	0.625	0.425	0.727273	0.8	0.761905	24	9	15	6
CCNH_38+SLAM_40+PNOL_38	RF	0.759722	0.722222	0.733333	0.708333	0.441667	0.758621	0.733333	0.745763	22	7	17	8
MF_38+SLAM_41+ZMZM_39+PNOL_38	RF	0.798611	0.722222	0.8	0.625	0.425	0.727273	0.8	0.761905	24	9	15	6
MF_38+SLAM_41+ZMZM_39+PNOL_40	RF	0.798611	0.722222	0.8	0.625	0.425	0.727273	0.8	0.761905	24	9	15	6
CCNH_38+SLAM_40+PNOL_38	Logistic	0.759722	0.722222	0.733333	0.708333	0.441667	0.758621	0.733333	0.745763	22	7	17	8
CCNH_38+SLAM_41+PNOL_38	Logistic	0.759722	0.722222	0.733333	0.708333	0.441667	0.758621	0.733333	0.745763	22	7	17	8
CCNH_38+SLAM_40+PNOL_40	Logistic	0.759722	0.722222	0.733333	0.708333	0.441667	0.758621	0.733333	0.745763	22	7	17	8
CCNH_38+SLAM_41+PNOL_40	Logistic	0.759722	0.722222	0.733333	0.708333	0.441667	0.758621	0.733333	0.745763	22	7	17	8
MF_38+CCNH_38+SLAM_40	SVM	0.771528	0.703704	0.5	0.958333	0.458333	0.9375	0.5	0.652174	15	1	23	15
MF_38+CCNH_38+SLAM_41	SVM	0.761806	0.703704	0.5	0.958333	0.458333	0.9375	0.5	0.652174	15	1	23	15
MF_38+CCNH_38+SLAM_40+ZMZM_39	SVM	0.695139	0.703704	0.5	0.958333	0.458333	0.9375	0.5	0.652174	15	1	23	15
MF_38+CCNH_38+SLAM_41+ZMZM_39	SVM	0.695139	0.703704	0.5	0.958333	0.458333	0.9375	0.5	0.652174	15	1	23	15
MF_38+CCNH_38+SLAM_40+PNOL_38	SVM	0.877083	0.703704	0.5	0.958333	0.458333	0.9375	0.5	0.652174	15	1	23	15
MF_38+CCNH_38+SLAM_41+PNOL_38	SVM	0.696528	0.703704	0.5	0.958333	0.458333	0.9375	0.5	0.652174	15	1	23	15
MF_38+CCNH_38+SLAM_40+PNOL_40	SVM	0.875694	0.703704	0.5	0.958333	0.458333	0.9375	0.5	0.652174	15	1	23	15
MF_38+CCNH_38+SLAM_41+PNOL_40	SVM	0.877083	0.703704	0.5	0.958333	0.458333	0.9375	0.5	0.652174	15	1	23	15
CCNH_38+SLAM_40+ZMZM_39	SVM	0.755556	0.703704	0.733333	0.666667	0.4	0.733333	0.733333	0.733333	22	8	16	8
MF_38+SLAM_40+ZMZM_39	SVM	0.783333	0.703704	0.766667	0.625	0.391667	0.71875	0.766667	0.741935	23	9	15	7
MF_38+SLAM_40+ZMZM_39+PNOL_38	SVM	0.783333	0.703704	0.766667	0.625	0.391667	0.71875	0.766667	0.741935	23	9	15	7
MF_38+SLAM_40+ZMZM_39+PNOL_40	SVM	0.783333	0.703704	0.766667	0.625	0.391667	0.71875	0.766667	0.741935	23	9	15	7
MF_38+CCNH_38+SLAM_40	RF	0.877083	0.703704	0.5	0.958333	0.458333	0.9375	0.5	0.652174	15	1	23	15
MF_38+CCNH_38+SLAM_41	RF	0.878472	0.703704	0.5	0.958333	0.458333	0.9375	0.5	0.652174	15	1	23	15
MF_38+CCNH_38+SLAM_40+PNOL_38	RF	0.878472	0.703704	0.5	0.958333	0.458333	0.9375	0.5	0.652174	15	1	23	15
MF_38+CCNH_38+SLAM_41+PNOL_38	RF	0.879861	0.703704	0.5	0.958333	0.458333	0.9375	0.5	0.652174	15	1	23	15
MF_38+CCNH_38+SLAM_40+PNOL_40	RF	0.878472	0.703704	0.5	0.958333	0.458333	0.9375	0.5	0.652174	15	1	23	15
MF_38+CCNH_38+SLAM_41+PNOL_40	RF	0.879861	0.703704	0.5	0.958333	0.458333	0.9375	0.5	0.652174	15	1	23	15
MF_38+SLAM_40+ZMZM_39+PNOL_38	RF	0.783333	0.703704	0.766667	0.625	0.391667	0.71875	0.766667	0.741935	23	9	15	7
MF_38+SLAM_40+ZMZM_39+PNOL_40	RF	0.783333	0.703704	0.766667	0.625	0.391667	0.71875	0.766667	0.741935	23	9	15	7
MF_38+CCNH_38+SLAM_41+ZMZM_39	Logistic	0.879861	0.703704	0.5	0.958333	0.458333	0.9375	0.5	0.652174	15	1	23	15
MF_38+CCNH_38+SLAM_40+PNOL_38	Logistic	0.877083	0.703704	0.5	0.958333	0.458333	0.9375	0.5	0.652174	15	1	23	15
MF_38+CCNH_38+SLAM_41+PNOL_38	Logistic	0.878472	0.703704	0.5	0.958333	0.458333	0.9375	0.5	0.652174	15	1	23	15
MF_38+CCNH_38+SLAM_40+PNOL_40	Logistic	0.877083	0.703704	0.5	0.958333	0.458333	0.9375	0.5	0.652174	15	1	23	15
MF_38+CCNH_38+SLAM_41+PNOL_40	Logistic	0.878472	0.703704	0.5	0.958333	0.458333	0.9375	0.5	0.652174	15	1	23	15
CCNH_38+SLAM_40+ZMZM_39	RF	0.788889	0.685185	0.433333	1	0.433333	1	0.433333	0.604651	13	0	24	17
CCNH_38+SLAM_41+ZMZM_39	RF	0.805556	0.685185	0.433333	1	0.433333	1	0.433333	0.604651	13	0	24	17
CCNH_38+SLAM_40+ZMZM_39+PNOL_38	RF	0.788889	0.685185	0.433333	1	0.433333	1	0.433333	0.604651	13	0	24	17
CCNH_38+SLAM_41+ZMZM_39+PNOL_38	RF	0.805556	0.685185	0.433333	1	0.433333	1	0.433333	0.604651	13	0	24	17
CCNH_38+SLAM_40+ZMZM_39+PNOL_40	RF	0.788889	0.685185	0.433333	1	0.433333	1	0.433333	0.604651	13	0	24	17
CCNH_38+SLAM_41+ZMZM_39+PNOL_40	RF	0.805556	0.685185	0.433333	1	0.433333	1	0.433333	0.604651	13	0	24	17
MF_38+CCNH_38+SLAM_40+ZMZM_39	RF	0.878472	0.685185	0.466667	0.958333	0.425	0.933333	0.466667	0.622222	14	1	23	16
MF_38+CCNH_38+SLAM_41+ZMZM_39	RF	0.878472	0.685185	0.466667	0.958333	0.425	0.933333	0.466667	0.622222	14	1	23	16
MF_38+CCNH_38+SLAM_40+ZMZM_39+PNOL_38	RF	0.853472	0.685185	0.5	0.916667	0.416667	0.882353	0.5	0.638298	15	2	22	15
MF_38+CCNH_38+SLAM_41+ZMZM_39+PNOL_38	RF	0.852083	0.685185	0.5	0.916667	0.416667	0.882353	0.5	0.638298	15	2	22	15
CCNH_38+SLAM_40+ZMZM_39	Logistic	0.788889	0.685185	0.433333	1	0.433333	1	0.433333	0.604651	13	0	24	17
CCNH_38+SLAM_41+ZMZM_39	Logistic	0.805556	0.685185	0.433333	1	0.433333	1	0.433333	0.604651	13	0	24	17
CCNH_38+SLAM_40+ZMZM_39+PNOL_38	Logistic	0.788889	0.685185	0.433333	1	0.433333	1	0.433333	0.604651	13	0	24	17
CCNH_38+SLAM_41+ZMZM_39+PNOL_38	Logistic	0.805556	0.685185	0.433333	1	0.433333	1	0.433333	0.604651	13	0	24	17
CCNH_38+SLAM_40+ZMZM_39+PNOL_40	Logistic	0.788889	0.685185	0.433333	1	0.433333	1	0.433333	0.604651	13	0	24	17
CCNH_38+SLAM_41+ZMZM_39+PNOL_40	Logistic	0.805556	0.685185	0.433333	1	0.433333	1	0.433333	0.604651	13	0	24	17
CCNH_38+SLAM_40+ZMZM_39	LDA	0.788889	0.685185	0.433333	1	0.433333	1	0.433333	0.604651	13	0	24	17
CCNH_38+SLAM_41+ZMZM_39	LDA	0.805556	0.685185	0.433333	1	0.433333	1	0.433333	0.604651	13	0	24	17
CCNH_38+SLAM_40+ZMZM_39+PNOL_38	LDA	0.788889	0.685185	0.433333	1	0.433333	1	0.433333	0.604651	13	0	24	17
CCNH_38+SLAM_41+ZMZM_39+PNOL_38	LDA	0.805556	0.685185	0.433333	1	0.433333	1	0.433333	0.604651	13	0	24	17
CCNH_38+SLAM_40+ZMZM_39+PNOL_40	LDA	0.788889	0.685185	0.433333	1	0.433333	1	0.433333	0.604651	13	0	24	17
CCNH_38+SLAM_41+ZMZM_39+PNOL_40	LDA	0.805556	0.685185	0.433333	1	0.433333	1	0.433333	0.604651	13	0	24	17
MF_38+CCNH_38+SLAM_40+PNOL_38	LDA	0.877083	0.685185	0.466667	0.958333	0.425	0.933333	0.466667	0.622222	14	1	23	16
MF_38+CCNH_38+SLAM_41+PNOL_38	LDA	0.877083	0.685185	0.466667	0.958333	0.425	0.933333	0.466667	0.622222	14	1	23	16
MF_38+CCNH_38+SLAM_40+PNOL_40	LDA	0.877083	0.685185	0.466667	0.958333	0.425	0.933333	0.466667	0.622222	14	1	23	16
MF_38+CCNH_38+SLAM_41+PNOL_40	LDA	0.877083	0.685185	0.466667	0.958333	0.425	0.933333	0.466667	0.622222	14	1	23	16
CCNH_38+PNOL_38	SVM	0.683333	0.666667	0.533333	0.833333	0.366667	0.8	0.533333	0.64	16	4	20	14
CCNH_38+PNOL_40	SVM	0.683333	0.666667	0.533333	0.833333	0.366667	0.8	0.533333	0.64	16	4	20	14
CCNH_38+PNOL_38	RF	0.683333	0.666667	0.533333	0.833333	0.366667	0.8	0.533333	0.64	16	4	20	14
CCNH_38+PNOL_40	RF	0.683333	0.666667	0.533333	0.833333	0.366667	0.8	0.533333	0.64	16	4	20	14
CCNH_38+PNOL_38	Logistic	0.683333	0.666667	0.533333	0.833333	0.366667	0.8	0.533333	0.64	16	4	20	14
CCNH_38+PNOL_40	Logistic	0.683333	0.666667	0.533333	0.833333	0.366667	0.8	0.533333	0.64	16	4	20	14
CCNH_38+PNOL_38	LDA	0.683333	0.666667	0.533333	0.833333	0.366667	0.8	0.533333	0.64	16	4	20	14
CCNH_38+PNOL_40	LDA	0.683333	0.666667	0.533333	0.833333	0.366667	0.8	0.533333	0.64	16	4	20	14
MF_38+CCNH_38+SLAM_40+ZMZM_39+PNOL_38	SVM	0.802083	0.648148	0.566667	0.75	0.316667	0.73913	0.566667	0.641509	17	6	18	13
MF_38+CCNH_38+SLAM_41+ZMZM_39+PNOL_38	SVM	0.802083	0.648148	0.566667	0.75	0.316667	0.73913	0.566667	0.641509	17	6	18	13
MF_38+CCNH_38+SLAM_40+ZMZM_39+PNOL_40	SVM	0.800694	0.648148	0.566667	0.75	0.316667	0.73913	0.566667	0.641509	17	6	18	13
MF_38+CCNH_38+SLAM_41+ZMZM_39+PNOL_40	SVM	0.765972	0.648148	0.566667	0.75	0.316667	0.73913	0.566667	0.641509	17	6	18	13
SLAM_40+ZMZM_39+PNOL_38	SVM	0.654167	0.648148	0.6	0.708333	0.308333	0.72	0.6	0.654545	18	7	17	12
SLAM_41+ZMZM_39+PNOL_38	SVM	0.654167	0.648148	0.6	0.708333	0.308333	0.72	0.6	0.654545	18	7	17	12
SLAM_40+ZMZM_39+PNOL_40	SVM	0.654167	0.648148	0.6	0.708333	0.308333	0.72	0.6	0.654545	18	7	17	12
SLAM_41+ZMZM_39+PNOL_40	SVM	0.654167	0.648148	0.6	0.708333	0.308333	0.72	0.6	0.654545	18	7	17	12
MF_38+CCNH_38+SLAM_40+ZMZM_39+PNOL_40	RF	0.85625	0.648148	0.566667	0.75	0.316667	0.73913	0.566667	0.641509	17	6	18	13
MF_38+CCNH_38+SLAM_41+ZMZM_39+PNOL_40	RF	0.857639	0.648148	0.566667	0.75	0.316667	0.73913	0.566667	0.641509	17	6	18	13
CCNH_38+SLAM_41+PNOL_38	RF	0.759722	0.648148	0.6	0.708333	0.308333	0.72	0.6	0.654545	18	7	17	12
SLAM_40+ZMZM_39+PNOL_38	RF	0.654167	0.648148	0.6	0.708333	0.308333	0.72	0.6	0.654545	18	7	17	12
SLAM_41+ZMZM_39+PNOL_38	RF	0.654167	0.648148	0.6	0.708333	0.308333	0.72	0.6	0.654545	18	7	17	12
CCNH_38+SLAM_40+PNOL_40	RF	0.759722	0.648148	0.6	0.708333	0.308333	0.72	0.6	0.654545	18	7	17	12
CCNH_38+SLAM_41+PNOL_40	RF	0.759722	0.648148	0.6	0.708333	0.308333	0.72	0.6	0.654545	18	7	17	12
SLAM_40+ZMZM_39+PNOL_40	RF	0.654167	0.648148	0.6	0.708333	0.308333	0.72	0.6	0.654545	18	7	17	12
SLAM_41+ZMZM_39+PNOL_40	RF	0.654167	0.648148	0.6	0.708333	0.308333	0.72	0.6	0.654545	18	7	17	12
SLAM_40+ZMZM_39+PNOL_38	Logistic	0.654167	0.648148	0.6	0.708333	0.308333	0.72	0.6	0.654545	18	7	17	12
SLAM_41+ZMZM_39+PNOL_38	Logistic	0.654167	0.648148	0.6	0.708333	0.308333	0.72	0.6	0.654545	18	7	17	12
SLAM_40+ZMZM_39+PNOL_40	Logistic	0.654167	0.648148	0.6	0.708333	0.308333	0.72	0.6	0.654545	18	7	17	12
SLAM_41+ZMZM_39+PNOL_40	Logistic	0.654167	0.648148	0.6	0.708333	0.308333	0.72	0.6	0.654545	18	7	17	12
CCNH_38+SLAM_40+PNOL_38	LDA	0.759722	0.648148	0.6	0.708333	0.308333	0.72	0.6	0.654545	18	7	17	12
CCNH_38+SLAM_41+PNOL_38	LDA	0.759722	0.648148	0.6	0.708333	0.308333	0.72	0.6	0.654545	18	7	17	12
SLAM_40+ZMZM_39+PNOL_38	LDA	0.654167	0.648148	0.6	0.708333	0.308333	0.72	0.6	0.654545	18	7	17	12
SLAM_41+ZMZM_39+PNOL_38	LDA	0.654167	0.648148	0.6	0.708333	0.308333	0.72	0.6	0.654545	18	7	17	12
CCNH_38+SLAM_40+PNOL_40	LDA	0.759722	0.648148	0.6	0.708333	0.308333	0.72	0.6	0.654545	18	7	17	12
CCNH_38+SLAM_41+PNOL_40	LDA	0.759722	0.648148	0.6	0.708333	0.308333	0.72	0.6	0.654545	18	7	17	12
SLAM_40+ZMZM_39+PNOL_40	LDA	0.654167	0.648148	0.6	0.708333	0.308333	0.72	0.6	0.654545	18	7	17	12
SLAM_41+ZMZM_39+PNOL_40	LDA	0.654167	0.648148	0.6	0.708333	0.308333	0.72	0.6	0.654545	18	7	17	12
MF_41+CCNH_38+PNOL_38	SVM	0.847222	0.592593	0.266667	1	0.266667	1	0.266667	0.421053	8	0	24	22
MF_41+CCNH_38+ZMZM_39+PNOL_38	SVM	0.847222	0.592593	0.266667	1	0.266667	1	0.266667	0.421053	8	0	24	22
MF_40+CCNH_38+PNOL_40	SVM	0.830556	0.592593	0.266667	1	0.266667	1	0.266667	0.421053	8	0	24	22
MF_41+CCNH_38+PNOL_40	SVM	0.847222	0.592593	0.266667	1	0.266667	1	0.266667	0.421053	8	0	24	22
MF_40+CCNH_38+ZMZM_39+PNOL_40	SVM	0.830556	0.592593	0.266667	1	0.266667	1	0.266667	0.421053	8	0	24	22
MF_41+CCNH_38+ZMZM_39+PNOL_40	SVM	0.580556	0.592593	0.266667	1	0.266667	1	0.266667	0.421053	8	0	24	22
CCNH_38+ZMZM_39	SVM	0.375	0.592593	0.333333	0.916667	0.25	0.833333	0.333333	0.47619	10	2	22	20
MF_38+CCNH_38+PNOL_38	RF	0.786111	0.592593	0.266667	1	0.266667	1	0.266667	0.421053	8	0	24	22
MF_39+CCNH_38+PNOL_38	RF	0.841667	0.592593	0.266667	1	0.266667	1	0.266667	0.421053	8	0	24	22
MF_41+CCNH_38+PNOL_38	RF	0.847222	0.592593	0.266667	1	0.266667	1	0.266667	0.421053	8	0	24	22
MF_41+CCNH_38+ZMZM_39+PNOL_38	RF	0.847222	0.592593	0.266667	1	0.266667	1	0.266667	0.421053	8	0	24	22
MF_39+CCNH_38+PNOL_40	RF	0.841667	0.592593	0.266667	1	0.266667	1	0.266667	0.421053	8	0	24	22
MF_40+CCNH_38+PNOL_40	RF	0.830556	0.592593	0.266667	1	0.266667	1	0.266667	0.421053	8	0	24	22
MF_41+CCNH_38+PNOL_40	RF	0.847222	0.592593	0.266667	1	0.266667	1	0.266667	0.421053	8	0	24	22
MF_40+CCNH_38+ZMZM_39+PNOL_40	RF	0.830556	0.592593	0.266667	1	0.266667	1	0.266667	0.421053	8	0	24	22
MF_41+CCNH_38+ZMZM_39+PNOL_40	RF	0.847222	0.592593	0.266667	1	0.266667	1	0.266667	0.421053	8	0	24	22
CCNH_38+ZMZM_39	RF	0.625	0.592593	0.333333	0.916667	0.25	0.833333	0.333333	0.47619	10	2	22	20
MF_41+CCNH_38+ZMZM_39+PNOL_38	Logistic	0.847222	0.592593	0.266667	1	0.266667	1	0.266667	0.421053	8	0	24	22
MF_41+CCNH_38+PNOL_40	Logistic	0.847222	0.592593	0.266667	1	0.266667	1	0.266667	0.421053	8	0	24	22
MF_40+CCNH_38+ZMZM_39+PNOL_40	Logistic	0.830556	0.592593	0.266667	1	0.266667	1	0.266667	0.421053	8	0	24	22
MF_41+CCNH_38+ZMZM_39+PNOL_40	Logistic	0.847222	0.592593	0.266667	1	0.266667	1	0.266667	0.421053	8	0	24	22
CCNH_38+ZMZM_39	Logistic	0.625	0.592593	0.333333	0.916667	0.25	0.833333	0.333333	0.47619	10	2	22	20
CCNH_38+ZMZM_39	LDA	0.625	0.592593	0.333333	0.916667	0.25	0.833333	0.333333	0.47619	10	2	22	20
MF_38+CCNH_38+ZMZM_39+PNOL_40	Logistic	0.783333	0.574074	0.233333	1	0.233333	1	0.233333	0.378378	7	0	24	23
MF_39+CCNH_38+ZMZM_39+PNOL_40	Logistic	0.833333	0.574074	0.233333	1	0.233333	1	0.233333	0.378378	7	0	24	23
MF_38+CCNH_38+ZMZM_39+PNOL_40	LDA	0.783333	0.574074	0.233333	1	0.233333	1	0.233333	0.378378	7	0	24	23
CCNH_38	SVM	0.5	0.444444	0	1	0	0	0	0	0	0	24	30
SLAM_40	SVM	0.5	0.444444	0	1	0	0	0	0	0	0	24	30
SLAM_41	SVM	0.5	0.444444	0	1	0	0	0	0	0	0	24	30
ZMZM_39	SVM	0.5	0.444444	0	1	0	0	0	0	0	0	24	30
SLAM_40+ZMZM_39	SVM	0.5	0.444444	0	1	0	0	0	0	0	0	24	30
SLAM_41+ZMZM_39	SVM	0.5	0.444444	0	1	0	0	0	0	0	0	24	30
PNOL_38	SVM	0.5	0.444444	0	1	0	0	0	0	0	0	24	30
SLAM_40+PNOL_38	SVM	0.5	0.444444	0	1	0	0	0	0	0	0	24	30
SLAM_41+PNOL_38	SVM	0.5	0.444444	0	1	0	0	0	0	0	0	24	30
ZMZM_39+PNOL_38	SVM	0.5	0.444444	0	1	0	0	0	0	0	0	24	30
CCNH_38+ZMZM_39+PNOL_38	SVM	0.375	0.444444	0	1	0	0	0	0	0	0	24	30
PNOL_40	SVM	0.5	0.444444	0	1	0	0	0	0	0	0	24	30
SLAM_40+PNOL_40	SVM	0.5	0.444444	0	1	0	0	0	0	0	0	24	30
SLAM_41+PNOL_40	SVM	0.5	0.444444	0	1	0	0	0	0	0	0	24	30
ZMZM_39+PNOL_40	SVM	0.5	0.444444	0	1	0	0	0	0	0	0	24	30
CCNH_38+ZMZM_39+PNOL_40	SVM	0.375	0.444444	0	1	0	0	0	0	0	0	24	30
CCNH_38	RF	0.5	0.444444	0	1	0	0	0	0	0	0	24	30
SLAM_40	RF	0.5	0.444444	0	1	0	0	0	0	0	0	24	30
SLAM_41	RF	0.5	0.444444	0	1	0	0	0	0	0	0	24	30
ZMZM_39	RF	0.5	0.444444	0	1	0	0	0	0	0	0	24	30
SLAM_40+ZMZM_39	RF	0.5	0.444444	0	1	0	0	0	0	0	0	24	30
SLAM_41+ZMZM_39	RF	0.5	0.444444	0	1	0	0	0	0	0	0	24	30
PNOL_38	RF	0.5	0.444444	0	1	0	0	0	0	0	0	24	30
SLAM_40+PNOL_38	RF	0.5	0.444444	0	1	0	0	0	0	0	0	24	30
SLAM_41+PNOL_38	RF	0.5	0.444444	0	1	0	0	0	0	0	0	24	30
ZMZM_39+PNOL_38	RF	0.5	0.444444	0	1	0	0	0	0	0	0	24	30
CCNH_38+ZMZM_39+PNOL_38	RF	0.625	0.444444	0	1	0	0	0	0	0	0	24	30
PNOL_40	RF	0.5	0.444444	0	1	0	0	0	0	0	0	24	30
SLAM_40+PNOL_40	RF	0.5	0.444444	0	1	0	0	0	0	0	0	24	30
SLAM_41+PNOL_40	RF	0.5	0.444444	0	1	0	0	0	0	0	0	24	30
ZMZM_39+PNOL_40	RF	0.5	0.444444	0	1	0	0	0	0	0	0	24	30
CCNH_38+ZMZM_39+PNOL_40	RF	0.625	0.444444	0	1	0	0	0	0	0	0	24	30
CCNH_38	Logistic	0.5	0.444444	0	1	0	0	0	0	0	0	24	30
SLAM_40	Logistic	0.5	0.444444	0	1	0	0	0	0	0	0	24	30
SLAM_41	Logistic	0.5	0.444444	0	1	0	0	0	0	0	0	24	30
ZMZM_39	Logistic	0.5	0.444444	0	1	0	0	0	0	0	0	24	30
SLAM_40+ZMZM_39	Logistic	0.5	0.444444	0	1	0	0	0	0	0	0	24	30
SLAM_41+ZMZM_39	Logistic	0.5	0.444444	0	1	0	0	0	0	0	0	24	30
PNOL_38	Logistic	0.5	0.444444	0	1	0	0	0	0	0	0	24	30
SLAM_40+PNOL_38	Logistic	0.5	0.444444	0	1	0	0	0	0	0	0	24	30
SLAM_41+PNOL_38	Logistic	0.5	0.444444	0	1	0	0	0	0	0	0	24	30
ZMZM_39+PNOL_38	Logistic	0.5	0.444444	0	1	0	0	0	0	0	0	24	30
CCNH_38+ZMZM_39+PNOL_38	Logistic	0.625	0.444444	0	1	0	0	0	0	0	0	24	30
PNOL_40	Logistic	0.5	0.444444	0	1	0	0	0	0	0	0	24	30
SLAM_40+PNOL_40	Logistic	0.5	0.444444	0	1	0	0	0	0	0	0	24	30
SLAM_41+PNOL_40	Logistic	0.5	0.444444	0	1	0	0	0	0	0	0	24	30
ZMZM_39+PNOL_40	Logistic	0.5	0.444444	0	1	0	0	0	0	0	0	24	30
CCNH_38+ZMZM_39+PNOL_40	Logistic	0.625	0.444444	0	1	0	0	0	0	0	0	24	30
CCNH_38	LDA	0.5	0.444444	0	1	0	0	0	0	0	0	24	30
SLAM_40	LDA	0.5	0.444444	0	1	0	0	0	0	0	0	24	30
SLAM_41	LDA	0.5	0.444444	0	1	0	0	0	0	0	0	24	30
ZMZM_39	LDA	0.5	0.444444	0	1	0	0	0	0	0	0	24	30
SLAM_40+ZMZM_39	LDA	0.5	0.444444	0	1	0	0	0	0	0	0	24	30
SLAM_41+ZMZM_39	LDA	0.5	0.444444	0	1	0	0	0	0	0	0	24	30
PNOL_38	LDA	0.5	0.444444	0	1	0	0	0	0	0	0	24	30
SLAM_40+PNOL_38	LDA	0.5	0.444444	0	1	0	0	0	0	0	0	24	30
SLAM_41+PNOL_38	LDA	0.5	0.444444	0	1	0	0	0	0	0	0	24	30
ZMZM_39+PNOL_38	LDA	0.5	0.444444	0	1	0	0	0	0	0	0	24	30
CCNH_38+ZMZM_39+PNOL_38	LDA	0.625	0.444444	0	1	0	0	0	0	0	0	24	30
PNOL_40	LDA	0.5	0.444444	0	1	0	0	0	0	0	0	24	30
SLAM_40+PNOL_40	LDA	0.5	0.444444	0	1	0	0	0	0	0	0	24	30
SLAM_41+PNOL_40	LDA	0.5	0.444444	0	1	0	0	0	0	0	0	24	30
ZMZM_39+PNOL_40	LDA	0.5	0.444444	0	1	0	0	0	0	0	0	24	30
CCNH_38+ZMZM_39+PNOL_40	LDA	0.625	0.444444	0	1	0	0	0	0	0	0	24	30
MF-MAN2A1-FER; CCNH-CCNH-C5orf30; SLAM-SLC45A2-AMACR; ZMZM-ZMPSTE24-ZMYM4; PNOL-PTEN-NOLC1.
