# Supplementary material for: Serum Fusion Transcripts to Assess the Risk of Hepatocellular Carcinoma and the Impact of Cancer Treatment through Machine Learning
Source: Am J Pathol. 2024 Jul;194(7):1262–71. doi: 10.1016/j.ajpath.2024.02.017 (PMC11220925; doi:10.1016/j.ajpath.2024.02.017)
Supplement: Supplemental Table S5 [file mmc5.xlsx]

## Sheet: Sheet1
Supplemental table 5. Fusion gene machine learning models to predict the occurrence of HCC in the combined training and testing cohorts (LOOCV)
Feature	Method	AUC	Accuracy	Sensitivity	Specificity	YoudenIndex	Precision	Recall	F-score	TP	FP	TN	FN
MF_41+CCNH_38+SLAM_41+PNOL_40	RF	0.920437	0.875	0.836066	0.906667	0.742732	0.87931	0.836066	0.857143	51	7	68	10
MF_41+CCNH_38+SLAM_41+ZMZM_39+PNOL_40	RF	0.922404	0.875	0.836066	0.906667	0.742732	0.87931	0.836066	0.857143	51	7	68	10
MF_41+CCNH_38+SLAM_41+PNOL_40	Logistic	0.922623	0.875	0.836066	0.906667	0.742732	0.87931	0.836066	0.857143	51	7	68	10
MF_41+CCNH_38+SLAM_41+ZMZM_39+PNOL_40	Logistic	0.927869	0.875	0.836066	0.906667	0.742732	0.87931	0.836066	0.857143	51	7	68	10
MF_41+CCNH_38+SLAM_40+PNOL_40	RF	0.919126	0.875	0.819672	0.92	0.739672	0.892857	0.819672	0.854701	50	6	69	11
MF_41+CCNH_38+SLAM_40+ZMZM_39+PNOL_40	RF	0.92459	0.875	0.819672	0.92	0.739672	0.892857	0.819672	0.854701	50	6	69	11
MF_41+CCNH_38+SLAM_40+PNOL_40	Logistic	0.922404	0.875	0.819672	0.92	0.739672	0.892857	0.819672	0.854701	50	6	69	11
MF_41+CCNH_38+SLAM_41+PNOL_38	RF	0.916503	0.875	0.803279	0.933333	0.736612	0.907407	0.803279	0.852174	49	5	70	12
MF_41+CCNH_38+SLAM_41+ZMZM_39+PNOL_38	RF	0.917377	0.875	0.803279	0.933333	0.736612	0.907407	0.803279	0.852174	49	5	70	12
MF_41+CCNH_38+SLAM_41+PNOL_38	Logistic	0.918689	0.875	0.803279	0.933333	0.736612	0.907407	0.803279	0.852174	49	5	70	12
MF_41+CCNH_38+SLAM_41+ZMZM_39+PNOL_38	Logistic	0.926339	0.875	0.803279	0.933333	0.736612	0.907407	0.803279	0.852174	49	5	70	12
MF_41+CCNH_38+SLAM_40+PNOL_38	RF	0.919563	0.875	0.786885	0.946667	0.733552	0.923077	0.786885	0.849558	48	4	71	13
MF_41+CCNH_38+SLAM_40+ZMZM_39+PNOL_38	RF	0.922623	0.875	0.786885	0.946667	0.733552	0.923077	0.786885	0.849558	48	4	71	13
MF_41+CCNH_38+SLAM_40+PNOL_38	Logistic	0.91847	0.875	0.786885	0.946667	0.733552	0.923077	0.786885	0.849558	48	4	71	13
MF_41+CCNH_38+SLAM_40+ZMZM_39+PNOL_38	Logistic	0.92918	0.875	0.786885	0.946667	0.733552	0.923077	0.786885	0.849558	48	4	71	13
MF_41+CCNH_38+SLAM_41+PNOL_40	SVM	0.85224	0.867647	0.836066	0.893333	0.729399	0.864407	0.836066	0.85	51	8	67	10
MF_41+CCNH_38+SLAM_41+ZMZM_39+PNOL_40	SVM	0.878251	0.867647	0.836066	0.893333	0.729399	0.864407	0.836066	0.85	51	8	67	10
MF_41+CCNH_38+SLAM_40+PNOL_40	SVM	0.857049	0.867647	0.819672	0.906667	0.726339	0.877193	0.819672	0.847458	50	7	68	11
MF_41+SLAM_41+PNOL_40	SVM	0.79541	0.867647	0.819672	0.906667	0.726339	0.877193	0.819672	0.847458	50	7	68	11
MF_41+SLAM_41+ZMZM_39+PNOL_40	SVM	0.870601	0.867647	0.819672	0.906667	0.726339	0.877193	0.819672	0.847458	50	7	68	11
MF_41+SLAM_41+PNOL_40	RF	0.906885	0.867647	0.819672	0.906667	0.726339	0.877193	0.819672	0.847458	50	7	68	11
MF_40+CCNH_38+SLAM_41+PNOL_40	RF	0.91541	0.867647	0.819672	0.906667	0.726339	0.877193	0.819672	0.847458	50	7	68	11
MF_41+SLAM_41+PNOL_40	Logistic	0.906448	0.867647	0.819672	0.906667	0.726339	0.877193	0.819672	0.847458	50	7	68	11
MF_41+SLAM_41+ZMZM_39+PNOL_40	Logistic	0.906448	0.867647	0.819672	0.906667	0.726339	0.877193	0.819672	0.847458	50	7	68	11
MF_41+CCNH_38+SLAM_41+PNOL_38	SVM	0.86929	0.867647	0.803279	0.92	0.723279	0.890909	0.803279	0.844828	49	6	69	12
MF_41+CCNH_38+SLAM_41+ZMZM_39+PNOL_38	SVM	0.915191	0.867647	0.803279	0.92	0.723279	0.890909	0.803279	0.844828	49	6	69	12
MF_41+SLAM_40+PNOL_40	SVM	0.798907	0.867647	0.803279	0.92	0.723279	0.890909	0.803279	0.844828	49	6	69	12
MF_41+SLAM_40+PNOL_40	RF	0.909945	0.867647	0.803279	0.92	0.723279	0.890909	0.803279	0.844828	49	6	69	12
MF_40+CCNH_38+SLAM_40+PNOL_40	RF	0.915191	0.867647	0.803279	0.92	0.723279	0.890909	0.803279	0.844828	49	6	69	12
MF_41+SLAM_40+PNOL_40	Logistic	0.90776	0.867647	0.803279	0.92	0.723279	0.890909	0.803279	0.844828	49	6	69	12
MF_41+SLAM_40+ZMZM_39+PNOL_40	Logistic	0.917814	0.867647	0.803279	0.92	0.723279	0.890909	0.803279	0.844828	49	6	69	12
MF_41+CCNH_38+SLAM_40+PNOL_38	SVM	0.892896	0.867647	0.786885	0.933333	0.720219	0.90566	0.786885	0.842105	48	5	70	13
MF_41+SLAM_41+PNOL_38	SVM	0.793443	0.867647	0.786885	0.933333	0.720219	0.90566	0.786885	0.842105	48	5	70	13
MF_41+CCNH_38+SLAM_40+ZMZM_39+PNOL_38	SVM	0.90929	0.867647	0.786885	0.933333	0.720219	0.90566	0.786885	0.842105	48	5	70	13
MF_41+SLAM_41+ZMZM_39+PNOL_38	SVM	0.907322	0.867647	0.786885	0.933333	0.720219	0.90566	0.786885	0.842105	48	5	70	13
MF_41+SLAM_41+PNOL_38	RF	0.906885	0.867647	0.786885	0.933333	0.720219	0.90566	0.786885	0.842105	48	5	70	13
MF_40+CCNH_38+SLAM_41+PNOL_38	RF	0.912787	0.867647	0.786885	0.933333	0.720219	0.90566	0.786885	0.842105	48	5	70	13
MF_41+SLAM_41+ZMZM_39+PNOL_38	RF	0.908852	0.867647	0.786885	0.933333	0.720219	0.90566	0.786885	0.842105	48	5	70	13
MF_40+CCNH_38+SLAM_41+ZMZM_39+PNOL_38	RF	0.915191	0.867647	0.786885	0.933333	0.720219	0.90566	0.786885	0.842105	48	5	70	13
MF_41+SLAM_41+PNOL_38	Logistic	0.903388	0.867647	0.786885	0.933333	0.720219	0.90566	0.786885	0.842105	48	5	70	13
MF_41+SLAM_41+ZMZM_39+PNOL_38	Logistic	0.913005	0.867647	0.786885	0.933333	0.720219	0.90566	0.786885	0.842105	48	5	70	13
MF_41+SLAM_40+PNOL_38	SVM	0.795628	0.867647	0.770492	0.946667	0.717158	0.921569	0.770492	0.839286	47	4	71	14
MF_41+SLAM_40+ZMZM_39+PNOL_38	SVM	0.90623	0.867647	0.770492	0.946667	0.717158	0.921569	0.770492	0.839286	47	4	71	14
MF_41+SLAM_40+PNOL_38	RF	0.905355	0.867647	0.770492	0.946667	0.717158	0.921569	0.770492	0.839286	47	4	71	14
MF_40+CCNH_38+SLAM_40+PNOL_38	RF	0.914536	0.867647	0.770492	0.946667	0.717158	0.921569	0.770492	0.839286	47	4	71	14
MF_41+SLAM_40+ZMZM_39+PNOL_38	RF	0.910601	0.867647	0.770492	0.946667	0.717158	0.921569	0.770492	0.839286	47	4	71	14
MF_40+CCNH_38+SLAM_40+ZMZM_39+PNOL_38	RF	0.916503	0.867647	0.770492	0.946667	0.717158	0.921569	0.770492	0.839286	47	4	71	14
MF_41+SLAM_40+PNOL_38	Logistic	0.904699	0.867647	0.770492	0.946667	0.717158	0.921569	0.770492	0.839286	47	4	71	14
MF_41+CCNH_38+SLAM_40+ZMZM_39+PNOL_38	LDA	0.924809	0.845588	0.967213	0.746667	0.71388	0.75641	0.967213	0.848921	59	19	56	2
MF_40+CCNH_38+SLAM_41+PNOL_40	SVM	0.848525	0.860294	0.819672	0.893333	0.713005	0.862069	0.819672	0.840336	50	8	67	11
MF_40+CCNH_38+SLAM_41+PNOL_40	Logistic	0.896393	0.860294	0.819672	0.893333	0.713005	0.862069	0.819672	0.840336	50	8	67	11
MF_40+CCNH_38+SLAM_41+ZMZM_39+PNOL_40	Logistic	0.902514	0.860294	0.819672	0.893333	0.713005	0.862069	0.819672	0.840336	50	8	67	11
MF_40+CCNH_38+SLAM_40+ZMZM_39+PNOL_38	LDA	0.921311	0.845588	0.95082	0.76	0.71082	0.763158	0.95082	0.846715	58	18	57	3
MF_40+CCNH_38+SLAM_40+PNOL_40	SVM	0.883934	0.860294	0.803279	0.906667	0.709945	0.875	0.803279	0.837607	49	7	68	12
MF_40+SLAM_41+PNOL_40	SVM	0.805464	0.860294	0.803279	0.906667	0.709945	0.875	0.803279	0.837607	49	7	68	12
MF_40+SLAM_41+ZMZM_39+PNOL_40	SVM	0.88306	0.860294	0.803279	0.906667	0.709945	0.875	0.803279	0.837607	49	7	68	12
MF_40+SLAM_41+PNOL_40	RF	0.904699	0.860294	0.803279	0.906667	0.709945	0.875	0.803279	0.837607	49	7	68	12
MF_40+CCNH_38+SLAM_40+ZMZM_39+PNOL_40	RF	0.917158	0.860294	0.803279	0.906667	0.709945	0.875	0.803279	0.837607	49	7	68	12
MF_40+CCNH_38+SLAM_40+PNOL_40	Logistic	0.895301	0.860294	0.803279	0.906667	0.709945	0.875	0.803279	0.837607	49	7	68	12
MF_40+SLAM_41+PNOL_40	Logistic	0.893989	0.860294	0.803279	0.906667	0.709945	0.875	0.803279	0.837607	49	7	68	12
MF_40+CCNH_38+SLAM_40+ZMZM_39+PNOL_40	Logistic	0.904262	0.860294	0.803279	0.906667	0.709945	0.875	0.803279	0.837607	49	7	68	12
MF_40+SLAM_41+ZMZM_39+PNOL_40	Logistic	0.899891	0.860294	0.803279	0.906667	0.709945	0.875	0.803279	0.837607	49	7	68	12
MF_40+CCNH_38+SLAM_41+PNOL_38	SVM	0.866667	0.860294	0.786885	0.92	0.706885	0.888889	0.786885	0.834783	48	6	69	13
MF_40+CCNH_38+SLAM_41+ZMZM_39+PNOL_38	SVM	0.899235	0.860294	0.786885	0.92	0.706885	0.888889	0.786885	0.834783	48	6	69	13
MF_40+SLAM_40+PNOL_40	SVM	0.783169	0.860294	0.786885	0.92	0.706885	0.888889	0.786885	0.834783	48	6	69	13
MF_40+SLAM_40+ZMZM_39+PNOL_40	SVM	0.889617	0.860294	0.786885	0.92	0.706885	0.888889	0.786885	0.834783	48	6	69	13
MF_40+SLAM_40+PNOL_40	RF	0.905355	0.860294	0.786885	0.92	0.706885	0.888889	0.786885	0.834783	48	6	69	13
MF_40+CCNH_38+SLAM_41+PNOL_38	Logistic	0.892459	0.860294	0.786885	0.92	0.706885	0.888889	0.786885	0.834783	48	6	69	13
MF_40+CCNH_38+SLAM_41+ZMZM_39+PNOL_38	Logistic	0.899672	0.860294	0.786885	0.92	0.706885	0.888889	0.786885	0.834783	48	6	69	13
MF_40+SLAM_40+PNOL_40	Logistic	0.895301	0.860294	0.786885	0.92	0.706885	0.888889	0.786885	0.834783	48	6	69	13
MF_40+SLAM_40+ZMZM_39+PNOL_40	Logistic	0.904918	0.860294	0.786885	0.92	0.706885	0.888889	0.786885	0.834783	48	6	69	13
MF_40+CCNH_38+SLAM_40+PNOL_38	SVM	0.881967	0.860294	0.770492	0.933333	0.703825	0.903846	0.770492	0.831858	47	5	70	14
MF_40+SLAM_41+PNOL_38	SVM	0.795847	0.860294	0.770492	0.933333	0.703825	0.903846	0.770492	0.831858	47	5	70	14
MF_40+CCNH_38+SLAM_40+ZMZM_39+PNOL_38	SVM	0.917596	0.860294	0.770492	0.933333	0.703825	0.903846	0.770492	0.831858	47	5	70	14
MF_40+SLAM_41+ZMZM_39+PNOL_38	SVM	0.877377	0.860294	0.770492	0.933333	0.703825	0.903846	0.770492	0.831858	47	5	70	14
MF_40+SLAM_41+PNOL_38	RF	0.900765	0.860294	0.770492	0.933333	0.703825	0.903846	0.770492	0.831858	47	5	70	14
MF_40+SLAM_41+ZMZM_39+PNOL_38	RF	0.903388	0.860294	0.770492	0.933333	0.703825	0.903846	0.770492	0.831858	47	5	70	14
MF_40+CCNH_38+SLAM_40+PNOL_38	Logistic	0.891366	0.860294	0.770492	0.933333	0.703825	0.903846	0.770492	0.831858	47	5	70	14
MF_40+SLAM_41+PNOL_38	Logistic	0.890929	0.860294	0.770492	0.933333	0.703825	0.903846	0.770492	0.831858	47	5	70	14
MF_40+SLAM_41+ZMZM_39+PNOL_38	Logistic	0.898579	0.860294	0.770492	0.933333	0.703825	0.903846	0.770492	0.831858	47	5	70	14
MF_40+SLAM_40+PNOL_38	SVM	0.784044	0.860294	0.754098	0.946667	0.700765	0.92	0.754098	0.828829	46	4	71	15
MF_40+SLAM_40+ZMZM_39+PNOL_38	SVM	0.869071	0.860294	0.754098	0.946667	0.700765	0.92	0.754098	0.828829	46	4	71	15
MF_40+SLAM_40+PNOL_38	RF	0.903388	0.860294	0.754098	0.946667	0.700765	0.92	0.754098	0.828829	46	4	71	15
MF_40+SLAM_40+ZMZM_39+PNOL_38	RF	0.906011	0.860294	0.754098	0.946667	0.700765	0.92	0.754098	0.828829	46	4	71	15
MF_40+SLAM_40+PNOL_38	Logistic	0.89224	0.860294	0.754098	0.946667	0.700765	0.92	0.754098	0.828829	46	4	71	15
MF_41+CCNH_38+SLAM_40+ZMZM_39+PNOL_40	LDA	0.928306	0.838235	0.967213	0.733333	0.700546	0.746835	0.967213	0.842857	59	20	55	2
MF_41+SLAM_41+ZMZM_39+PNOL_40	RF	0.913224	0.852941	0.819672	0.88	0.699672	0.847458	0.819672	0.833333	50	9	66	11
MF_40+CCNH_38+SLAM_41+ZMZM_39+PNOL_40	RF	0.921749	0.852941	0.819672	0.88	0.699672	0.847458	0.819672	0.833333	50	9	66	11
MF_40+CCNH_38+SLAM_40+ZMZM_39+PNOL_40	LDA	0.923497	0.838235	0.95082	0.746667	0.697486	0.753247	0.95082	0.84058	58	19	56	3
MF_41+SLAM_40+ZMZM_39+PNOL_40	SVM	0.879563	0.852941	0.803279	0.893333	0.696612	0.859649	0.803279	0.830508	49	8	67	12
MF_41+SLAM_40+ZMZM_39+PNOL_40	RF	0.914536	0.852941	0.803279	0.893333	0.696612	0.859649	0.803279	0.830508	49	8	67	12
MF_41	SVM	0.693333	0.830882	1	0.693333	0.693333	0.72619	1	0.841379	61	23	52	0
MF_41+CCNH_38	SVM	0.693333	0.830882	1	0.693333	0.693333	0.72619	1	0.841379	61	23	52	0
MF_41+SLAM_40	SVM	0.828197	0.830882	1	0.693333	0.693333	0.72619	1	0.841379	61	23	52	0
MF_41+SLAM_41	SVM	0.820546	0.830882	1	0.693333	0.693333	0.72619	1	0.841379	61	23	52	0
MF_41+ZMZM_39	SVM	0.693333	0.830882	1	0.693333	0.693333	0.72619	1	0.841379	61	23	52	0
MF_41+CCNH_38+ZMZM_39	SVM	0.693552	0.830882	1	0.693333	0.693333	0.72619	1	0.841379	61	23	52	0
MF_41+PNOL_38	SVM	0.693333	0.830882	1	0.693333	0.693333	0.72619	1	0.841379	61	23	52	0
MF_41+CCNH_38+PNOL_38	SVM	0.761311	0.830882	1	0.693333	0.693333	0.72619	1	0.841379	61	23	52	0
MF_41+ZMZM_39+PNOL_38	SVM	0.78929	0.830882	1	0.693333	0.693333	0.72619	1	0.841379	61	23	52	0
MF_41+PNOL_40	SVM	0.693333	0.830882	1	0.693333	0.693333	0.72619	1	0.841379	61	23	52	0
MF_41+CCNH_38+PNOL_40	SVM	0.79235	0.830882	1	0.693333	0.693333	0.72619	1	0.841379	61	23	52	0
MF_41+ZMZM_39+PNOL_40	SVM	0.817486	0.830882	1	0.693333	0.693333	0.72619	1	0.841379	61	23	52	0
MF_41	RF	0.693333	0.830882	1	0.693333	0.693333	0.72619	1	0.841379	61	23	52	0
MF_41+CCNH_38	RF	0.805464	0.830882	1	0.693333	0.693333	0.72619	1	0.841379	61	23	52	0
MF_41+SLAM_40	RF	0.87235	0.830882	1	0.693333	0.693333	0.72619	1	0.841379	61	23	52	0
MF_41+SLAM_41	RF	0.86623	0.830882	1	0.693333	0.693333	0.72619	1	0.841379	61	23	52	0
MF_41+ZMZM_39	RF	0.812678	0.830882	1	0.693333	0.693333	0.72619	1	0.841379	61	23	52	0
MF_41+CCNH_38+ZMZM_39	RF	0.857049	0.830882	1	0.693333	0.693333	0.72619	1	0.841379	61	23	52	0
MF_41+PNOL_38	RF	0.828852	0.830882	1	0.693333	0.693333	0.72619	1	0.841379	61	23	52	0
MF_41+CCNH_38+ZMZM_39+PNOL_38	RF	0.887432	0.830882	1	0.693333	0.693333	0.72619	1	0.841379	61	23	52	0
MF_41+PNOL_40	RF	0.82929	0.830882	1	0.693333	0.693333	0.72619	1	0.841379	61	23	52	0
MF_41+CCNH_38+ZMZM_39+PNOL_40	RF	0.891148	0.830882	1	0.693333	0.693333	0.72619	1	0.841379	61	23	52	0
MF_41	Logistic	0.693333	0.830882	1	0.693333	0.693333	0.72619	1	0.841379	61	23	52	0
MF_41+CCNH_38	Logistic	0.788852	0.830882	1	0.693333	0.693333	0.72619	1	0.841379	61	23	52	0
MF_41+SLAM_40	Logistic	0.863169	0.830882	1	0.693333	0.693333	0.72619	1	0.841379	61	23	52	0
MF_41+SLAM_41	Logistic	0.859454	0.830882	1	0.693333	0.693333	0.72619	1	0.841379	61	23	52	0
MF_41+ZMZM_39	Logistic	0.801749	0.830882	1	0.693333	0.693333	0.72619	1	0.841379	61	23	52	0
MF_41+CCNH_38+ZMZM_39	Logistic	0.848306	0.830882	1	0.693333	0.693333	0.72619	1	0.841379	61	23	52	0
MF_41+SLAM_41+ZMZM_39	Logistic	0.859454	0.830882	1	0.693333	0.693333	0.72619	1	0.841379	61	23	52	0
MF_41+PNOL_38	Logistic	0.822077	0.830882	1	0.693333	0.693333	0.72619	1	0.841379	61	23	52	0
MF_41+ZMZM_39+PNOL_38	Logistic	0.862514	0.830882	1	0.693333	0.693333	0.72619	1	0.841379	61	23	52	0
MF_41+PNOL_40	Logistic	0.823388	0.830882	1	0.693333	0.693333	0.72619	1	0.841379	61	23	52	0
MF_41+ZMZM_39+PNOL_40	Logistic	0.863169	0.830882	1	0.693333	0.693333	0.72619	1	0.841379	61	23	52	0
MF_41	LDA	0.693333	0.830882	1	0.693333	0.693333	0.72619	1	0.841379	61	23	52	0
MF_41+CCNH_38	LDA	0.788852	0.830882	1	0.693333	0.693333	0.72619	1	0.841379	61	23	52	0
MF_41+SLAM_40	LDA	0.863169	0.830882	1	0.693333	0.693333	0.72619	1	0.841379	61	23	52	0
MF_41+CCNH_38+SLAM_40	LDA	0.883934	0.830882	1	0.693333	0.693333	0.72619	1	0.841379	61	23	52	0
MF_41+SLAM_41	LDA	0.859454	0.830882	1	0.693333	0.693333	0.72619	1	0.841379	61	23	52	0
MF_41+CCNH_38+SLAM_41	LDA	0.88306	0.830882	1	0.693333	0.693333	0.72619	1	0.841379	61	23	52	0
MF_41+ZMZM_39	LDA	0.801749	0.830882	1	0.693333	0.693333	0.72619	1	0.841379	61	23	52	0
MF_41+CCNH_38+ZMZM_39	LDA	0.848306	0.830882	1	0.693333	0.693333	0.72619	1	0.841379	61	23	52	0
MF_41+SLAM_40+ZMZM_39	LDA	0.863169	0.830882	1	0.693333	0.693333	0.72619	1	0.841379	61	23	52	0
MF_41+SLAM_41+ZMZM_39	LDA	0.859454	0.830882	1	0.693333	0.693333	0.72619	1	0.841379	61	23	52	0
MF_41+CCNH_38+SLAM_41+ZMZM_39	LDA	0.88306	0.830882	1	0.693333	0.693333	0.72619	1	0.841379	61	23	52	0
MF_41+PNOL_38	LDA	0.822077	0.830882	1	0.693333	0.693333	0.72619	1	0.841379	61	23	52	0
MF_41+CCNH_38+PNOL_38	LDA	0.863607	0.830882	1	0.693333	0.693333	0.72619	1	0.841379	61	23	52	0
MF_41+SLAM_40+PNOL_38	LDA	0.904699	0.830882	1	0.693333	0.693333	0.72619	1	0.841379	61	23	52	0
MF_41+CCNH_38+SLAM_40+PNOL_38	LDA	0.914536	0.830882	1	0.693333	0.693333	0.72619	1	0.841379	61	23	52	0
MF_41+SLAM_41+PNOL_38	LDA	0.903388	0.830882	1	0.693333	0.693333	0.72619	1	0.841379	61	23	52	0
MF_41+CCNH_38+SLAM_41+PNOL_38	LDA	0.914536	0.830882	1	0.693333	0.693333	0.72619	1	0.841379	61	23	52	0
MF_41+ZMZM_39+PNOL_38	LDA	0.862514	0.830882	1	0.693333	0.693333	0.72619	1	0.841379	61	23	52	0
MF_41+CCNH_38+ZMZM_39+PNOL_38	LDA	0.885246	0.830882	1	0.693333	0.693333	0.72619	1	0.841379	61	23	52	0
MF_41+PNOL_40	LDA	0.823388	0.830882	1	0.693333	0.693333	0.72619	1	0.841379	61	23	52	0
MF_41+CCNH_38+PNOL_40	LDA	0.870601	0.830882	1	0.693333	0.693333	0.72619	1	0.841379	61	23	52	0
MF_41+SLAM_40+PNOL_40	LDA	0.90776	0.830882	1	0.693333	0.693333	0.72619	1	0.841379	61	23	52	0
MF_41+ZMZM_39+PNOL_40	LDA	0.863169	0.830882	1	0.693333	0.693333	0.72619	1	0.841379	61	23	52	0
MF_41+CCNH_38+ZMZM_39+PNOL_40	LDA	0.888962	0.830882	1	0.693333	0.693333	0.72619	1	0.841379	61	23	52	0
MF_39+CCNH_38+SLAM_40+ZMZM_39+PNOL_38	Logistic	0.88306	0.845588	0.852459	0.84	0.692459	0.8125	0.852459	0.832	52	12	63	9
MF_41+CCNH_38+SLAM_40+ZMZM_39+PNOL_40	Logistic	0.931366	0.852941	0.770492	0.92	0.690492	0.886792	0.770492	0.824561	47	6	69	14
MF_40	SVM	0.695082	0.830882	0.983607	0.706667	0.690273	0.731707	0.983607	0.839161	60	22	53	1
MF_40+CCNH_38	SVM	0.695082	0.830882	0.983607	0.706667	0.690273	0.731707	0.983607	0.839161	60	22	53	1
MF_40+SLAM_40	SVM	0.787978	0.830882	0.983607	0.706667	0.690273	0.731707	0.983607	0.839161	60	22	53	1
MF_40+SLAM_41	SVM	0.833661	0.830882	0.983607	0.706667	0.690273	0.731707	0.983607	0.839161	60	22	53	1
MF_40+ZMZM_39	SVM	0.695082	0.830882	0.983607	0.706667	0.690273	0.731707	0.983607	0.839161	60	22	53	1
MF_40+CCNH_38+ZMZM_39	SVM	0.695082	0.830882	0.983607	0.706667	0.690273	0.731707	0.983607	0.839161	60	22	53	1
MF_40+PNOL_38	SVM	0.695082	0.830882	0.983607	0.706667	0.690273	0.731707	0.983607	0.839161	60	22	53	1
MF_40+CCNH_38+PNOL_38	SVM	0.754317	0.830882	0.983607	0.706667	0.690273	0.731707	0.983607	0.839161	60	22	53	1
MF_40+ZMZM_39+PNOL_38	SVM	0.753443	0.830882	0.983607	0.706667	0.690273	0.731707	0.983607	0.839161	60	22	53	1
MF_40+PNOL_40	SVM	0.695082	0.830882	0.983607	0.706667	0.690273	0.731707	0.983607	0.839161	60	22	53	1
MF_40+CCNH_38+PNOL_40	SVM	0.793443	0.830882	0.983607	0.706667	0.690273	0.731707	0.983607	0.839161	60	22	53	1
MF_40+ZMZM_39+PNOL_40	SVM	0.789727	0.830882	0.983607	0.706667	0.690273	0.731707	0.983607	0.839161	60	22	53	1
MF_40	RF	0.695082	0.830882	0.983607	0.706667	0.690273	0.731707	0.983607	0.839161	60	22	53	1
MF_40+CCNH_38	RF	0.811585	0.830882	0.983607	0.706667	0.690273	0.731707	0.983607	0.839161	60	22	53	1
MF_40+SLAM_40	RF	0.874973	0.830882	0.983607	0.706667	0.690273	0.731707	0.983607	0.839161	60	22	53	1
MF_40+SLAM_41	RF	0.857923	0.830882	0.983607	0.706667	0.690273	0.731707	0.983607	0.839161	60	22	53	1
MF_40+ZMZM_39	RF	0.801749	0.830882	0.983607	0.706667	0.690273	0.731707	0.983607	0.839161	60	22	53	1
MF_40+CCNH_38+ZMZM_39	RF	0.842186	0.830882	0.983607	0.706667	0.690273	0.731707	0.983607	0.839161	60	22	53	1
MF_40+PNOL_38	RF	0.837596	0.830882	0.983607	0.706667	0.690273	0.731707	0.983607	0.839161	60	22	53	1
MF_40+ZMZM_39+PNOL_38	RF	0.863607	0.830882	0.983607	0.706667	0.690273	0.731707	0.983607	0.839161	60	22	53	1
MF_40+CCNH_38+ZMZM_39+PNOL_38	RF	0.882186	0.830882	0.983607	0.706667	0.690273	0.731707	0.983607	0.839161	60	22	53	1
MF_40+PNOL_40	RF	0.828634	0.830882	0.983607	0.706667	0.690273	0.731707	0.983607	0.839161	60	22	53	1
MF_40+CCNH_38+ZMZM_39+PNOL_40	RF	0.887432	0.830882	0.983607	0.706667	0.690273	0.731707	0.983607	0.839161	60	22	53	1
MF_40+ZMZM_39+PNOL_40	RF	0.854645	0.830882	0.983607	0.706667	0.690273	0.731707	0.983607	0.839161	60	22	53	1
MF_40	Logistic	0.695082	0.830882	0.983607	0.706667	0.690273	0.731707	0.983607	0.839161	60	22	53	1
MF_40+SLAM_40	Logistic	0.856831	0.830882	0.983607	0.706667	0.690273	0.731707	0.983607	0.839161	60	22	53	1
MF_40+SLAM_41	Logistic	0.852896	0.830882	0.983607	0.706667	0.690273	0.731707	0.983607	0.839161	60	22	53	1
MF_40+ZMZM_39	Logistic	0.796721	0.830882	0.983607	0.706667	0.690273	0.731707	0.983607	0.839161	60	22	53	1
MF_40+SLAM_41+ZMZM_39	Logistic	0.852896	0.830882	0.983607	0.706667	0.690273	0.731707	0.983607	0.839161	60	22	53	1
MF_40+PNOL_38	Logistic	0.813115	0.830882	0.983607	0.706667	0.690273	0.731707	0.983607	0.839161	60	22	53	1
MF_40+ZMZM_39+PNOL_38	Logistic	0.846776	0.830882	0.983607	0.706667	0.690273	0.731707	0.983607	0.839161	60	22	53	1
MF_40+PNOL_40	Logistic	0.813989	0.830882	0.983607	0.706667	0.690273	0.731707	0.983607	0.839161	60	22	53	1
MF_40+ZMZM_39+PNOL_40	Logistic	0.851585	0.830882	0.983607	0.706667	0.690273	0.731707	0.983607	0.839161	60	22	53	1
MF_40	LDA	0.695082	0.830882	0.983607	0.706667	0.690273	0.731707	0.983607	0.839161	60	22	53	1
MF_40+CCNH_38	LDA	0.786448	0.830882	0.983607	0.706667	0.690273	0.731707	0.983607	0.839161	60	22	53	1
MF_40+SLAM_40	LDA	0.856831	0.830882	0.983607	0.706667	0.690273	0.731707	0.983607	0.839161	60	22	53	1
MF_40+CCNH_38+SLAM_40	LDA	0.87694	0.830882	0.983607	0.706667	0.690273	0.731707	0.983607	0.839161	60	22	53	1
MF_40+SLAM_41	LDA	0.852896	0.830882	0.983607	0.706667	0.690273	0.731707	0.983607	0.839161	60	22	53	1
MF_40+CCNH_38+SLAM_41	LDA	0.875847	0.830882	0.983607	0.706667	0.690273	0.731707	0.983607	0.839161	60	22	53	1
MF_40+ZMZM_39	LDA	0.796721	0.830882	0.983607	0.706667	0.690273	0.731707	0.983607	0.839161	60	22	53	1
MF_40+CCNH_38+ZMZM_39	LDA	0.842186	0.830882	0.983607	0.706667	0.690273	0.731707	0.983607	0.839161	60	22	53	1
MF_40+SLAM_40+ZMZM_39	LDA	0.856831	0.830882	0.983607	0.706667	0.690273	0.731707	0.983607	0.839161	60	22	53	1
MF_40+CCNH_38+SLAM_40+ZMZM_39	LDA	0.87694	0.830882	0.983607	0.706667	0.690273	0.731707	0.983607	0.839161	60	22	53	1
MF_40+SLAM_41+ZMZM_39	LDA	0.852896	0.830882	0.983607	0.706667	0.690273	0.731707	0.983607	0.839161	60	22	53	1
MF_40+CCNH_38+SLAM_41+ZMZM_39	LDA	0.875847	0.830882	0.983607	0.706667	0.690273	0.731707	0.983607	0.839161	60	22	53	1
MF_40+PNOL_38	LDA	0.823825	0.830882	0.983607	0.706667	0.690273	0.731707	0.983607	0.839161	60	22	53	1
MF_40+CCNH_38+PNOL_38	LDA	0.864044	0.830882	0.983607	0.706667	0.690273	0.731707	0.983607	0.839161	60	22	53	1
MF_40+SLAM_40+PNOL_38	LDA	0.901639	0.830882	0.983607	0.706667	0.690273	0.731707	0.983607	0.839161	60	22	53	1
MF_40+CCNH_38+SLAM_40+PNOL_38	LDA	0.911257	0.830882	0.983607	0.706667	0.690273	0.731707	0.983607	0.839161	60	22	53	1
MF_40+SLAM_41+PNOL_38	LDA	0.900328	0.830882	0.983607	0.706667	0.690273	0.731707	0.983607	0.839161	60	22	53	1
MF_40+ZMZM_39+PNOL_38	LDA	0.861858	0.830882	0.983607	0.706667	0.690273	0.731707	0.983607	0.839161	60	22	53	1
MF_40+CCNH_38+ZMZM_39+PNOL_38	LDA	0.862732	0.830882	0.983607	0.706667	0.690273	0.731707	0.983607	0.839161	60	22	53	1
MF_40+PNOL_40	LDA	0.824044	0.830882	0.983607	0.706667	0.690273	0.731707	0.983607	0.839161	60	22	53	1
MF_40+CCNH_38+PNOL_40	LDA	0.869945	0.830882	0.983607	0.706667	0.690273	0.731707	0.983607	0.839161	60	22	53	1
MF_40+SLAM_40+PNOL_40	LDA	0.904044	0.830882	0.983607	0.706667	0.690273	0.731707	0.983607	0.839161	60	22	53	1
MF_40+ZMZM_39+PNOL_40	LDA	0.861639	0.830882	0.983607	0.706667	0.690273	0.731707	0.983607	0.839161	60	22	53	1
MF_40+CCNH_38+ZMZM_39+PNOL_40	LDA	0.886995	0.830882	0.983607	0.706667	0.690273	0.731707	0.983607	0.839161	60	22	53	1
MF_41+CCNH_38+SLAM_40+ZMZM_39+PNOL_40	SVM	0.885902	0.845588	0.819672	0.866667	0.686339	0.833333	0.819672	0.826446	50	10	65	11
MF_40+CCNH_38+SLAM_41+ZMZM_39+PNOL_40	SVM	0.877377	0.845588	0.819672	0.866667	0.686339	0.833333	0.819672	0.826446	50	10	65	11
MF_40+CCNH_38+SLAM_40+ZMZM_39+PNOL_40	SVM	0.906885	0.845588	0.803279	0.88	0.683279	0.844828	0.803279	0.823529	49	9	66	12
MF_40+SLAM_41+ZMZM_39+PNOL_40	RF	0.907978	0.845588	0.803279	0.88	0.683279	0.844828	0.803279	0.823529	49	9	66	12
MF_39+CCNH_38+SLAM_40	LDA	0.84459	0.838235	0.868852	0.813333	0.682186	0.791045	0.868852	0.828125	53	14	61	8
MF_39+CCNH_38+SLAM_41	LDA	0.841967	0.838235	0.868852	0.813333	0.682186	0.791045	0.868852	0.828125	53	14	61	8
MF_39+CCNH_38+SLAM_40+ZMZM_39	LDA	0.84459	0.838235	0.868852	0.813333	0.682186	0.791045	0.868852	0.828125	53	14	61	8
MF_39+CCNH_38+SLAM_41+ZMZM_39	LDA	0.841967	0.838235	0.868852	0.813333	0.682186	0.791045	0.868852	0.828125	53	14	61	8
MF_41+CCNH_38+ZMZM_39+PNOL_38	SVM	0.825792	0.823529	1	0.68	0.68	0.717647	1	0.835616	61	24	51	0
MF_41+CCNH_38+PNOL_38	RF	0.866448	0.823529	1	0.68	0.68	0.717647	1	0.835616	61	24	51	0
MF_41+CCNH_38+PNOL_38	Logistic	0.863607	0.823529	1	0.68	0.68	0.717647	1	0.835616	61	24	51	0
MF_41+CCNH_38+ZMZM_39+PNOL_38	Logistic	0.863607	0.823529	1	0.68	0.68	0.717647	1	0.835616	61	24	51	0
MF_41+CCNH_38+PNOL_40	Logistic	0.870601	0.823529	1	0.68	0.68	0.717647	1	0.835616	61	24	51	0
MF_41+CCNH_38+ZMZM_39+PNOL_40	Logistic	0.870601	0.823529	1	0.68	0.68	0.717647	1	0.835616	61	24	51	0
MF_41+CCNH_38+SLAM_40+ZMZM_39	Logistic	0.902732	0.830882	0.918033	0.76	0.678033	0.756757	0.918033	0.82963	56	18	57	5
MF_40+CCNH_38+ZMZM_39+PNOL_38	SVM	0.80306	0.823529	0.983607	0.693333	0.67694	0.722892	0.983607	0.833333	60	23	52	1
MF_40+CCNH_38+ZMZM_39+PNOL_40	SVM	0.770273	0.823529	0.983607	0.693333	0.67694	0.722892	0.983607	0.833333	60	23	52	1
MF_40+CCNH_38+PNOL_38	RF	0.863607	0.823529	0.983607	0.693333	0.67694	0.722892	0.983607	0.833333	60	23	52	1
MF_41+ZMZM_39+PNOL_38	RF	0.864699	0.823529	0.983607	0.693333	0.67694	0.722892	0.983607	0.833333	60	23	52	1
MF_40+CCNH_38+PNOL_40	RF	0.87235	0.823529	0.983607	0.693333	0.67694	0.722892	0.983607	0.833333	60	23	52	1
MF_40+CCNH_38	Logistic	0.773333	0.823529	0.983607	0.693333	0.67694	0.722892	0.983607	0.833333	60	23	52	1
MF_40+CCNH_38+SLAM_40	Logistic	0.865137	0.823529	0.983607	0.693333	0.67694	0.722892	0.983607	0.833333	60	23	52	1
MF_40+CCNH_38+ZMZM_39	Logistic	0.829071	0.823529	0.983607	0.693333	0.67694	0.722892	0.983607	0.833333	60	23	52	1
MF_40+CCNH_38+PNOL_38	Logistic	0.840219	0.823529	0.983607	0.693333	0.67694	0.722892	0.983607	0.833333	60	23	52	1
MF_40+CCNH_38+ZMZM_39+PNOL_38	Logistic	0.840219	0.823529	0.983607	0.693333	0.67694	0.722892	0.983607	0.833333	60	23	52	1
MF_40+CCNH_38+PNOL_40	Logistic	0.846776	0.823529	0.983607	0.693333	0.67694	0.722892	0.983607	0.833333	60	23	52	1
MF_40+CCNH_38+ZMZM_39+PNOL_40	Logistic	0.846776	0.823529	0.983607	0.693333	0.67694	0.722892	0.983607	0.833333	60	23	52	1
MF_39+SLAM_40+ZMZM_39	RF	0.834536	0.830882	0.901639	0.773333	0.674973	0.763889	0.901639	0.827068	55	17	58	6
MF_39+SLAM_41+ZMZM_39	RF	0.835191	0.830882	0.901639	0.773333	0.674973	0.763889	0.901639	0.827068	55	17	58	6
MF_39+CCNH_38	SVM	0.719126	0.830882	0.868852	0.8	0.668852	0.779412	0.868852	0.821705	53	15	60	8
MF_39+CCNH_38+SLAM_40	SVM	0.818361	0.830882	0.868852	0.8	0.668852	0.779412	0.868852	0.821705	53	15	60	8
MF_39+CCNH_38+SLAM_41	SVM	0.770492	0.830882	0.868852	0.8	0.668852	0.779412	0.868852	0.821705	53	15	60	8
MF_39+CCNH_38+ZMZM_39	SVM	0.72	0.830882	0.868852	0.8	0.668852	0.779412	0.868852	0.821705	53	15	60	8
MF_39+CCNH_38+PNOL_40	SVM	0.76612	0.830882	0.868852	0.8	0.668852	0.779412	0.868852	0.821705	53	15	60	8
MF_39+CCNH_38+ZMZM_39	RF	0.811585	0.830882	0.868852	0.8	0.668852	0.779412	0.868852	0.821705	53	15	60	8
MF_39+CCNH_38	Logistic	0.747104	0.830882	0.868852	0.8	0.668852	0.779412	0.868852	0.821705	53	15	60	8
MF_39+CCNH_38+SLAM_40	Logistic	0.838033	0.830882	0.868852	0.8	0.668852	0.779412	0.868852	0.821705	53	15	60	8
MF_39+CCNH_38+SLAM_41	Logistic	0.83694	0.830882	0.868852	0.8	0.668852	0.779412	0.868852	0.821705	53	15	60	8
MF_39+CCNH_38+ZMZM_39	Logistic	0.800874	0.830882	0.868852	0.8	0.668852	0.779412	0.868852	0.821705	53	15	60	8
MF_39+CCNH_38+SLAM_40+ZMZM_39	Logistic	0.83847	0.830882	0.868852	0.8	0.668852	0.779412	0.868852	0.821705	53	15	60	8
MF_39+CCNH_38+SLAM_41+ZMZM_39	Logistic	0.83694	0.830882	0.868852	0.8	0.668852	0.779412	0.868852	0.821705	53	15	60	8
MF_39+CCNH_38+PNOL_38	Logistic	0.829727	0.830882	0.868852	0.8	0.668852	0.779412	0.868852	0.821705	53	15	60	8
MF_39+SLAM_40+PNOL_38	Logistic	0.876066	0.830882	0.868852	0.8	0.668852	0.779412	0.868852	0.821705	53	15	60	8
MF_39+CCNH_38+ZMZM_39+PNOL_38	Logistic	0.838907	0.830882	0.868852	0.8	0.668852	0.779412	0.868852	0.821705	53	15	60	8
MF_39+CCNH_38+PNOL_40	Logistic	0.83847	0.830882	0.868852	0.8	0.668852	0.779412	0.868852	0.821705	53	15	60	8
MF_39+CCNH_38+ZMZM_39+PNOL_40	Logistic	0.849399	0.830882	0.868852	0.8	0.668852	0.779412	0.868852	0.821705	53	15	60	8
MF_39+SLAM_40+PNOL_38	LDA	0.871257	0.830882	0.868852	0.8	0.668852	0.779412	0.868852	0.821705	53	15	60	8
MF_39+SLAM_41+PNOL_38	LDA	0.869508	0.830882	0.868852	0.8	0.668852	0.779412	0.868852	0.821705	53	15	60	8
MF_39+SLAM_40+PNOL_40	LDA	0.878907	0.830882	0.868852	0.8	0.668852	0.779412	0.868852	0.821705	53	15	60	8
MF_39+SLAM_41+PNOL_40	LDA	0.877377	0.830882	0.868852	0.8	0.668852	0.779412	0.868852	0.821705	53	15	60	8
MF_40+SLAM_40+ZMZM_39+PNOL_40	RF	0.908634	0.838235	0.786885	0.88	0.666885	0.842105	0.786885	0.813559	48	9	66	13
MF_40+CCNH_38+SLAM_40+ZMZM_39	Logistic	0.88153	0.823529	0.901639	0.76	0.661639	0.753425	0.901639	0.820896	55	18	57	6
MF_41+SLAM_40+ZMZM_39+PNOL_38	LDA	0.915191	0.816176	0.967213	0.693333	0.660546	0.719512	0.967213	0.825175	59	23	52	2
MF_41+SLAM_41+ZMZM_39+PNOL_38	LDA	0.903388	0.816176	0.967213	0.693333	0.660546	0.719512	0.967213	0.825175	59	23	52	2
MF_41+CCNH_38+SLAM_41+ZMZM_39+PNOL_38	LDA	0.923497	0.816176	0.967213	0.693333	0.660546	0.719512	0.967213	0.825175	59	23	52	2
MF_41+SLAM_40+ZMZM_39+PNOL_40	LDA	0.90776	0.816176	0.967213	0.693333	0.660546	0.719512	0.967213	0.825175	59	23	52	2
MF_41+SLAM_41+ZMZM_39+PNOL_40	LDA	0.906448	0.816176	0.967213	0.693333	0.660546	0.719512	0.967213	0.825175	59	23	52	2
MF_40+SLAM_40+ZMZM_39+PNOL_38	LDA	0.912131	0.816176	0.95082	0.706667	0.657486	0.725	0.95082	0.822695	58	22	53	3
MF_40+SLAM_41+ZMZM_39+PNOL_38	LDA	0.898361	0.816176	0.95082	0.706667	0.657486	0.725	0.95082	0.822695	58	22	53	3
MF_40+CCNH_38+SLAM_41+ZMZM_39+PNOL_38	LDA	0.918689	0.816176	0.95082	0.706667	0.657486	0.725	0.95082	0.822695	58	22	53	3
MF_40+SLAM_40+ZMZM_39+PNOL_40	LDA	0.904044	0.816176	0.95082	0.706667	0.657486	0.725	0.95082	0.822695	58	22	53	3
MF_40+SLAM_41+ZMZM_39+PNOL_40	LDA	0.902732	0.816176	0.95082	0.706667	0.657486	0.725	0.95082	0.822695	58	22	53	3
MF_39+CCNH_38+ZMZM_39+PNOL_40	SVM	0.759344	0.823529	0.868852	0.786667	0.655519	0.768116	0.868852	0.815385	53	16	59	8
MF_39+CCNH_38+ZMZM_39+PNOL_40	RF	0.864699	0.823529	0.868852	0.786667	0.655519	0.768116	0.868852	0.815385	53	16	59	8
MF_39+CCNH_38+PNOL_38	RF	0.83847	0.823529	0.852459	0.8	0.652459	0.776119	0.852459	0.8125	52	15	60	9
MF_39+CCNH_38+PNOL_40	RF	0.84459	0.823529	0.852459	0.8	0.652459	0.776119	0.852459	0.8125	52	15	60	9
MF_39	SVM	0.68	0.823529	0.836066	0.813333	0.649399	0.784615	0.836066	0.809524	51	14	61	10
MF_39+SLAM_40	SVM	0.734208	0.823529	0.836066	0.813333	0.649399	0.784615	0.836066	0.809524	51	14	61	10
MF_39+SLAM_41	SVM	0.728962	0.823529	0.836066	0.813333	0.649399	0.784615	0.836066	0.809524	51	14	61	10
MF_39+PNOL_40	SVM	0.693552	0.823529	0.836066	0.813333	0.649399	0.784615	0.836066	0.809524	51	14	61	10
MF_39	RF	0.68	0.823529	0.836066	0.813333	0.649399	0.784615	0.836066	0.809524	51	14	61	10
MF_39+SLAM_40	RF	0.830601	0.823529	0.836066	0.813333	0.649399	0.784615	0.836066	0.809524	51	14	61	10
MF_39+SLAM_41	RF	0.82623	0.823529	0.836066	0.813333	0.649399	0.784615	0.836066	0.809524	51	14	61	10
MF_39+ZMZM_39	RF	0.777049	0.823529	0.836066	0.813333	0.649399	0.784615	0.836066	0.809524	51	14	61	10
MF_39+PNOL_40	RF	0.800219	0.823529	0.836066	0.813333	0.649399	0.784615	0.836066	0.809524	51	14	61	10
MF_39	Logistic	0.68	0.823529	0.836066	0.813333	0.649399	0.784615	0.836066	0.809524	51	14	61	10
MF_39+SLAM_41	Logistic	0.825574	0.823529	0.836066	0.813333	0.649399	0.784615	0.836066	0.809524	51	14	61	10
MF_39+ZMZM_39	Logistic	0.776175	0.823529	0.836066	0.813333	0.649399	0.784615	0.836066	0.809524	51	14	61	10
MF_39+PNOL_38	Logistic	0.79388	0.823529	0.836066	0.813333	0.649399	0.784615	0.836066	0.809524	51	14	61	10
MF_39+PNOL_40	Logistic	0.79694	0.823529	0.836066	0.813333	0.649399	0.784615	0.836066	0.809524	51	14	61	10
MF_39+ZMZM_39+PNOL_40	Logistic	0.848525	0.823529	0.836066	0.813333	0.649399	0.784615	0.836066	0.809524	51	14	61	10
MF_39	LDA	0.68	0.823529	0.836066	0.813333	0.649399	0.784615	0.836066	0.809524	51	14	61	10
MF_39+SLAM_40	LDA	0.829945	0.823529	0.836066	0.813333	0.649399	0.784615	0.836066	0.809524	51	14	61	10
MF_39+SLAM_41	LDA	0.825574	0.823529	0.836066	0.813333	0.649399	0.784615	0.836066	0.809524	51	14	61	10
MF_39+ZMZM_39	LDA	0.776175	0.823529	0.836066	0.813333	0.649399	0.784615	0.836066	0.809524	51	14	61	10
MF_39+CCNH_38+ZMZM_39	LDA	0.808962	0.823529	0.836066	0.813333	0.649399	0.784615	0.836066	0.809524	51	14	61	10
MF_39+SLAM_40+ZMZM_39	LDA	0.829945	0.823529	0.836066	0.813333	0.649399	0.784615	0.836066	0.809524	51	14	61	10
MF_39+SLAM_41+ZMZM_39	LDA	0.825574	0.823529	0.836066	0.813333	0.649399	0.784615	0.836066	0.809524	51	14	61	10
MF_39+PNOL_38	LDA	0.79388	0.823529	0.836066	0.813333	0.649399	0.784615	0.836066	0.809524	51	14	61	10
MF_39+ZMZM_39+PNOL_38	LDA	0.845246	0.823529	0.836066	0.813333	0.649399	0.784615	0.836066	0.809524	51	14	61	10
MF_39+PNOL_40	LDA	0.79694	0.823529	0.836066	0.813333	0.649399	0.784615	0.836066	0.809524	51	14	61	10
MF_39+ZMZM_39+PNOL_40	LDA	0.848525	0.823529	0.836066	0.813333	0.649399	0.784615	0.836066	0.809524	51	14	61	10
MF_41+CCNH_38+PNOL_40	RF	0.868634	0.808824	0.967213	0.68	0.647213	0.710843	0.967213	0.819444	59	24	51	2
MF_39+ZMZM_39+PNOL_38	SVM	0.749508	0.816176	0.836066	0.8	0.636066	0.772727	0.836066	0.80315	51	15	60	10
MF_39+SLAM_40+PNOL_40	SVM	0.791038	0.816176	0.836066	0.8	0.636066	0.772727	0.836066	0.80315	51	15	60	10
MF_39+SLAM_41+PNOL_40	SVM	0.782077	0.816176	0.836066	0.8	0.636066	0.772727	0.836066	0.80315	51	15	60	10
MF_39+ZMZM_39+PNOL_40	SVM	0.748415	0.816176	0.836066	0.8	0.636066	0.772727	0.836066	0.80315	51	15	60	10
MF_39+CCNH_38	RF	0.760874	0.816176	0.836066	0.8	0.636066	0.772727	0.836066	0.80315	51	15	60	10
MF_39+PNOL_38	RF	0.797596	0.816176	0.836066	0.8	0.636066	0.772727	0.836066	0.80315	51	15	60	10
MF_39+ZMZM_39+PNOL_38	RF	0.837814	0.816176	0.836066	0.8	0.636066	0.772727	0.836066	0.80315	51	15	60	10
MF_39+ZMZM_39+PNOL_40	RF	0.838907	0.816176	0.836066	0.8	0.636066	0.772727	0.836066	0.80315	51	15	60	10
MF_39+ZMZM_39+PNOL_38	Logistic	0.845246	0.816176	0.836066	0.8	0.636066	0.772727	0.836066	0.80315	51	15	60	10
MF_39+SLAM_40+ZMZM_39+PNOL_38	Logistic	0.882623	0.816176	0.836066	0.8	0.636066	0.772727	0.836066	0.80315	51	15	60	10
MF_39+CCNH_38	LDA	0.758251	0.816176	0.836066	0.8	0.636066	0.772727	0.836066	0.80315	51	15	60	10
MF_39+CCNH_38+PNOL_38	LDA	0.834754	0.816176	0.836066	0.8	0.636066	0.772727	0.836066	0.80315	51	15	60	10
MF_39+CCNH_38+SLAM_40+PNOL_38	LDA	0.879563	0.816176	0.836066	0.8	0.636066	0.772727	0.836066	0.80315	51	15	60	10
MF_39+CCNH_38+SLAM_41+PNOL_38	LDA	0.878689	0.816176	0.836066	0.8	0.636066	0.772727	0.836066	0.80315	51	15	60	10
MF_39+CCNH_38+ZMZM_39+PNOL_38	LDA	0.845683	0.816176	0.836066	0.8	0.636066	0.772727	0.836066	0.80315	51	15	60	10
MF_39+SLAM_40+ZMZM_39+PNOL_38	LDA	0.871257	0.816176	0.836066	0.8	0.636066	0.772727	0.836066	0.80315	51	15	60	10
MF_39+SLAM_41+ZMZM_39+PNOL_38	LDA	0.869508	0.816176	0.836066	0.8	0.636066	0.772727	0.836066	0.80315	51	15	60	10
MF_39+CCNH_38+PNOL_40	LDA	0.845902	0.816176	0.836066	0.8	0.636066	0.772727	0.836066	0.80315	51	15	60	10
MF_39+CCNH_38+SLAM_40+PNOL_40	LDA	0.88765	0.816176	0.836066	0.8	0.636066	0.772727	0.836066	0.80315	51	15	60	10
MF_39+CCNH_38+ZMZM_39+PNOL_40	LDA	0.859235	0.816176	0.836066	0.8	0.636066	0.772727	0.836066	0.80315	51	15	60	10
MF_39+CCNH_38+SLAM_40+ZMZM_39	RF	0.847213	0.816176	0.819672	0.813333	0.633005	0.78125	0.819672	0.8	50	14	61	11
MF_39+CCNH_38+SLAM_41+PNOL_40	Logistic	0.883934	0.823529	0.737705	0.893333	0.631038	0.849057	0.737705	0.789474	45	8	67	16
MF_39+SLAM_40+ZMZM_39+PNOL_38	SVM	0.780984	0.816176	0.803279	0.826667	0.629945	0.790323	0.803279	0.796748	49	13	62	12
MF_39+SLAM_41+ZMZM_39+PNOL_38	SVM	0.794754	0.816176	0.803279	0.826667	0.629945	0.790323	0.803279	0.796748	49	13	62	12
MF_39+CCNH_38+ZMZM_39+PNOL_38	RF	0.859454	0.808824	0.868852	0.76	0.628852	0.746479	0.868852	0.80303	53	18	57	8
MF_41+SLAM_40+ZMZM_39	SVM	0.808962	0.801471	0.934426	0.693333	0.62776	0.7125	0.934426	0.808511	57	23	52	4
MF_40+SLAM_40+ZMZM_39	SVM	0.819016	0.801471	0.918033	0.706667	0.624699	0.717949	0.918033	0.805755	56	22	53	5
MF_40+SLAM_41+ZMZM_39	SVM	0.8	0.801471	0.918033	0.706667	0.624699	0.717949	0.918033	0.805755	56	22	53	5
MF_41+ZMZM_39+PNOL_40	RF	0.858579	0.801471	0.918033	0.706667	0.624699	0.717949	0.918033	0.805755	56	22	53	5
MF_39+CCNH_38+SLAM_40+ZMZM_39+PNOL_40	SVM	0.813989	0.808824	0.836066	0.786667	0.622732	0.761194	0.836066	0.796875	51	16	59	10
MF_39+CCNH_38+SLAM_41+ZMZM_39+PNOL_40	SVM	0.801967	0.808824	0.836066	0.786667	0.622732	0.761194	0.836066	0.796875	51	16	59	10
MF_39+CCNH_38+SLAM_40	RF	0.84612	0.808824	0.819672	0.8	0.619672	0.769231	0.819672	0.793651	50	15	60	11
MF_39+CCNH_38+SLAM_41	RF	0.846995	0.808824	0.819672	0.8	0.619672	0.769231	0.819672	0.793651	50	15	60	11
MF_39+CCNH_38+SLAM_41+ZMZM_39	RF	0.847432	0.808824	0.819672	0.8	0.619672	0.769231	0.819672	0.793651	50	15	60	11
MF_39+CCNH_38+SLAM_41+ZMZM_39+PNOL_40	RF	0.881967	0.808824	0.819672	0.8	0.619672	0.769231	0.819672	0.793651	50	15	60	11
MF_39+SLAM_40+ZMZM_39+PNOL_40	LDA	0.878907	0.808824	0.819672	0.8	0.619672	0.769231	0.819672	0.793651	50	15	60	11
MF_39+SLAM_41+ZMZM_39+PNOL_40	LDA	0.877377	0.808824	0.819672	0.8	0.619672	0.769231	0.819672	0.793651	50	15	60	11
MF_38+CCNH_38+PNOL_38	SVM	0.664044	0.808824	0.803279	0.813333	0.616612	0.777778	0.803279	0.790323	49	14	61	12
MF_38+CCNH_38+ZMZM_39+PNOL_38	SVM	0.680656	0.808824	0.803279	0.813333	0.616612	0.777778	0.803279	0.790323	49	14	61	12
MF_38+CCNH_38+PNOL_38	RF	0.739235	0.808824	0.803279	0.813333	0.616612	0.777778	0.803279	0.790323	49	14	61	12
MF_38+CCNH_38+ZMZM_39+PNOL_38	RF	0.77071	0.808824	0.803279	0.813333	0.616612	0.777778	0.803279	0.790323	49	14	61	12
MF_39+SLAM_40+ZMZM_39+PNOL_38	RF	0.870601	0.808824	0.803279	0.813333	0.616612	0.777778	0.803279	0.790323	49	14	61	12
MF_39+CCNH_38+SLAM_40+ZMZM_39+PNOL_40	LDA	0.890492	0.808824	0.803279	0.813333	0.616612	0.777778	0.803279	0.790323	49	14	61	12
MF_39+CCNH_38+PNOL_38	SVM	0.755191	0.801471	0.868852	0.746667	0.615519	0.736111	0.868852	0.796992	53	19	56	8
MF_39+CCNH_38+ZMZM_39+PNOL_38	SVM	0.793443	0.801471	0.868852	0.746667	0.615519	0.736111	0.868852	0.796992	53	19	56	8
MF_39+CCNH_38+SLAM_41+ZMZM_39+PNOL_38	RF	0.876721	0.808824	0.786885	0.826667	0.613552	0.786885	0.786885	0.786885	48	13	62	13
MF_38+CCNH_38+PNOL_40	SVM	0.678033	0.801471	0.852459	0.76	0.612459	0.742857	0.852459	0.793893	52	18	57	9
MF_38+CCNH_38+ZMZM_39+PNOL_40	SVM	0.737923	0.801471	0.852459	0.76	0.612459	0.742857	0.852459	0.793893	52	18	57	9
MF_41+SLAM_41+ZMZM_39	SVM	0.83235	0.794118	0.918033	0.693333	0.611366	0.708861	0.918033	0.8	56	23	52	5
MF_41+CCNH_38+SLAM_40+ZMZM_39	LDA	0.883934	0.794118	0.918033	0.693333	0.611366	0.708861	0.918033	0.8	56	23	52	5
MF_39+SLAM_41+ZMZM_39	Logistic	0.825574	0.801471	0.836066	0.773333	0.609399	0.75	0.836066	0.790698	51	17	58	10
MF_39+CCNH_38+SLAM_41+ZMZM_39+PNOL_38	SVM	0.778798	0.801471	0.819672	0.786667	0.606339	0.757576	0.819672	0.787402	50	16	59	11
CCNH_38+SLAM_41+PNOL_38	SVM	0.656175	0.801471	0.803279	0.8	0.603279	0.765625	0.803279	0.784	49	15	60	12
MF_39+CCNH_38+SLAM_40+ZMZM_39+PNOL_38	SVM	0.78776	0.801471	0.803279	0.8	0.603279	0.765625	0.803279	0.784	49	15	60	12
CCNH_38+SLAM_41+ZMZM_39+PNOL_38	SVM	0.705137	0.801471	0.803279	0.8	0.603279	0.765625	0.803279	0.784	49	15	60	12
MF_39+CCNH_38+SLAM_40+ZMZM_39+PNOL_38	LDA	0.888962	0.801471	0.803279	0.8	0.603279	0.765625	0.803279	0.784	49	15	60	12
MF_39+CCNH_38+SLAM_41+ZMZM_39+PNOL_38	LDA	0.877596	0.801471	0.803279	0.8	0.603279	0.765625	0.803279	0.784	49	15	60	12
CCNH_38+SLAM_40+PNOL_38	SVM	0.676721	0.801471	0.786885	0.813333	0.600219	0.774194	0.786885	0.780488	48	14	61	13
CCNH_38+SLAM_40+ZMZM_39+PNOL_38	SVM	0.68765	0.801471	0.786885	0.813333	0.600219	0.774194	0.786885	0.780488	48	14	61	13
MF_41+SLAM_40+ZMZM_39	Logistic	0.863169	0.786765	0.901639	0.693333	0.594973	0.705128	0.901639	0.791367	55	23	52	6
MF_40+CCNH_38+SLAM_41+ZMZM_39	Logistic	0.864699	0.786765	0.901639	0.693333	0.594973	0.705128	0.901639	0.791367	55	23	52	6
MF_38+CCNH_38+SLAM_41+PNOL_40	Logistic	0.80918	0.808824	0.672131	0.92	0.592131	0.87234	0.672131	0.759259	41	6	69	20
MF_38+CCNH_38+SLAM_41+PNOL_40	LDA	0.822077	0.808824	0.672131	0.92	0.592131	0.87234	0.672131	0.759259	41	6	69	20
MF_40+SLAM_40+ZMZM_39	Logistic	0.856831	0.786765	0.885246	0.706667	0.591913	0.710526	0.885246	0.788321	54	22	53	7
MF_39+SLAM_41+ZMZM_39+PNOL_38	RF	0.866011	0.794118	0.803279	0.786667	0.589945	0.753846	0.803279	0.777778	49	16	59	12
MF_38+CCNH_38+SLAM_41+PNOL_38	Logistic	0.785137	0.808824	0.655738	0.933333	0.589071	0.888889	0.655738	0.754717	40	5	70	21
MF_38+CCNH_38+SLAM_41+PNOL_38	LDA	0.803279	0.808824	0.655738	0.933333	0.589071	0.888889	0.655738	0.754717	40	5	70	21
MF_38+CCNH_38+SLAM_40+PNOL_40	LDA	0.823388	0.808824	0.655738	0.933333	0.589071	0.888889	0.655738	0.754717	40	5	70	21
MF_38+SLAM_40	SVM	0.673661	0.794118	0.786885	0.8	0.586885	0.761905	0.786885	0.774194	48	15	60	13
MF_38+SLAM_41	SVM	0.705355	0.794118	0.786885	0.8	0.586885	0.761905	0.786885	0.774194	48	15	60	13
MF_38+SLAM_40+ZMZM_39	SVM	0.737923	0.794118	0.786885	0.8	0.586885	0.761905	0.786885	0.774194	48	15	60	13
MF_39+CCNH_38+SLAM_40+ZMZM_39	SVM	0.776393	0.794118	0.786885	0.8	0.586885	0.761905	0.786885	0.774194	48	15	60	13
MF_38+SLAM_41+ZMZM_39	SVM	0.729399	0.794118	0.786885	0.8	0.586885	0.761905	0.786885	0.774194	48	15	60	13
MF_39+CCNH_38+SLAM_41+ZMZM_39	SVM	0.780984	0.794118	0.786885	0.8	0.586885	0.761905	0.786885	0.774194	48	15	60	13
SLAM_41+PNOL_38	SVM	0.629508	0.794118	0.786885	0.8	0.586885	0.761905	0.786885	0.774194	48	15	60	13
SLAM_41+ZMZM_39+PNOL_38	SVM	0.711694	0.794118	0.786885	0.8	0.586885	0.761905	0.786885	0.774194	48	15	60	13
MF_38+SLAM_40	RF	0.713005	0.794118	0.786885	0.8	0.586885	0.761905	0.786885	0.774194	48	15	60	13
MF_38+SLAM_41	RF	0.710383	0.794118	0.786885	0.8	0.586885	0.761905	0.786885	0.774194	48	15	60	13
SLAM_41+PNOL_38	RF	0.708634	0.794118	0.786885	0.8	0.586885	0.761905	0.786885	0.774194	48	15	60	13
MF_39+CCNH_38+SLAM_40+ZMZM_39+PNOL_38	RF	0.879126	0.794118	0.786885	0.8	0.586885	0.761905	0.786885	0.774194	48	15	60	13
MF_39+CCNH_38+SLAM_40+ZMZM_39+PNOL_40	RF	0.885464	0.794118	0.786885	0.8	0.586885	0.761905	0.786885	0.774194	48	15	60	13
MF_38+SLAM_40	Logistic	0.712131	0.794118	0.786885	0.8	0.586885	0.761905	0.786885	0.774194	48	15	60	13
MF_38+SLAM_41	Logistic	0.709071	0.794118	0.786885	0.8	0.586885	0.761905	0.786885	0.774194	48	15	60	13
MF_38+SLAM_40+ZMZM_39	Logistic	0.763934	0.794118	0.786885	0.8	0.586885	0.761905	0.786885	0.774194	48	15	60	13
SLAM_41+PNOL_38	Logistic	0.711475	0.794118	0.786885	0.8	0.586885	0.761905	0.786885	0.774194	48	15	60	13
SLAM_41+ZMZM_39+PNOL_38	Logistic	0.751913	0.794118	0.786885	0.8	0.586885	0.761905	0.786885	0.774194	48	15	60	13
MF_38+SLAM_40	LDA	0.712131	0.794118	0.786885	0.8	0.586885	0.761905	0.786885	0.774194	48	15	60	13
MF_38+CCNH_38+SLAM_40	LDA	0.730492	0.794118	0.786885	0.8	0.586885	0.761905	0.786885	0.774194	48	15	60	13
MF_38+SLAM_41	LDA	0.709071	0.794118	0.786885	0.8	0.586885	0.761905	0.786885	0.774194	48	15	60	13
MF_38+SLAM_40+ZMZM_39	LDA	0.75847	0.794118	0.786885	0.8	0.586885	0.761905	0.786885	0.774194	48	15	60	13
SLAM_41+PNOL_38	LDA	0.711475	0.794118	0.786885	0.8	0.586885	0.761905	0.786885	0.774194	48	15	60	13
MF_38+PNOL_38	SVM	0.671694	0.794118	0.770492	0.813333	0.583825	0.770492	0.770492	0.770492	47	14	61	14
SLAM_40+PNOL_38	SVM	0.639563	0.794118	0.770492	0.813333	0.583825	0.770492	0.770492	0.770492	47	14	61	14
MF_38+ZMZM_39+PNOL_38	SVM	0.754973	0.794118	0.770492	0.813333	0.583825	0.770492	0.770492	0.770492	47	14	61	14
SLAM_40+ZMZM_39+PNOL_38	SVM	0.677377	0.794118	0.770492	0.813333	0.583825	0.770492	0.770492	0.770492	47	14	61	14
MF_38+PNOL_38	RF	0.705355	0.794118	0.770492	0.813333	0.583825	0.770492	0.770492	0.770492	47	14	61	14
SLAM_40+PNOL_38	RF	0.703388	0.794118	0.770492	0.813333	0.583825	0.770492	0.770492	0.770492	47	14	61	14
MF_38+PNOL_38	Logistic	0.705355	0.794118	0.770492	0.813333	0.583825	0.770492	0.770492	0.770492	47	14	61	14
SLAM_40+PNOL_38	Logistic	0.702732	0.794118	0.770492	0.813333	0.583825	0.770492	0.770492	0.770492	47	14	61	14
SLAM_40+ZMZM_39+PNOL_38	Logistic	0.737486	0.794118	0.770492	0.813333	0.583825	0.770492	0.770492	0.770492	47	14	61	14
SLAM_40+PNOL_38	LDA	0.702732	0.794118	0.770492	0.813333	0.583825	0.770492	0.770492	0.770492	47	14	61	14
MF_39+ZMZM_39	SVM	0.739672	0.786765	0.836066	0.746667	0.582732	0.728571	0.836066	0.778626	51	19	56	10
MF_39+PNOL_38	SVM	0.744918	0.786765	0.836066	0.746667	0.582732	0.728571	0.836066	0.778626	51	19	56	10
MF_39+CCNH_38+SLAM_41+ZMZM_39+PNOL_40	Logistic	0.882404	0.794118	0.754098	0.826667	0.580765	0.779661	0.754098	0.766667	46	13	62	15
MF_38+PNOL_40	SVM	0.711913	0.786765	0.819672	0.76	0.579672	0.735294	0.819672	0.775194	50	18	57	11
MF_38+PNOL_40	RF	0.732678	0.786765	0.819672	0.76	0.579672	0.735294	0.819672	0.775194	50	18	57	11
MF_40+CCNH_38+SLAM_41	RF	0.877377	0.801471	0.672131	0.906667	0.578798	0.854167	0.672131	0.752294	41	7	68	20
MF_39+CCNH_38+SLAM_41+ZMZM_39+PNOL_38	Logistic	0.873443	0.794118	0.737705	0.84	0.577705	0.789474	0.737705	0.762712	45	12	63	16
MF_39+SLAM_41+ZMZM_39	SVM	0.741202	0.786765	0.803279	0.773333	0.576612	0.742424	0.803279	0.771654	49	17	58	12
MF_39+SLAM_40+ZMZM_39+PNOL_40	SVM	0.80153	0.786765	0.803279	0.773333	0.576612	0.742424	0.803279	0.771654	49	17	58	12
MF_39+SLAM_41+ZMZM_39+PNOL_40	SVM	0.805464	0.786765	0.803279	0.773333	0.576612	0.742424	0.803279	0.771654	49	17	58	12
MF_39+SLAM_40+ZMZM_39+PNOL_40	RF	0.879344	0.786765	0.803279	0.773333	0.576612	0.742424	0.803279	0.771654	49	17	58	12
MF_39+SLAM_41+ZMZM_39+PNOL_40	RF	0.873443	0.786765	0.803279	0.773333	0.576612	0.742424	0.803279	0.771654	49	17	58	12
MF_38+CCNH_38+ZMZM_39+PNOL_38	Logistic	0.76918	0.794118	0.721311	0.853333	0.574645	0.8	0.721311	0.758621	44	11	64	17
MF_38+CCNH_38+SLAM_40	SVM	0.708634	0.786765	0.786885	0.786667	0.573552	0.75	0.786885	0.768	48	16	59	13
MF_38+CCNH_38+SLAM_41	SVM	0.679781	0.786765	0.786885	0.786667	0.573552	0.75	0.786885	0.768	48	16	59	13
MF_38+CCNH_38+SLAM_40	Logistic	0.72	0.786765	0.786885	0.786667	0.573552	0.75	0.786885	0.768	48	16	59	13
MF_38+CCNH_38+SLAM_41	Logistic	0.718907	0.786765	0.786885	0.786667	0.573552	0.75	0.786885	0.768	48	16	59	13
MF_38+CCNH_38+SLAM_40+ZMZM_39	Logistic	0.765246	0.786765	0.786885	0.786667	0.573552	0.75	0.786885	0.768	48	16	59	13
CCNH_38+SLAM_41+PNOL_38	RF	0.731803	0.786765	0.770492	0.8	0.570492	0.758065	0.770492	0.764228	47	15	60	14
MF_40+CCNH_38+SLAM_41+ZMZM_39+PNOL_40	LDA	0.92	0.779412	0.819672	0.746667	0.566339	0.724638	0.819672	0.769231	50	19	56	11
MF_38+CCNH_38+SLAM_41+ZMZM_39+PNOL_40	LDA	0.819235	0.794118	0.672131	0.893333	0.565464	0.836735	0.672131	0.745455	41	8	67	20
MF_39+CCNH_38+SLAM_40+ZMZM_39+PNOL_40	Logistic	0.888962	0.786765	0.737705	0.826667	0.564372	0.775862	0.737705	0.756303	45	13	62	16
MF_38+CCNH_38+SLAM_40+ZMZM_39+PNOL_40	LDA	0.823388	0.794118	0.655738	0.906667	0.562404	0.851064	0.655738	0.740741	40	7	68	21
MF_38+CCNH_38+ZMZM_39+PNOL_40	Logistic	0.797158	0.786765	0.721311	0.84	0.561311	0.785714	0.721311	0.752137	44	12	63	17
CCNH_38+SLAM_41+ZMZM_39+PNOL_40	Logistic	0.784481	0.786765	0.721311	0.84	0.561311	0.785714	0.721311	0.752137	44	12	63	17
CCNH_38+SLAM_40+ZMZM_39+PNOL_40	Logistic	0.774645	0.786765	0.704918	0.853333	0.558251	0.796296	0.704918	0.747826	43	11	64	18
MF_39+CCNH_38+SLAM_41+PNOL_40	RF	0.892678	0.779412	0.770492	0.786667	0.557158	0.746032	0.770492	0.758065	47	16	59	14
MF_39+SLAM_40	Logistic	0.829945	0.772059	0.836066	0.72	0.556066	0.708333	0.836066	0.766917	51	21	54	10
MF_39+SLAM_40+ZMZM_39	Logistic	0.829945	0.772059	0.836066	0.72	0.556066	0.708333	0.836066	0.766917	51	21	54	10
MF_38+ZMZM_39+PNOL_38	LDA	0.762623	0.786765	0.688525	0.866667	0.555191	0.807692	0.688525	0.743363	42	10	65	19
SLAM_41+PNOL_40	SVM	0.678907	0.772059	0.819672	0.733333	0.553005	0.714286	0.819672	0.763359	50	20	55	11
SLAM_41+PNOL_40	Logistic	0.72765	0.772059	0.819672	0.733333	0.553005	0.714286	0.819672	0.763359	50	20	55	11
MF_38+CCNH_38+SLAM_41+PNOL_38	SVM	0.754317	0.779412	0.737705	0.813333	0.551038	0.762712	0.737705	0.75	45	14	61	16
CCNH_38+SLAM_40+PNOL_38	RF	0.724153	0.779412	0.737705	0.813333	0.551038	0.762712	0.737705	0.75	45	14	61	16
MF_39+SLAM_40+PNOL_40	RF	0.878033	0.779412	0.737705	0.813333	0.551038	0.762712	0.737705	0.75	45	14	61	16
SLAM_40+PNOL_40	SVM	0.646776	0.772059	0.803279	0.746667	0.549945	0.720588	0.803279	0.75969	49	19	56	12
SLAM_40+PNOL_40	Logistic	0.718907	0.772059	0.803279	0.746667	0.549945	0.720588	0.803279	0.75969	49	19	56	12
MF_38+SLAM_41+ZMZM_39+PNOL_40	RF	0.824481	0.779412	0.721311	0.826667	0.547978	0.77193	0.721311	0.745763	44	13	62	17
MF_39+SLAM_40+ZMZM_39	SVM	0.761093	0.772059	0.770492	0.773333	0.543825	0.734375	0.770492	0.752	47	17	58	14
SLAM_41+ZMZM_39+PNOL_40	RF	0.767213	0.779412	0.688525	0.853333	0.541858	0.792453	0.688525	0.736842	42	11	64	19
MF_38+ZMZM_39+PNOL_40	Logistic	0.788197	0.779412	0.688525	0.853333	0.541858	0.792453	0.688525	0.736842	42	11	64	19
SLAM_41+ZMZM_39+PNOL_40	Logistic	0.76306	0.779412	0.688525	0.853333	0.541858	0.792453	0.688525	0.736842	42	11	64	19
MF_38+CCNH_38+ZMZM_39+PNOL_38	LDA	0.769836	0.779412	0.688525	0.853333	0.541858	0.792453	0.688525	0.736842	42	11	64	19
MF_38+ZMZM_39+PNOL_40	LDA	0.788197	0.779412	0.688525	0.853333	0.541858	0.792453	0.688525	0.736842	42	11	64	19
SLAM_41+ZMZM_39+PNOL_40	LDA	0.76306	0.779412	0.688525	0.853333	0.541858	0.792453	0.688525	0.736842	42	11	64	19
MF_39+CCNH_38+SLAM_41+PNOL_38	Logistic	0.87694	0.772059	0.754098	0.786667	0.540765	0.741935	0.754098	0.747967	46	16	59	15
MF_39+CCNH_38+SLAM_40+PNOL_40	Logistic	0.885464	0.772059	0.754098	0.786667	0.540765	0.741935	0.754098	0.747967	46	16	59	15
CCNH_38+SLAM_41	SVM	0.596284	0.779412	0.672131	0.866667	0.538798	0.803922	0.672131	0.732143	41	10	65	20
CCNH_38+SLAM_41+ZMZM_39	SVM	0.623607	0.779412	0.672131	0.866667	0.538798	0.803922	0.672131	0.732143	41	10	65	20
CCNH_38+SLAM_41	RF	0.620328	0.779412	0.672131	0.866667	0.538798	0.803922	0.672131	0.732143	41	10	65	20
MF_41+CCNH_38+SLAM_41	RF	0.881311	0.779412	0.672131	0.866667	0.538798	0.803922	0.672131	0.732143	41	10	65	20
MF_38+CCNH_38+SLAM_41+PNOL_40	RF	0.816612	0.779412	0.672131	0.866667	0.538798	0.803922	0.672131	0.732143	41	10	65	20
CCNH_38+SLAM_41	Logistic	0.619891	0.779412	0.672131	0.866667	0.538798	0.803922	0.672131	0.732143	41	10	65	20
CCNH_38+SLAM_41+ZMZM_39	Logistic	0.694645	0.779412	0.672131	0.866667	0.538798	0.803922	0.672131	0.732143	41	10	65	20
CCNH_38+SLAM_41+PNOL_40	Logistic	0.755628	0.779412	0.672131	0.866667	0.538798	0.803922	0.672131	0.732143	41	10	65	20
MF_38+CCNH_38+SLAM_41+ZMZM_39+PNOL_40	Logistic	0.805683	0.779412	0.672131	0.866667	0.538798	0.803922	0.672131	0.732143	41	10	65	20
CCNH_38+SLAM_41	LDA	0.622295	0.779412	0.672131	0.866667	0.538798	0.803922	0.672131	0.732143	41	10	65	20
SLAM_40+ZMZM_39+PNOL_40	LDA	0.753443	0.779412	0.672131	0.866667	0.538798	0.803922	0.672131	0.732143	41	10	65	20
MF_38+CCNH_38	SVM	0.612459	0.779412	0.655738	0.88	0.535738	0.816327	0.655738	0.727273	40	9	66	21
CCNH_38+SLAM_40	SVM	0.591257	0.779412	0.655738	0.88	0.535738	0.816327	0.655738	0.727273	40	9	66	21
MF_38+CCNH_38+ZMZM_39	SVM	0.679563	0.779412	0.655738	0.88	0.535738	0.816327	0.655738	0.727273	40	9	66	21
CCNH_38+SLAM_40+ZMZM_39	SVM	0.611148	0.779412	0.655738	0.88	0.535738	0.816327	0.655738	0.727273	40	9	66	21
CCNH_38+SLAM_40	RF	0.611585	0.779412	0.655738	0.88	0.535738	0.816327	0.655738	0.727273	40	9	66	21
MF_41+CCNH_38+SLAM_40	RF	0.882842	0.779412	0.655738	0.88	0.535738	0.816327	0.655738	0.727273	40	9	66	21
MF_38+CCNH_38+ZMZM_39	RF	0.703607	0.779412	0.655738	0.88	0.535738	0.816327	0.655738	0.727273	40	9	66	21
MF_38+CCNH_38	Logistic	0.610273	0.779412	0.655738	0.88	0.535738	0.816327	0.655738	0.727273	40	9	66	21
CCNH_38+SLAM_40	Logistic	0.610273	0.779412	0.655738	0.88	0.535738	0.816327	0.655738	0.727273	40	9	66	21
MF_38+CCNH_38+ZMZM_39	Logistic	0.697049	0.779412	0.655738	0.88	0.535738	0.816327	0.655738	0.727273	40	9	66	21
CCNH_38+SLAM_40+ZMZM_39	Logistic	0.683497	0.779412	0.655738	0.88	0.535738	0.816327	0.655738	0.727273	40	9	66	21
MF_38+CCNH_38+PNOL_40	Logistic	0.767213	0.779412	0.655738	0.88	0.535738	0.816327	0.655738	0.727273	40	9	66	21
CCNH_38+SLAM_40+PNOL_40	Logistic	0.745792	0.779412	0.655738	0.88	0.535738	0.816327	0.655738	0.727273	40	9	66	21
MF_38+CCNH_38+SLAM_40+ZMZM_39+PNOL_40	Logistic	0.811803	0.779412	0.655738	0.88	0.535738	0.816327	0.655738	0.727273	40	9	66	21
MF_38+CCNH_38	LDA	0.615082	0.779412	0.655738	0.88	0.535738	0.816327	0.655738	0.727273	40	9	66	21
CCNH_38+SLAM_40	LDA	0.613115	0.779412	0.655738	0.88	0.535738	0.816327	0.655738	0.727273	40	9	66	21
MF_38+CCNH_38+ZMZM_39	LDA	0.703607	0.779412	0.655738	0.88	0.535738	0.816327	0.655738	0.727273	40	9	66	21
CCNH_38+SLAM_40+ZMZM_39	LDA	0.688306	0.779412	0.655738	0.88	0.535738	0.816327	0.655738	0.727273	40	9	66	21
MF_38+CCNH_38+SLAM_41+ZMZM_39+PNOL_38	LDA	0.800437	0.779412	0.655738	0.88	0.535738	0.816327	0.655738	0.727273	40	9	66	21
MF_38+CCNH_38+SLAM_40+PNOL_38	SVM	0.75388	0.772059	0.721311	0.813333	0.534645	0.758621	0.721311	0.739496	44	14	61	17
MF_39+SLAM_40+PNOL_38	RF	0.872568	0.772059	0.721311	0.813333	0.534645	0.758621	0.721311	0.739496	44	14	61	17
MF_38+SLAM_40+ZMZM_39+PNOL_40	RF	0.827541	0.772059	0.704918	0.826667	0.531585	0.767857	0.704918	0.735043	43	13	62	18
MF_41+CCNH_38+SLAM_41+PNOL_40	LDA	0.921093	0.757353	0.836066	0.693333	0.529399	0.689189	0.836066	0.755556	51	23	52	10
MF_41+CCNH_38+SLAM_41+ZMZM_39+PNOL_40	LDA	0.918907	0.757353	0.836066	0.693333	0.529399	0.689189	0.836066	0.755556	51	23	52	10
MF_38+ZMZM_39+PNOL_38	RF	0.764809	0.772059	0.688525	0.84	0.528525	0.777778	0.688525	0.730435	42	12	63	19
MF_40+CCNH_38+SLAM_41+PNOL_40	LDA	0.914098	0.757353	0.819672	0.706667	0.526339	0.694444	0.819672	0.75188	50	22	53	11
MF_39+CCNH_38+SLAM_41+PNOL_40	SVM	0.796284	0.764706	0.737705	0.786667	0.524372	0.737705	0.737705	0.737705	45	16	59	16
MF_39+CCNH_38+SLAM_40+PNOL_38	Logistic	0.878689	0.764706	0.737705	0.786667	0.524372	0.737705	0.737705	0.737705	45	16	59	16
MF_40+CCNH_38+SLAM_40	RF	0.885246	0.772059	0.655738	0.866667	0.522404	0.8	0.655738	0.720721	40	10	65	21
MF_38+CCNH_38+SLAM_40+PNOL_40	RF	0.820109	0.772059	0.655738	0.866667	0.522404	0.8	0.655738	0.720721	40	10	65	21
SLAM_40+ZMZM_39+PNOL_40	RF	0.755628	0.772059	0.655738	0.866667	0.522404	0.8	0.655738	0.720721	40	10	65	21
MF_38+CCNH_38+SLAM_41+ZMZM_39+PNOL_38	Logistic	0.786448	0.772059	0.655738	0.866667	0.522404	0.8	0.655738	0.720721	40	10	65	21
MF_38+CCNH_38+SLAM_40+PNOL_40	Logistic	0.814645	0.772059	0.655738	0.866667	0.522404	0.8	0.655738	0.720721	40	10	65	21
CCNH_38+SLAM_41+PNOL_38	LDA	0.739672	0.772059	0.655738	0.866667	0.522404	0.8	0.655738	0.720721	40	10	65	21
CCNH_38+SLAM_41+PNOL_40	LDA	0.757377	0.772059	0.655738	0.866667	0.522404	0.8	0.655738	0.720721	40	10	65	21
MF_39+CCNH_38+SLAM_40+PNOL_40	RF	0.891803	0.764706	0.721311	0.8	0.521311	0.745763	0.721311	0.733333	44	15	60	17
MF_39+SLAM_41+PNOL_40	RF	0.878251	0.764706	0.721311	0.8	0.521311	0.745763	0.721311	0.733333	44	15	60	17
CCNH_38+SLAM_41+ZMZM_39+PNOL_38	Logistic	0.766776	0.764706	0.721311	0.8	0.521311	0.745763	0.721311	0.733333	44	15	60	17
MF_39+SLAM_41+PNOL_40	Logistic	0.880874	0.764706	0.721311	0.8	0.521311	0.745763	0.721311	0.733333	44	15	60	17
MF_39+SLAM_41+ZMZM_39+PNOL_40	Logistic	0.880874	0.764706	0.721311	0.8	0.521311	0.745763	0.721311	0.733333	44	15	60	17
MF_41+SLAM_41+ZMZM_39	RF	0.885464	0.757353	0.786885	0.733333	0.520219	0.705882	0.786885	0.744186	48	20	55	13
MF_38+SLAM_41+ZMZM_39+PNOL_40	Logistic	0.824044	0.772059	0.639344	0.88	0.519344	0.8125	0.639344	0.715596	39	9	66	22
CCNH_38+SLAM_40+PNOL_38	LDA	0.729836	0.772059	0.639344	0.88	0.519344	0.8125	0.639344	0.715596	39	9	66	22
CCNH_38+SLAM_40+PNOL_40	LDA	0.747541	0.772059	0.639344	0.88	0.519344	0.8125	0.639344	0.715596	39	9	66	22
MF_39+SLAM_41+PNOL_38	RF	0.87082	0.764706	0.704918	0.813333	0.518251	0.754386	0.704918	0.728814	43	14	61	18
CCNH_38+SLAM_40+ZMZM_39+PNOL_38	Logistic	0.756503	0.764706	0.704918	0.813333	0.518251	0.754386	0.704918	0.728814	43	14	61	18
MF_41+SLAM_40+ZMZM_39+PNOL_38	Logistic	0.916503	0.757353	0.770492	0.746667	0.517158	0.712121	0.770492	0.740157	47	19	56	14
MF_40+CCNH_38+SLAM_40+ZMZM_39+PNOL_38	Logistic	0.901202	0.757353	0.770492	0.746667	0.517158	0.712121	0.770492	0.740157	47	19	56	14
MF_38	SVM	0.556503	0.772059	0.622951	0.893333	0.516284	0.826087	0.622951	0.71028	38	8	67	23
MF_38	RF	0.556503	0.772059	0.622951	0.893333	0.516284	0.826087	0.622951	0.71028	38	8	67	23
MF_38	Logistic	0.556503	0.772059	0.622951	0.893333	0.516284	0.826087	0.622951	0.71028	38	8	67	23
MF_38+ZMZM_39	Logistic	0.684809	0.772059	0.622951	0.893333	0.516284	0.826087	0.622951	0.71028	38	8	67	23
MF_38	LDA	0.556503	0.772059	0.622951	0.893333	0.516284	0.826087	0.622951	0.71028	38	8	67	23
MF_38+ZMZM_39	LDA	0.684809	0.772059	0.622951	0.893333	0.516284	0.826087	0.622951	0.71028	38	8	67	23
MF_38+PNOL_40	LDA	0.731148	0.772059	0.622951	0.893333	0.516284	0.826087	0.622951	0.71028	38	8	67	23
MF_38+SLAM_40+ZMZM_39+PNOL_40	SVM	0.733989	0.764706	0.688525	0.826667	0.515191	0.763636	0.688525	0.724138	42	13	62	19
MF_38+SLAM_41+ZMZM_39+PNOL_40	SVM	0.774863	0.764706	0.688525	0.826667	0.515191	0.763636	0.688525	0.724138	42	13	62	19
MF_40+SLAM_40+ZMZM_39+PNOL_38	Logistic	0.901858	0.757353	0.754098	0.76	0.514098	0.71875	0.754098	0.736	46	18	57	15
MF_38+ZMZM_39+PNOL_40	SVM	0.716721	0.75	0.819672	0.693333	0.513005	0.684932	0.819672	0.746269	50	23	52	11
MF_41+CCNH_38+SLAM_40+PNOL_40	LDA	0.918907	0.75	0.819672	0.693333	0.513005	0.684932	0.819672	0.746269	50	23	52	11
MF_41+SLAM_41+PNOL_40	LDA	0.906448	0.75	0.819672	0.693333	0.513005	0.684932	0.819672	0.746269	50	23	52	11
MF_38+SLAM_41+ZMZM_39+PNOL_38	Logistic	0.800656	0.764706	0.672131	0.84	0.512131	0.773585	0.672131	0.719298	41	12	63	20
MF_40+CCNH_38+SLAM_40+PNOL_40	LDA	0.914098	0.75	0.803279	0.706667	0.509945	0.690141	0.803279	0.742424	49	22	53	12
MF_40+SLAM_41+PNOL_40	LDA	0.902732	0.75	0.803279	0.706667	0.509945	0.690141	0.803279	0.742424	49	22	53	12
CCNH_38+SLAM_41+ZMZM_39+PNOL_38	LDA	0.769399	0.764706	0.655738	0.853333	0.509071	0.784314	0.655738	0.714286	40	11	64	21
MF_39+CCNH_38+SLAM_40+PNOL_40	SVM	0.79082	0.757353	0.721311	0.786667	0.507978	0.733333	0.721311	0.727273	44	16	59	17
MF_39+CCNH_38+SLAM_40+PNOL_38	RF	0.888306	0.757353	0.721311	0.786667	0.507978	0.733333	0.721311	0.727273	44	16	59	17
MF_39+CCNH_38+SLAM_41+PNOL_38	RF	0.881093	0.757353	0.721311	0.786667	0.507978	0.733333	0.721311	0.727273	44	16	59	17
CCNH_38+SLAM_41+ZMZM_39	RF	0.695082	0.764706	0.639344	0.866667	0.506011	0.795918	0.639344	0.709091	39	10	65	22
CCNH_38+SLAM_40+PNOL_40	RF	0.751475	0.764706	0.639344	0.866667	0.506011	0.795918	0.639344	0.709091	39	10	65	22
MF_38+SLAM_41+PNOL_40	RF	0.814208	0.764706	0.639344	0.866667	0.506011	0.795918	0.639344	0.709091	39	10	65	22
CCNH_38+SLAM_41+ZMZM_39	LDA	0.700109	0.764706	0.639344	0.866667	0.506011	0.795918	0.639344	0.709091	39	10	65	22
MF_38+CCNH_38+SLAM_40+PNOL_38	LDA	0.80459	0.764706	0.639344	0.866667	0.506011	0.795918	0.639344	0.709091	39	10	65	22
CCNH_38+SLAM_40+ZMZM_39+PNOL_38	LDA	0.759126	0.764706	0.639344	0.866667	0.506011	0.795918	0.639344	0.709091	39	10	65	22
MF_38+SLAM_40+PNOL_40	SVM	0.711257	0.757353	0.704918	0.8	0.504918	0.741379	0.704918	0.722689	43	15	60	18
MF_38+SLAM_41+PNOL_40	SVM	0.747978	0.757353	0.704918	0.8	0.504918	0.741379	0.704918	0.722689	43	15	60	18
MF_38+SLAM_41+ZMZM_39	RF	0.766339	0.757353	0.704918	0.8	0.504918	0.741379	0.704918	0.722689	43	15	60	18
CCNH_38+SLAM_41+ZMZM_39+PNOL_38	RF	0.765683	0.757353	0.704918	0.8	0.504918	0.741379	0.704918	0.722689	43	15	60	18
MF_38+SLAM_41+ZMZM_39	Logistic	0.769617	0.757353	0.704918	0.8	0.504918	0.741379	0.704918	0.722689	43	15	60	18
MF_39+SLAM_41+PNOL_38	Logistic	0.87388	0.757353	0.704918	0.8	0.504918	0.741379	0.704918	0.722689	43	15	60	18
MF_39+SLAM_41+ZMZM_39+PNOL_38	Logistic	0.87388	0.757353	0.704918	0.8	0.504918	0.741379	0.704918	0.722689	43	15	60	18
MF_39+SLAM_40+PNOL_40	Logistic	0.882842	0.757353	0.704918	0.8	0.504918	0.741379	0.704918	0.722689	43	15	60	18
MF_39+SLAM_40+ZMZM_39+PNOL_40	Logistic	0.880219	0.757353	0.704918	0.8	0.504918	0.741379	0.704918	0.722689	43	15	60	18
MF_38+CCNH_38+SLAM_40+ZMZM_39	LDA	0.772459	0.757353	0.704918	0.8	0.504918	0.741379	0.704918	0.722689	43	15	60	18
MF_38+SLAM_41+ZMZM_39	LDA	0.769617	0.757353	0.704918	0.8	0.504918	0.741379	0.704918	0.722689	43	15	60	18
MF_39+CCNH_38+SLAM_41+PNOL_40	LDA	0.886557	0.757353	0.704918	0.8	0.504918	0.741379	0.704918	0.722689	43	15	60	18
MF_39+CCNH_38+SLAM_41+ZMZM_39+PNOL_40	LDA	0.88612	0.757353	0.704918	0.8	0.504918	0.741379	0.704918	0.722689	43	15	60	18
SLAM_41	SVM	0.548197	0.764706	0.622951	0.88	0.502951	0.808511	0.622951	0.703704	38	9	66	23
MF_38+CCNH_38	RF	0.611148	0.764706	0.622951	0.88	0.502951	0.808511	0.622951	0.703704	38	9	66	23
SLAM_41	RF	0.548197	0.764706	0.622951	0.88	0.502951	0.808511	0.622951	0.703704	38	9	66	23
CCNH_38+SLAM_40+ZMZM_39	RF	0.685027	0.764706	0.622951	0.88	0.502951	0.808511	0.622951	0.703704	38	9	66	23
SLAM_41	Logistic	0.548197	0.764706	0.622951	0.88	0.502951	0.808511	0.622951	0.703704	38	9	66	23
SLAM_41+ZMZM_39	Logistic	0.652896	0.764706	0.622951	0.88	0.502951	0.808511	0.622951	0.703704	38	9	66	23
SLAM_41	LDA	0.548197	0.764706	0.622951	0.88	0.502951	0.808511	0.622951	0.703704	38	9	66	23
SLAM_41+ZMZM_39	LDA	0.652896	0.764706	0.622951	0.88	0.502951	0.808511	0.622951	0.703704	38	9	66	23
MF_38+CCNH_38+PNOL_38	LDA	0.740328	0.764706	0.622951	0.88	0.502951	0.808511	0.622951	0.703704	38	9	66	23
MF_38+CCNH_38+PNOL_40	LDA	0.766557	0.764706	0.622951	0.88	0.502951	0.808511	0.622951	0.703704	38	9	66	23
MF_38+SLAM_41+PNOL_40	LDA	0.812896	0.764706	0.622951	0.88	0.502951	0.808511	0.622951	0.703704	38	9	66	23
MF_38+SLAM_41+ZMZM_39+PNOL_40	LDA	0.811803	0.764706	0.622951	0.88	0.502951	0.808511	0.622951	0.703704	38	9	66	23
MF_38+ZMZM_39+PNOL_40	RF	0.779672	0.757353	0.688525	0.813333	0.501858	0.75	0.688525	0.717949	42	14	61	19
MF_38+ZMZM_39+PNOL_38	Logistic	0.76612	0.757353	0.688525	0.813333	0.501858	0.75	0.688525	0.717949	42	14	61	19
MF_40+SLAM_41+ZMZM_39	RF	0.876721	0.75	0.754098	0.746667	0.500765	0.707692	0.754098	0.730159	46	19	56	15
SLAM_40	SVM	0.541858	0.764706	0.606557	0.893333	0.499891	0.822222	0.606557	0.698113	37	8	67	24
CCNH_38+PNOL_38	SVM	0.541858	0.764706	0.606557	0.893333	0.499891	0.822222	0.606557	0.698113	37	8	67	24
SLAM_40	RF	0.541858	0.764706	0.606557	0.893333	0.499891	0.822222	0.606557	0.698113	37	8	67	24
CCNH_38+PNOL_38	RF	0.570929	0.764706	0.606557	0.893333	0.499891	0.822222	0.606557	0.698113	37	8	67	24
SLAM_40	Logistic	0.541858	0.764706	0.606557	0.893333	0.499891	0.822222	0.606557	0.698113	37	8	67	24
SLAM_40+ZMZM_39	Logistic	0.642404	0.764706	0.606557	0.893333	0.499891	0.822222	0.606557	0.698113	37	8	67	24
CCNH_38+PNOL_38	Logistic	0.570929	0.764706	0.606557	0.893333	0.499891	0.822222	0.606557	0.698113	37	8	67	24
CCNH_38+ZMZM_39+PNOL_38	Logistic	0.668634	0.764706	0.606557	0.893333	0.499891	0.822222	0.606557	0.698113	37	8	67	24
SLAM_40	LDA	0.541858	0.764706	0.606557	0.893333	0.499891	0.822222	0.606557	0.698113	37	8	67	24
SLAM_40+ZMZM_39	LDA	0.642404	0.764706	0.606557	0.893333	0.499891	0.822222	0.606557	0.698113	37	8	67	24
CCNH_38+PNOL_38	LDA	0.570929	0.764706	0.606557	0.893333	0.499891	0.822222	0.606557	0.698113	37	8	67	24
CCNH_38+ZMZM_39+PNOL_38	LDA	0.666448	0.764706	0.606557	0.893333	0.499891	0.822222	0.606557	0.698113	37	8	67	24
CCNH_38+PNOL_40	SVM	0.555628	0.757353	0.672131	0.826667	0.498798	0.759259	0.672131	0.713043	41	13	62	20
CCNH_38+PNOL_40	RF	0.606776	0.757353	0.672131	0.826667	0.498798	0.759259	0.672131	0.713043	41	13	62	20
CCNH_38+PNOL_40	Logistic	0.605464	0.757353	0.672131	0.826667	0.498798	0.759259	0.672131	0.713043	41	13	62	20
CCNH_38+PNOL_40	LDA	0.605464	0.757353	0.672131	0.826667	0.498798	0.759259	0.672131	0.713043	41	13	62	20
CCNH_38+SLAM_41+ZMZM_39+PNOL_40	LDA	0.785792	0.757353	0.655738	0.84	0.495738	0.769231	0.655738	0.707965	40	12	63	21
MF_40+CCNH_38+SLAM_41+PNOL_38	LDA	0.911257	0.742647	0.786885	0.706667	0.493552	0.685714	0.786885	0.732824	48	22	53	13
CCNH_38+SLAM_40+ZMZM_39+PNOL_40	RF	0.775956	0.757353	0.639344	0.853333	0.492678	0.78	0.639344	0.702703	39	11	64	22
CCNH_38+SLAM_40+ZMZM_39+PNOL_40	LDA	0.775956	0.757353	0.639344	0.853333	0.492678	0.78	0.639344	0.702703	39	11	64	22
MF_38+CCNH_38+SLAM_41+ZMZM_39	SVM	0.723497	0.75	0.704918	0.786667	0.491585	0.728814	0.704918	0.716667	43	16	59	18
MF_38+SLAM_40+ZMZM_39	RF	0.764809	0.75	0.688525	0.8	0.488525	0.736842	0.688525	0.711864	42	15	60	19
SLAM_41+ZMZM_39+PNOL_38	RF	0.74623	0.75	0.688525	0.8	0.488525	0.736842	0.688525	0.711864	42	15	60	19
MF_38+SLAM_40+PNOL_38	Logistic	0.795847	0.75	0.688525	0.8	0.488525	0.736842	0.688525	0.711864	42	15	60	19
SLAM_41+ZMZM_39+PNOL_38	LDA	0.747541	0.75	0.688525	0.8	0.488525	0.736842	0.688525	0.711864	42	15	60	19
SLAM_40+ZMZM_39	RF	0.642404	0.757353	0.606557	0.88	0.486557	0.804348	0.606557	0.691589	37	9	66	24
CCNH_38+ZMZM_39+PNOL_38	RF	0.67235	0.757353	0.606557	0.88	0.486557	0.804348	0.606557	0.691589	37	9	66	24
MF_38+SLAM_41+PNOL_38	LDA	0.794536	0.757353	0.606557	0.88	0.486557	0.804348	0.606557	0.691589	37	9	66	24
MF_38+SLAM_40+PNOL_40	LDA	0.814208	0.757353	0.606557	0.88	0.486557	0.804348	0.606557	0.691589	37	9	66	24
SLAM_40+ZMZM_39+PNOL_38	RF	0.735082	0.75	0.672131	0.813333	0.485464	0.745455	0.672131	0.706897	41	14	61	20
CCNH_38+SLAM_40+ZMZM_39+PNOL_38	RF	0.755628	0.75	0.672131	0.813333	0.485464	0.745455	0.672131	0.706897	41	14	61	20
SLAM_40+ZMZM_39+PNOL_38	LDA	0.737486	0.75	0.672131	0.813333	0.485464	0.745455	0.672131	0.706897	41	14	61	20
MF_41+SLAM_40+ZMZM_39	RF	0.888525	0.742647	0.737705	0.746667	0.484372	0.703125	0.737705	0.72	45	19	56	16
MF_38+CCNH_38+ZMZM_39+PNOL_40	RF	0.800656	0.742647	0.721311	0.76	0.481311	0.709677	0.721311	0.715447	44	18	57	17
MF_38+CCNH_38+SLAM_40+ZMZM_39+PNOL_38	LDA	0.805027	0.75	0.639344	0.84	0.479344	0.764706	0.639344	0.696429	39	12	63	22
SLAM_41+ZMZM_39	RF	0.65377	0.75	0.622951	0.853333	0.476284	0.77551	0.622951	0.690909	38	11	64	23
MF_38+SLAM_40+PNOL_40	RF	0.815082	0.75	0.622951	0.853333	0.476284	0.77551	0.622951	0.690909	38	11	64	23
MF_38+CCNH_38+SLAM_40+ZMZM_39	SVM	0.719126	0.742647	0.688525	0.786667	0.475191	0.724138	0.688525	0.705882	42	16	59	19
ZMZM_39+PNOL_38	SVM	0.593224	0.742647	0.688525	0.786667	0.475191	0.724138	0.688525	0.705882	42	16	59	19
ZMZM_39+PNOL_38	RF	0.617705	0.742647	0.688525	0.786667	0.475191	0.724138	0.688525	0.705882	42	16	59	19
ZMZM_39+PNOL_38	Logistic	0.617705	0.742647	0.688525	0.786667	0.475191	0.724138	0.688525	0.705882	42	16	59	19
ZMZM_39+PNOL_38	LDA	0.617705	0.742647	0.688525	0.786667	0.475191	0.724138	0.688525	0.705882	42	16	59	19
MF_39+SLAM_41+PNOL_38	SVM	0.794098	0.742647	0.672131	0.8	0.472131	0.732143	0.672131	0.700855	41	15	60	20
CCNH_38+SLAM_41+PNOL_38	Logistic	0.737268	0.742647	0.672131	0.8	0.472131	0.732143	0.672131	0.700855	41	15	60	20
MF_38+SLAM_40+ZMZM_39+PNOL_40	Logistic	0.813333	0.742647	0.672131	0.8	0.472131	0.732143	0.672131	0.700855	41	15	60	20
MF_38+SLAM_40+ZMZM_39+PNOL_38	SVM	0.734645	0.735294	0.737705	0.733333	0.471038	0.692308	0.737705	0.714286	45	20	55	16
ZMZM_39+PNOL_40	SVM	0.601967	0.735294	0.737705	0.733333	0.471038	0.692308	0.737705	0.714286	45	20	55	16
ZMZM_39+PNOL_40	RF	0.614426	0.735294	0.737705	0.733333	0.471038	0.692308	0.737705	0.714286	45	20	55	16
ZMZM_39+PNOL_40	Logistic	0.614426	0.735294	0.737705	0.733333	0.471038	0.692308	0.737705	0.714286	45	20	55	16
ZMZM_39+PNOL_40	LDA	0.614426	0.735294	0.737705	0.733333	0.471038	0.692308	0.737705	0.714286	45	20	55	16
CCNH_38+SLAM_41+PNOL_40	RF	0.760656	0.742647	0.655738	0.813333	0.469071	0.740741	0.655738	0.695652	40	14	61	21
CCNH_38+ZMZM_39+PNOL_40	RF	0.695519	0.742647	0.655738	0.813333	0.469071	0.740741	0.655738	0.695652	40	14	61	21
MF_38+CCNH_38+PNOL_38	Logistic	0.738579	0.742647	0.655738	0.813333	0.469071	0.740741	0.655738	0.695652	40	14	61	21
CCNH_38+SLAM_40+PNOL_38	Logistic	0.727432	0.742647	0.655738	0.813333	0.469071	0.740741	0.655738	0.695652	40	14	61	21
MF_39+CCNH_38+SLAM_41+PNOL_38	SVM	0.832787	0.735294	0.721311	0.746667	0.467978	0.698413	0.721311	0.709677	44	19	56	17
MF_40+SLAM_40+ZMZM_39	RF	0.880656	0.735294	0.721311	0.746667	0.467978	0.698413	0.721311	0.709677	44	19	56	17
CCNH_38+SLAM_41+ZMZM_39+PNOL_40	RF	0.78929	0.742647	0.639344	0.826667	0.466011	0.75	0.639344	0.690265	39	13	62	22
MF_38+CCNH_38+SLAM_40+ZMZM_39+PNOL_40	SVM	0.706011	0.735294	0.704918	0.76	0.464918	0.704918	0.704918	0.704918	43	18	57	18
MF_38+CCNH_38+SLAM_41+ZMZM_39+PNOL_40	SVM	0.739235	0.735294	0.704918	0.76	0.464918	0.704918	0.704918	0.704918	43	18	57	18
MF_38+CCNH_38+ZMZM_39+PNOL_40	LDA	0.799126	0.742647	0.622951	0.84	0.462951	0.76	0.622951	0.684685	38	12	63	23
MF_38+CCNH_38+PNOL_40	RF	0.776175	0.735294	0.688525	0.773333	0.461858	0.711864	0.688525	0.7	42	17	58	19
MF_38+SLAM_41+ZMZM_39+PNOL_38	LDA	0.791694	0.742647	0.606557	0.853333	0.459891	0.770833	0.606557	0.678899	37	11	64	24
MF_38+SLAM_40+ZMZM_39+PNOL_40	LDA	0.814208	0.742647	0.606557	0.853333	0.459891	0.770833	0.606557	0.678899	37	11	64	24
MF_39+SLAM_40+PNOL_38	SVM	0.794536	0.735294	0.655738	0.8	0.455738	0.727273	0.655738	0.689655	40	15	60	21
MF_38+CCNH_38+SLAM_41+PNOL_38	RF	0.792131	0.735294	0.655738	0.8	0.455738	0.727273	0.655738	0.689655	40	15	60	21
MF_38+CCNH_38+SLAM_41	LDA	0.729399	0.735294	0.655738	0.8	0.455738	0.727273	0.655738	0.689655	40	15	60	21
MF_38+SLAM_41+ZMZM_39+PNOL_38	SVM	0.704262	0.727941	0.721311	0.733333	0.454645	0.6875	0.721311	0.704	44	20	55	17
SLAM_41+PNOL_40	RF	0.728525	0.727941	0.721311	0.733333	0.454645	0.6875	0.721311	0.704	44	20	55	17
MF_38+CCNH_38+SLAM_40+PNOL_38	RF	0.795191	0.735294	0.639344	0.813333	0.452678	0.735849	0.639344	0.684211	39	14	61	22
MF_38+CCNH_38+SLAM_41+ZMZM_39+PNOL_40	RF	0.83235	0.735294	0.639344	0.813333	0.452678	0.735849	0.639344	0.684211	39	14	61	22
MF_39+CCNH_38+SLAM_40+PNOL_38	SVM	0.815519	0.727941	0.704918	0.746667	0.451585	0.693548	0.704918	0.699187	43	19	56	18
SLAM_40+PNOL_40	RF	0.719126	0.727941	0.704918	0.746667	0.451585	0.693548	0.704918	0.699187	43	19	56	18
MF_41+CCNH_38+ZMZM_39+PNOL_40	SVM	0.794973	0.720588	0.770492	0.68	0.450492	0.661972	0.770492	0.712121	47	24	51	14
MF_38+SLAM_40+ZMZM_39+PNOL_38	Logistic	0.79235	0.727941	0.655738	0.786667	0.442404	0.714286	0.655738	0.683761	40	16	59	21
MF_38+CCNH_38+SLAM_41+ZMZM_39	RF	0.773115	0.727941	0.639344	0.8	0.439344	0.722222	0.639344	0.678261	39	15	60	22
MF_38+CCNH_38+SLAM_40+ZMZM_39+PNOL_40	RF	0.835191	0.727941	0.622951	0.813333	0.436284	0.730769	0.622951	0.672566	38	14	61	23
MF_38+PNOL_38	LDA	0.705355	0.727941	0.622951	0.813333	0.436284	0.730769	0.622951	0.672566	38	14	61	23
MF_38+CCNH_38+SLAM_41+PNOL_40	SVM	0.707322	0.720588	0.672131	0.76	0.432131	0.694915	0.672131	0.683333	41	18	57	20
CCNH_38+ZMZM_39	SVM	0.507104	0.727941	0.590164	0.84	0.430164	0.75	0.590164	0.66055	36	12	63	25
CCNH_38+ZMZM_39	RF	0.54776	0.727941	0.590164	0.84	0.430164	0.75	0.590164	0.66055	36	12	63	25
CCNH_38+ZMZM_39	Logistic	0.541421	0.727941	0.590164	0.84	0.430164	0.75	0.590164	0.66055	36	12	63	25
CCNH_38+ZMZM_39	LDA	0.544481	0.727941	0.590164	0.84	0.430164	0.75	0.590164	0.66055	36	12	63	25
MF_38+CCNH_38+SLAM_41+ZMZM_39+PNOL_38	RF	0.813989	0.720588	0.655738	0.773333	0.429071	0.701754	0.655738	0.677966	40	17	58	21
MF_38+CCNH_38+SLAM_40+PNOL_38	Logistic	0.794973	0.720588	0.639344	0.786667	0.426011	0.709091	0.639344	0.672414	39	16	59	22
MF_38+CCNH_38+SLAM_40+ZMZM_39+PNOL_38	Logistic	0.791475	0.720588	0.639344	0.786667	0.426011	0.709091	0.639344	0.672414	39	16	59	22
MF_38+ZMZM_39	RF	0.684809	0.720588	0.622951	0.8	0.422951	0.716981	0.622951	0.666667	38	15	60	23
MF_38+SLAM_41+PNOL_40	Logistic	0.812896	0.720588	0.622951	0.8	0.422951	0.716981	0.622951	0.666667	38	15	60	23
MF_38+CCNH_38+SLAM_41+ZMZM_39	LDA	0.772896	0.720588	0.622951	0.8	0.422951	0.716981	0.622951	0.666667	38	15	60	23
MF_38+CCNH_38+SLAM_41+ZMZM_39+PNOL_38	SVM	0.749508	0.713235	0.688525	0.733333	0.421858	0.677419	0.688525	0.682927	42	20	55	19
SLAM_41+ZMZM_39+PNOL_40	SVM	0.683279	0.713235	0.688525	0.733333	0.421858	0.677419	0.688525	0.682927	42	20	55	19
SLAM_40+ZMZM_39+PNOL_40	SVM	0.735301	0.713235	0.672131	0.746667	0.418798	0.683333	0.672131	0.677686	41	19	56	20
SLAM_40+ZMZM_39+PNOL_40	Logistic	0.753443	0.713235	0.672131	0.746667	0.418798	0.683333	0.672131	0.677686	41	19	56	20
MF_38+SLAM_40+PNOL_38	RF	0.785792	0.720588	0.590164	0.826667	0.416831	0.734694	0.590164	0.654545	36	13	62	25
MF_38+CCNH_38+SLAM_40+PNOL_40	SVM	0.735301	0.713235	0.655738	0.76	0.415738	0.689655	0.655738	0.672269	40	18	57	21
MF_41+CCNH_38+SLAM_41+ZMZM_39	RF	0.903388	0.705882	0.721311	0.693333	0.414645	0.656716	0.721311	0.6875	44	23	52	17
MF_38+CCNH_38+SLAM_40+ZMZM_39+PNOL_38	RF	0.810273	0.713235	0.639344	0.773333	0.412678	0.696429	0.639344	0.666667	39	17	58	22
MF_38+ZMZM_39	SVM	0.624481	0.713235	0.622951	0.786667	0.409617	0.703704	0.622951	0.66087	38	16	59	23
SLAM_41+ZMZM_39	SVM	0.607869	0.713235	0.622951	0.786667	0.409617	0.703704	0.622951	0.66087	38	16	59	23
MF_38+SLAM_40+ZMZM_39+PNOL_38	RF	0.811366	0.713235	0.622951	0.786667	0.409617	0.703704	0.622951	0.66087	38	16	59	23
MF_38+CCNH_38+SLAM_41+ZMZM_39	Logistic	0.765683	0.713235	0.622951	0.786667	0.409617	0.703704	0.622951	0.66087	38	16	59	23
SLAM_40+ZMZM_39	SVM	0.604809	0.713235	0.606557	0.8	0.406557	0.711538	0.606557	0.654867	37	15	60	24
MF_38+SLAM_41+PNOL_38	RF	0.781202	0.713235	0.606557	0.8	0.406557	0.711538	0.606557	0.654867	37	15	60	24
MF_38+SLAM_41+PNOL_38	Logistic	0.789727	0.713235	0.606557	0.8	0.406557	0.711538	0.606557	0.654867	37	15	60	24
MF_38+SLAM_40+PNOL_40	Logistic	0.814208	0.713235	0.606557	0.8	0.406557	0.711538	0.606557	0.654867	37	15	60	24
MF_38+CCNH_38+SLAM_40+ZMZM_39+PNOL_38	SVM	0.769617	0.705882	0.672131	0.733333	0.405464	0.672131	0.672131	0.672131	41	20	55	20
CCNH_38+SLAM_41+PNOL_40	SVM	0.725683	0.705882	0.672131	0.733333	0.405464	0.672131	0.672131	0.672131	41	20	55	20
CCNH_38+ZMZM_39+PNOL_40	SVM	0.660765	0.705882	0.672131	0.733333	0.405464	0.672131	0.672131	0.672131	41	20	55	20
CCNH_38+SLAM_40+PNOL_40	SVM	0.721967	0.705882	0.655738	0.746667	0.402404	0.677966	0.655738	0.666667	40	19	56	21
CCNH_38+SLAM_40+ZMZM_39+PNOL_40	SVM	0.738361	0.705882	0.655738	0.746667	0.402404	0.677966	0.655738	0.666667	40	19	56	21
PNOL_38	SVM	0.453989	0.720588	0.508197	0.893333	0.40153	0.794872	0.508197	0.62	31	8	67	30
PNOL_38	RF	0.453989	0.720588	0.508197	0.893333	0.40153	0.794872	0.508197	0.62	31	8	67	30
PNOL_38	Logistic	0.453989	0.720588	0.508197	0.893333	0.40153	0.794872	0.508197	0.62	31	8	67	30
PNOL_38	LDA	0.453989	0.720588	0.508197	0.893333	0.40153	0.794872	0.508197	0.62	31	8	67	30
PNOL_40	SVM	0.474317	0.713235	0.57377	0.826667	0.400437	0.729167	0.57377	0.642202	35	13	62	26
PNOL_40	RF	0.474754	0.713235	0.57377	0.826667	0.400437	0.729167	0.57377	0.642202	35	13	62	26
PNOL_40	Logistic	0.474317	0.713235	0.57377	0.826667	0.400437	0.729167	0.57377	0.642202	35	13	62	26
PNOL_40	LDA	0.474317	0.713235	0.57377	0.826667	0.400437	0.729167	0.57377	0.642202	35	13	62	26
MF_38+SLAM_41+ZMZM_39+PNOL_38	RF	0.808525	0.705882	0.622951	0.773333	0.396284	0.690909	0.622951	0.655172	38	17	58	23
MF_40+CCNH_38+SLAM_41+ZMZM_39	RF	0.89377	0.698529	0.688525	0.706667	0.395191	0.65625	0.688525	0.672	42	22	53	19
CCNH_38+ZMZM_39+PNOL_38	SVM	0.639563	0.705882	0.606557	0.786667	0.393224	0.698113	0.606557	0.649123	37	16	59	24
MF_38+CCNH_38+SLAM_40+ZMZM_39	RF	0.772022	0.705882	0.590164	0.8	0.390164	0.705882	0.590164	0.642857	36	15	60	25
MF_38+SLAM_40+PNOL_38	LDA	0.795847	0.705882	0.590164	0.8	0.390164	0.705882	0.590164	0.642857	36	15	60	25
MF_38+SLAM_40+ZMZM_39+PNOL_38	LDA	0.795847	0.705882	0.590164	0.8	0.390164	0.705882	0.590164	0.642857	36	15	60	25
CCNH_38+SLAM_41+ZMZM_39+PNOL_40	SVM	0.688525	0.698529	0.655738	0.733333	0.389071	0.666667	0.655738	0.661157	40	20	55	21
MF_38+PNOL_40	Logistic	0.731148	0.698529	0.622951	0.76	0.382951	0.678571	0.622951	0.649573	38	18	57	23
MF_40+CCNH_38+SLAM_40+ZMZM_39	RF	0.895301	0.691176	0.672131	0.706667	0.378798	0.650794	0.672131	0.66129	41	22	53	20
MF_40+CCNH_38+SLAM_41	SVM	0.785137	0.683824	0.672131	0.693333	0.365464	0.640625	0.672131	0.656	41	23	52	20
MF_40+CCNH_38+SLAM_41+ZMZM_39	SVM	0.777923	0.683824	0.672131	0.693333	0.365464	0.640625	0.672131	0.656	41	23	52	20
MF_41+CCNH_38+SLAM_40+ZMZM_39	RF	0.903388	0.683824	0.672131	0.693333	0.365464	0.640625	0.672131	0.656	41	23	52	20
MF_40+CCNH_38+SLAM_41	Logistic	0.864699	0.683824	0.672131	0.693333	0.365464	0.640625	0.672131	0.656	41	23	52	20
MF_41+CCNH_38+SLAM_41	Logistic	0.885027	0.683824	0.672131	0.693333	0.365464	0.640625	0.672131	0.656	41	23	52	20
MF_41+CCNH_38+SLAM_41+ZMZM_39	Logistic	0.885027	0.683824	0.672131	0.693333	0.365464	0.640625	0.672131	0.656	41	23	52	20
ZMZM_39	SVM	0.433661	0.698529	0.508197	0.853333	0.36153	0.738095	0.508197	0.601942	31	11	64	30
ZMZM_39	RF	0.43388	0.698529	0.508197	0.853333	0.36153	0.738095	0.508197	0.601942	31	11	64	30
ZMZM_39	Logistic	0.433661	0.698529	0.508197	0.853333	0.36153	0.738095	0.508197	0.601942	31	11	64	30
ZMZM_39	LDA	0.433661	0.698529	0.508197	0.853333	0.36153	0.738095	0.508197	0.601942	31	11	64	30
MF_38+CCNH_38+SLAM_41	RF	0.728087	0.691176	0.57377	0.786667	0.360437	0.686275	0.57377	0.625	35	16	59	26
MF_38+CCNH_38+SLAM_40	RF	0.728306	0.691176	0.557377	0.8	0.357377	0.693878	0.557377	0.618182	34	15	60	27
SLAM_41+PNOL_40	LDA	0.72765	0.683824	0.622951	0.733333	0.356284	0.655172	0.622951	0.638655	38	20	55	23
SLAM_40+PNOL_40	LDA	0.718907	0.683824	0.606557	0.746667	0.353224	0.660714	0.606557	0.632479	37	19	56	24
MF_41+CCNH_38+SLAM_41	SVM	0.768525	0.676471	0.672131	0.68	0.352131	0.630769	0.672131	0.650794	41	24	51	20
MF_41+CCNH_38+SLAM_41+ZMZM_39	SVM	0.79694	0.676471	0.672131	0.68	0.352131	0.630769	0.672131	0.650794	41	24	51	20
MF_40+CCNH_38+SLAM_40	SVM	0.740328	0.676471	0.655738	0.693333	0.349071	0.634921	0.655738	0.645161	40	23	52	21
MF_40+CCNH_38+SLAM_40+ZMZM_39	SVM	0.782951	0.676471	0.655738	0.693333	0.349071	0.634921	0.655738	0.645161	40	23	52	21
MF_41+CCNH_38+SLAM_40	Logistic	0.885246	0.676471	0.655738	0.693333	0.349071	0.634921	0.655738	0.645161	40	23	52	21
MF_38+SLAM_41+PNOL_38	SVM	0.701858	0.676471	0.606557	0.733333	0.339891	0.649123	0.606557	0.627119	37	20	55	24
MF_41+CCNH_38+SLAM_40	SVM	0.758251	0.669118	0.655738	0.68	0.335738	0.625	0.655738	0.64	40	24	51	21
MF_41+CCNH_38+SLAM_40+ZMZM_39	SVM	0.792131	0.669118	0.655738	0.68	0.335738	0.625	0.655738	0.64	40	24	51	21
MF_38+SLAM_40+PNOL_38	SVM	0.744918	0.669118	0.590164	0.733333	0.323497	0.642857	0.590164	0.615385	36	20	55	25
CCNH_38+ZMZM_39+PNOL_40	Logistic	0.695082	0.676471	0.491803	0.826667	0.31847	0.697674	0.491803	0.576923	30	13	62	31
CCNH_38+ZMZM_39+PNOL_40	LDA	0.697268	0.676471	0.491803	0.826667	0.31847	0.697674	0.491803	0.576923	30	13	62	31
CCNH_38	SVM	0.692678	0.683824	0.311475	0.986667	0.298142	0.95	0.311475	0.469136	19	1	74	42
CCNH_38	RF	0.692678	0.683824	0.311475	0.986667	0.298142	0.95	0.311475	0.469136	19	1	74	42
CCNH_38	Logistic	0.692678	0.683824	0.311475	0.986667	0.298142	0.95	0.311475	0.469136	19	1	74	42
CCNH_38	LDA	0.692678	0.683824	0.311475	0.986667	0.298142	0.95	0.311475	0.469136	19	1	74	42
MF-MAN2A1-FER; CCNH-CCNH-C5orf30; SLAM-SLC45A2-AMACR; ZMZM-ZMPSTE24-ZMYM4; PNOL-PTEN-NOLC1.
