# Supplementary material for: Serum Fusion Transcripts to Assess the Risk of Hepatocellular Carcinoma and the Impact of Cancer Treatment through Machine Learning
Source: Am J Pathol. 2024 Jul;194(7):1262–71. doi: 10.1016/j.ajpath.2024.02.017 (PMC11220925; doi:10.1016/j.ajpath.2024.02.017)
Supplement: Supplemental Table S6 [file mmc6.xlsx]

## Sheet: Sheet1
Supplemental table 6. Fusion gene+AFP machine learning model to predict the occurrence of HCC in the training cohort (LOOCV)
Feature	Method	AUC	Accuracy	Sensitivity	Specificity	YoudenIndex	Precision	Recall	F-score	TP	FP	TN	FN
MF_40+AFP	Logistic	0.988053	0.948276	0.935484	0.962963	0.898447	0.966667	0.935484	0.95082	29	1	26	2
MF_41+AFP	Logistic	0.988053	0.948276	0.935484	0.962963	0.898447	0.966667	0.935484	0.95082	29	1	26	2
MF_40+CCNH_38+AFP	Logistic	0.988053	0.948276	0.935484	0.962963	0.898447	0.966667	0.935484	0.95082	29	1	26	2
MF_41+CCNH_38+AFP	Logistic	0.988053	0.948276	0.935484	0.962963	0.898447	0.966667	0.935484	0.95082	29	1	26	2
MF_38+CCNH_38+SLAM_41+AFP	RF	0.911589	0.931034	0.870968	1	0.870968	1	0.870968	0.931034	27	0	27	4
MF_38+CCNH_38+SLAM_41+AFP	Logistic	0.916368	0.931034	0.903226	0.962963	0.866189	0.965517	0.903226	0.933333	28	1	26	3
MF_41+PNOL_40+AFP	RF	0.978495	0.931034	0.935484	0.925926	0.86141	0.935484	0.935484	0.935484	29	2	25	2
MF_40+PNOL_40+AFP	RF	0.976105	0.931034	0.935484	0.925926	0.86141	0.935484	0.935484	0.935484	29	2	25	2
MF_40+SLAM_41+PNOL_40+AFP	RF	0.972521	0.931034	0.935484	0.925926	0.86141	0.935484	0.935484	0.935484	29	2	25	2
MF_41+SLAM_41+PNOL_40+AFP	RF	0.968937	0.931034	0.935484	0.925926	0.86141	0.935484	0.935484	0.935484	29	2	25	2
MF_40+SLAM_40+AFP	Logistic	0.978495	0.931034	0.935484	0.925926	0.86141	0.935484	0.935484	0.935484	29	2	25	2
MF_41+SLAM_40+AFP	Logistic	0.978495	0.931034	0.935484	0.925926	0.86141	0.935484	0.935484	0.935484	29	2	25	2
MF_40+SLAM_41+AFP	Logistic	0.978495	0.931034	0.935484	0.925926	0.86141	0.935484	0.935484	0.935484	29	2	25	2
MF_41+SLAM_41+AFP	Logistic	0.978495	0.931034	0.935484	0.925926	0.86141	0.935484	0.935484	0.935484	29	2	25	2
MF_40+CCNH_38+SLAM_41+AFP	Logistic	0.9773	0.931034	0.935484	0.925926	0.86141	0.935484	0.935484	0.935484	29	2	25	2
MF_41+CCNH_38+SLAM_41+AFP	Logistic	0.9773	0.931034	0.935484	0.925926	0.86141	0.935484	0.935484	0.935484	29	2	25	2
MF_40+ZMZM_39+AFP	Logistic	0.984468	0.931034	0.935484	0.925926	0.86141	0.935484	0.935484	0.935484	29	2	25	2
MF_41+ZMZM_39+AFP	Logistic	0.985663	0.931034	0.935484	0.925926	0.86141	0.935484	0.935484	0.935484	29	2	25	2
MF_40+CCNH_38+ZMZM_39+AFP	Logistic	0.982079	0.931034	0.935484	0.925926	0.86141	0.935484	0.935484	0.935484	29	2	25	2
MF_41+CCNH_38+ZMZM_39+AFP	Logistic	0.980884	0.931034	0.935484	0.925926	0.86141	0.935484	0.935484	0.935484	29	2	25	2
MF_40+PNOL_40+AFP	Logistic	0.973716	0.931034	0.935484	0.925926	0.86141	0.935484	0.935484	0.935484	29	2	25	2
MF_41+PNOL_40+AFP	Logistic	0.976105	0.931034	0.935484	0.925926	0.86141	0.935484	0.935484	0.935484	29	2	25	2
CCNH_38+AFP	RF	0.918757	0.913793	0.83871	1	0.83871	1	0.83871	0.912281	26	0	27	5
MF_38+CCNH_38+AFP	RF	0.913978	0.913793	0.870968	0.962963	0.833931	0.964286	0.870968	0.915254	27	1	26	4
MF_38+CCNH_38+SLAM_40+AFP	RF	0.90681	0.913793	0.870968	0.962963	0.833931	0.964286	0.870968	0.915254	27	1	26	4
MF_38+SLAM_41+AFP	RF	0.921147	0.913793	0.870968	0.962963	0.833931	0.964286	0.870968	0.915254	27	1	26	4
MF_38+CCNH_38+PNOL_38+AFP	RF	0.910394	0.913793	0.870968	0.962963	0.833931	0.964286	0.870968	0.915254	27	1	26	4
PNOL_40+AFP	RF	0.917563	0.913793	0.870968	0.962963	0.833931	0.964286	0.870968	0.915254	27	1	26	4
MF_38+SLAM_40+PNOL_40+AFP	RF	0.922342	0.913793	0.870968	0.962963	0.833931	0.964286	0.870968	0.915254	27	1	26	4
MF_38+CCNH_38+SLAM_40+PNOL_40+AFP	RF	0.923536	0.913793	0.870968	0.962963	0.833931	0.964286	0.870968	0.915254	27	1	26	4
MF_40+CCNH_38+AFP	RF	0.976105	0.913793	0.903226	0.925926	0.829152	0.933333	0.903226	0.918033	28	2	25	3
MF_41+CCNH_38+AFP	RF	0.979689	0.913793	0.903226	0.925926	0.829152	0.933333	0.903226	0.918033	28	2	25	3
MF_39+AFP	RF	0.9546	0.913793	0.903226	0.925926	0.829152	0.933333	0.903226	0.918033	28	2	25	3
MF_41+CCNH_38+SLAM_40+AFP	RF	0.971326	0.913793	0.903226	0.925926	0.829152	0.933333	0.903226	0.918033	28	2	25	3
MF_41+SLAM_41+AFP	RF	0.97491	0.913793	0.903226	0.925926	0.829152	0.933333	0.903226	0.918033	28	2	25	3
MF_39+CCNH_38+SLAM_41+AFP	RF	0.955795	0.913793	0.903226	0.925926	0.829152	0.933333	0.903226	0.918033	28	2	25	3
MF_40+CCNH_38+SLAM_41+AFP	RF	0.973716	0.913793	0.903226	0.925926	0.829152	0.933333	0.903226	0.918033	28	2	25	3
MF_41+CCNH_38+SLAM_41+AFP	RF	0.97491	0.913793	0.903226	0.925926	0.829152	0.933333	0.903226	0.918033	28	2	25	3
MF_39+ZMZM_39+AFP	RF	0.940263	0.913793	0.903226	0.925926	0.829152	0.933333	0.903226	0.918033	28	2	25	3
MF_39+CCNH_38+ZMZM_39+AFP	RF	0.949821	0.913793	0.903226	0.925926	0.829152	0.933333	0.903226	0.918033	28	2	25	3
MF_39+SLAM_40+ZMZM_39+AFP	RF	0.940263	0.913793	0.903226	0.925926	0.829152	0.933333	0.903226	0.918033	28	2	25	3
MF_39+SLAM_41+ZMZM_39+AFP	RF	0.949821	0.913793	0.903226	0.925926	0.829152	0.933333	0.903226	0.918033	28	2	25	3
MF_38+CCNH_38+SLAM_41+ZMZM_39+AFP	RF	0.921147	0.913793	0.903226	0.925926	0.829152	0.933333	0.903226	0.918033	28	2	25	3
MF_38+PNOL_38+AFP	RF	0.911589	0.913793	0.903226	0.925926	0.829152	0.933333	0.903226	0.918033	28	2	25	3
MF_39+CCNH_38+PNOL_38+AFP	RF	0.951016	0.913793	0.903226	0.925926	0.829152	0.933333	0.903226	0.918033	28	2	25	3
MF_39+SLAM_40+PNOL_38+AFP	RF	0.943847	0.913793	0.903226	0.925926	0.829152	0.933333	0.903226	0.918033	28	2	25	3
MF_40+CCNH_38+SLAM_40+PNOL_38+AFP	RF	0.967742	0.913793	0.903226	0.925926	0.829152	0.933333	0.903226	0.918033	28	2	25	3
MF_41+CCNH_38+SLAM_40+PNOL_38+AFP	RF	0.967742	0.913793	0.903226	0.925926	0.829152	0.933333	0.903226	0.918033	28	2	25	3
MF_41+SLAM_40+PNOL_38+AFP	RF	0.962963	0.913793	0.903226	0.925926	0.829152	0.933333	0.903226	0.918033	28	2	25	3
MF_38+SLAM_41+PNOL_38+AFP	RF	0.905615	0.913793	0.903226	0.925926	0.829152	0.933333	0.903226	0.918033	28	2	25	3
MF_39+SLAM_41+PNOL_38+AFP	RF	0.958184	0.913793	0.903226	0.925926	0.829152	0.933333	0.903226	0.918033	28	2	25	3
MF_41+SLAM_41+PNOL_38+AFP	RF	0.962963	0.913793	0.903226	0.925926	0.829152	0.933333	0.903226	0.918033	28	2	25	3
MF_38+CCNH_38+SLAM_41+PNOL_38+AFP	RF	0.899642	0.913793	0.903226	0.925926	0.829152	0.933333	0.903226	0.918033	28	2	25	3
MF_39+CCNH_38+SLAM_41+PNOL_38+AFP	RF	0.947431	0.913793	0.903226	0.925926	0.829152	0.933333	0.903226	0.918033	28	2	25	3
MF_40+CCNH_38+SLAM_41+PNOL_38+AFP	RF	0.967742	0.913793	0.903226	0.925926	0.829152	0.933333	0.903226	0.918033	28	2	25	3
MF_41+CCNH_38+SLAM_41+PNOL_38+AFP	RF	0.965352	0.913793	0.903226	0.925926	0.829152	0.933333	0.903226	0.918033	28	2	25	3
MF_40+SLAM_41+PNOL_38+AFP	RF	0.965352	0.913793	0.903226	0.925926	0.829152	0.933333	0.903226	0.918033	28	2	25	3
MF_38+CCNH_38+SLAM_41+ZMZM_39+PNOL_38+AFP	RF	0.921147	0.913793	0.903226	0.925926	0.829152	0.933333	0.903226	0.918033	28	2	25	3
MF_38+PNOL_40+AFP	RF	0.927121	0.913793	0.903226	0.925926	0.829152	0.933333	0.903226	0.918033	28	2	25	3
MF_38+CCNH_38+PNOL_40+AFP	RF	0.924731	0.913793	0.903226	0.925926	0.829152	0.933333	0.903226	0.918033	28	2	25	3
MF_40+CCNH_38+PNOL_40+AFP	RF	0.97491	0.913793	0.903226	0.925926	0.829152	0.933333	0.903226	0.918033	28	2	25	3
MF_41+CCNH_38+PNOL_40+AFP	RF	0.976105	0.913793	0.903226	0.925926	0.829152	0.933333	0.903226	0.918033	28	2	25	3
MF_40+SLAM_40+PNOL_40+AFP	RF	0.967742	0.913793	0.903226	0.925926	0.829152	0.933333	0.903226	0.918033	28	2	25	3
MF_41+SLAM_40+PNOL_40+AFP	RF	0.970131	0.913793	0.903226	0.925926	0.829152	0.933333	0.903226	0.918033	28	2	25	3
SLAM_41+PNOL_40+AFP	RF	0.915173	0.913793	0.903226	0.925926	0.829152	0.933333	0.903226	0.918033	28	2	25	3
MF_38+SLAM_41+PNOL_40+AFP	RF	0.924731	0.913793	0.903226	0.925926	0.829152	0.933333	0.903226	0.918033	28	2	25	3
MF_38+CCNH_38+SLAM_41+PNOL_40+AFP	RF	0.927121	0.913793	0.903226	0.925926	0.829152	0.933333	0.903226	0.918033	28	2	25	3
MF_40+CCNH_38+SLAM_41+PNOL_40+AFP	RF	0.97491	0.913793	0.903226	0.925926	0.829152	0.933333	0.903226	0.918033	28	2	25	3
MF_41+CCNH_38+SLAM_41+PNOL_40+AFP	RF	0.972521	0.913793	0.903226	0.925926	0.829152	0.933333	0.903226	0.918033	28	2	25	3
MF_41+CCNH_38+SLAM_41+ZMZM_39+PNOL_40+AFP	RF	0.971326	0.913793	0.903226	0.925926	0.829152	0.933333	0.903226	0.918033	28	2	25	3
MF_39+AFP	Logistic	0.959379	0.913793	0.903226	0.925926	0.829152	0.933333	0.903226	0.918033	28	2	25	3
MF_39+CCNH_38+AFP	Logistic	0.959379	0.913793	0.903226	0.925926	0.829152	0.933333	0.903226	0.918033	28	2	25	3
MF_40+CCNH_38+SLAM_40+AFP	Logistic	0.973716	0.913793	0.903226	0.925926	0.829152	0.933333	0.903226	0.918033	28	2	25	3
MF_41+CCNH_38+SLAM_40+AFP	Logistic	0.972521	0.913793	0.903226	0.925926	0.829152	0.933333	0.903226	0.918033	28	2	25	3
MF_38+SLAM_41+AFP	Logistic	0.910394	0.913793	0.903226	0.925926	0.829152	0.933333	0.903226	0.918033	28	2	25	3
MF_39+CCNH_38+SLAM_41+AFP	Logistic	0.955795	0.913793	0.903226	0.925926	0.829152	0.933333	0.903226	0.918033	28	2	25	3
MF_39+ZMZM_39+AFP	Logistic	0.951016	0.913793	0.903226	0.925926	0.829152	0.933333	0.903226	0.918033	28	2	25	3
MF_39+CCNH_38+ZMZM_39+AFP	Logistic	0.947431	0.913793	0.903226	0.925926	0.829152	0.933333	0.903226	0.918033	28	2	25	3
MF_39+CCNH_38+SLAM_41+ZMZM_39+AFP	Logistic	0.947431	0.913793	0.903226	0.925926	0.829152	0.933333	0.903226	0.918033	28	2	25	3
MF_40+PNOL_38+AFP	Logistic	0.97491	0.913793	0.903226	0.925926	0.829152	0.933333	0.903226	0.918033	28	2	25	3
MF_41+PNOL_38+AFP	Logistic	0.97491	0.913793	0.903226	0.925926	0.829152	0.933333	0.903226	0.918033	28	2	25	3
MF_40+CCNH_38+PNOL_38+AFP	Logistic	0.949821	0.913793	0.903226	0.925926	0.829152	0.933333	0.903226	0.918033	28	2	25	3
MF_41+CCNH_38+PNOL_38+AFP	Logistic	0.949821	0.913793	0.903226	0.925926	0.829152	0.933333	0.903226	0.918033	28	2	25	3
MF_40+CCNH_38+SLAM_41+PNOL_38+AFP	Logistic	0.955197	0.913793	0.903226	0.925926	0.829152	0.933333	0.903226	0.918033	28	2	25	3
MF_40+CCNH_38+PNOL_40+AFP	Logistic	0.968937	0.913793	0.903226	0.925926	0.829152	0.933333	0.903226	0.918033	28	2	25	3
MF_41+CCNH_38+PNOL_40+AFP	Logistic	0.970131	0.913793	0.903226	0.925926	0.829152	0.933333	0.903226	0.918033	28	2	25	3
MF_40+SLAM_41+PNOL_40+AFP	Logistic	0.953405	0.913793	0.903226	0.925926	0.829152	0.933333	0.903226	0.918033	28	2	25	3
MF_41+SLAM_41+PNOL_40+AFP	Logistic	0.9546	0.913793	0.903226	0.925926	0.829152	0.933333	0.903226	0.918033	28	2	25	3
MF_40+CCNH_38+SLAM_41+PNOL_40+AFP	Logistic	0.955197	0.913793	0.903226	0.925926	0.829152	0.933333	0.903226	0.918033	28	2	25	3
MF_41+CCNH_38+SLAM_41+PNOL_40+AFP	Logistic	0.956392	0.913793	0.903226	0.925926	0.829152	0.933333	0.903226	0.918033	28	2	25	3
MF_40+CCNH_38+ZMZM_39+PNOL_40+AFP	RF	0.971326	0.913793	0.935484	0.888889	0.824373	0.90625	0.935484	0.920635	29	3	24	2
MF_41+CCNH_38+ZMZM_39+PNOL_40+AFP	RF	0.970131	0.913793	0.935484	0.888889	0.824373	0.90625	0.935484	0.920635	29	3	24	2
MF_40+SLAM_41+ZMZM_39+PNOL_40+AFP	RF	0.968937	0.913793	0.935484	0.888889	0.824373	0.90625	0.935484	0.920635	29	3	24	2
MF_41+SLAM_41+ZMZM_39+PNOL_40+AFP	RF	0.970131	0.913793	0.935484	0.888889	0.824373	0.90625	0.935484	0.920635	29	3	24	2
MF_40+CCNH_38+SLAM_41+ZMZM_39+PNOL_40+AFP	RF	0.971326	0.913793	0.935484	0.888889	0.824373	0.90625	0.935484	0.920635	29	3	24	2
MF_40+SLAM_40+ZMZM_39+AFP	Logistic	0.971326	0.913793	0.935484	0.888889	0.824373	0.90625	0.935484	0.920635	29	3	24	2
MF_41+SLAM_40+ZMZM_39+AFP	Logistic	0.970131	0.913793	0.935484	0.888889	0.824373	0.90625	0.935484	0.920635	29	3	24	2
MF_40+SLAM_41+ZMZM_39+AFP	Logistic	0.970131	0.913793	0.935484	0.888889	0.824373	0.90625	0.935484	0.920635	29	3	24	2
MF_41+SLAM_41+ZMZM_39+AFP	Logistic	0.970131	0.913793	0.935484	0.888889	0.824373	0.90625	0.935484	0.920635	29	3	24	2
MF_40+CCNH_38+SLAM_41+ZMZM_39+AFP	Logistic	0.971326	0.913793	0.935484	0.888889	0.824373	0.90625	0.935484	0.920635	29	3	24	2
MF_41+CCNH_38+SLAM_41+ZMZM_39+AFP	Logistic	0.970131	0.913793	0.935484	0.888889	0.824373	0.90625	0.935484	0.920635	29	3	24	2
CCNH_38+PNOL_38+AFP	RF	0.900836	0.896552	0.806452	1	0.806452	1	0.806452	0.892857	25	0	27	6
PNOL_38+AFP	RF	0.904421	0.896552	0.83871	0.962963	0.801673	0.962963	0.83871	0.896552	26	1	26	5
MF_38+CCNH_38+AFP	Logistic	0.918757	0.896552	0.83871	0.962963	0.801673	0.962963	0.83871	0.896552	26	1	26	5
CCNH_38+SLAM_41+AFP	Logistic	0.915173	0.896552	0.83871	0.962963	0.801673	0.962963	0.83871	0.896552	26	1	26	5
MF_38+CCNH_38+ZMZM_39+AFP	Logistic	0.9092	0.896552	0.83871	0.962963	0.801673	0.962963	0.83871	0.896552	26	1	26	5
SLAM_41+PNOL_40+AFP	SVM	0.806452	0.896552	0.870968	0.925926	0.796894	0.931034	0.870968	0.9	27	2	25	4
MF_38+SLAM_41+PNOL_40+AFP	SVM	0.83871	0.896552	0.870968	0.925926	0.796894	0.931034	0.870968	0.9	27	2	25	4
MF_40+SLAM_41+PNOL_40+AFP	SVM	0.867384	0.896552	0.870968	0.925926	0.796894	0.931034	0.870968	0.9	27	2	25	4
MF_41+SLAM_41+PNOL_40+AFP	SVM	0.863799	0.896552	0.870968	0.925926	0.796894	0.931034	0.870968	0.9	27	2	25	4
CCNH_38+SLAM_41+PNOL_40+AFP	SVM	0.806452	0.896552	0.870968	0.925926	0.796894	0.931034	0.870968	0.9	27	2	25	4
MF_40+CCNH_38+SLAM_41+PNOL_40+AFP	SVM	0.875747	0.896552	0.870968	0.925926	0.796894	0.931034	0.870968	0.9	27	2	25	4
MF_41+CCNH_38+SLAM_41+PNOL_40+AFP	SVM	0.862605	0.896552	0.870968	0.925926	0.796894	0.931034	0.870968	0.9	27	2	25	4
MF_39+CCNH_38+AFP	RF	0.953405	0.896552	0.870968	0.925926	0.796894	0.931034	0.870968	0.9	27	2	25	4
MF_39+SLAM_40+AFP	RF	0.951016	0.896552	0.870968	0.925926	0.796894	0.931034	0.870968	0.9	27	2	25	4
SLAM_41+AFP	RF	0.908005	0.896552	0.870968	0.925926	0.796894	0.931034	0.870968	0.9	27	2	25	4
CCNH_38+SLAM_41+AFP	RF	0.913978	0.896552	0.870968	0.925926	0.796894	0.931034	0.870968	0.9	27	2	25	4
MF_39+CCNH_38+SLAM_41+ZMZM_39+AFP	RF	0.9546	0.896552	0.870968	0.925926	0.796894	0.931034	0.870968	0.9	27	2	25	4
MF_39+PNOL_38+AFP	RF	0.960573	0.896552	0.870968	0.925926	0.796894	0.931034	0.870968	0.9	27	2	25	4
MF_38+SLAM_40+PNOL_38+AFP	RF	0.905615	0.896552	0.870968	0.925926	0.796894	0.931034	0.870968	0.9	27	2	25	4
MF_38+CCNH_38+SLAM_40+PNOL_38+AFP	RF	0.899642	0.896552	0.870968	0.925926	0.796894	0.931034	0.870968	0.9	27	2	25	4
MF_39+CCNH_38+SLAM_40+PNOL_38+AFP	RF	0.941458	0.896552	0.870968	0.925926	0.796894	0.931034	0.870968	0.9	27	2	25	4
SLAM_41+PNOL_38+AFP	RF	0.897252	0.896552	0.870968	0.925926	0.796894	0.931034	0.870968	0.9	27	2	25	4
CCNH_38+SLAM_41+PNOL_38+AFP	RF	0.903226	0.896552	0.870968	0.925926	0.796894	0.931034	0.870968	0.9	27	2	25	4
MF_38+CCNH_38+SLAM_40+ZMZM_39+PNOL_38+AFP	RF	0.924731	0.896552	0.870968	0.925926	0.796894	0.931034	0.870968	0.9	27	2	25	4
MF_40+CCNH_38+SLAM_40+PNOL_40+AFP	RF	0.971326	0.896552	0.870968	0.925926	0.796894	0.931034	0.870968	0.9	27	2	25	4
MF_41+CCNH_38+SLAM_40+PNOL_40+AFP	RF	0.971326	0.896552	0.870968	0.925926	0.796894	0.931034	0.870968	0.9	27	2	25	4
CCNH_38+SLAM_41+PNOL_40+AFP	RF	0.922342	0.896552	0.870968	0.925926	0.796894	0.931034	0.870968	0.9	27	2	25	4
MF_38+CCNH_38+SLAM_40+ZMZM_39+PNOL_40+AFP	RF	0.943847	0.896552	0.870968	0.925926	0.796894	0.931034	0.870968	0.9	27	2	25	4
MF_38+SLAM_40+ZMZM_39+PNOL_40+AFP	RF	0.943847	0.896552	0.870968	0.925926	0.796894	0.931034	0.870968	0.9	27	2	25	4
MF_38+CCNH_38+SLAM_41+ZMZM_39+PNOL_40+AFP	RF	0.951016	0.896552	0.870968	0.925926	0.796894	0.931034	0.870968	0.9	27	2	25	4
MF_38+AFP	Logistic	0.916368	0.896552	0.870968	0.925926	0.796894	0.931034	0.870968	0.9	27	2	25	4
MF_38+SLAM_40+AFP	Logistic	0.916368	0.896552	0.870968	0.925926	0.796894	0.931034	0.870968	0.9	27	2	25	4
MF_39+CCNH_38+SLAM_40+AFP	Logistic	0.95221	0.896552	0.870968	0.925926	0.796894	0.931034	0.870968	0.9	27	2	25	4
SLAM_41+AFP	Logistic	0.916368	0.896552	0.870968	0.925926	0.796894	0.931034	0.870968	0.9	27	2	25	4
MF_38+ZMZM_39+AFP	Logistic	0.915173	0.896552	0.870968	0.925926	0.796894	0.931034	0.870968	0.9	27	2	25	4
MF_39+CCNH_38+SLAM_40+ZMZM_39+AFP	Logistic	0.941458	0.896552	0.870968	0.925926	0.796894	0.931034	0.870968	0.9	27	2	25	4
MF_40+SLAM_40+PNOL_38+AFP	Logistic	0.951016	0.896552	0.870968	0.925926	0.796894	0.931034	0.870968	0.9	27	2	25	4
MF_41+SLAM_40+PNOL_38+AFP	Logistic	0.953405	0.896552	0.870968	0.925926	0.796894	0.931034	0.870968	0.9	27	2	25	4
MF_40+CCNH_38+SLAM_40+PNOL_38+AFP	Logistic	0.939665	0.896552	0.870968	0.925926	0.796894	0.931034	0.870968	0.9	27	2	25	4
MF_41+CCNH_38+SLAM_40+PNOL_38+AFP	Logistic	0.945042	0.896552	0.870968	0.925926	0.796894	0.931034	0.870968	0.9	27	2	25	4
MF_40+SLAM_41+PNOL_38+AFP	Logistic	0.948626	0.896552	0.870968	0.925926	0.796894	0.931034	0.870968	0.9	27	2	25	4
MF_41+SLAM_41+PNOL_38+AFP	Logistic	0.951016	0.896552	0.870968	0.925926	0.796894	0.931034	0.870968	0.9	27	2	25	4
MF_38+CCNH_38+SLAM_41+PNOL_38+AFP	Logistic	0.869773	0.896552	0.870968	0.925926	0.796894	0.931034	0.870968	0.9	27	2	25	4
MF_41+CCNH_38+SLAM_41+PNOL_38+AFP	Logistic	0.964158	0.896552	0.870968	0.925926	0.796894	0.931034	0.870968	0.9	27	2	25	4
MF_40+SLAM_40+PNOL_40+AFP	Logistic	0.948626	0.896552	0.870968	0.925926	0.796894	0.931034	0.870968	0.9	27	2	25	4
MF_41+SLAM_40+PNOL_40+AFP	Logistic	0.948626	0.896552	0.870968	0.925926	0.796894	0.931034	0.870968	0.9	27	2	25	4
MF_40+CCNH_38+SLAM_40+PNOL_40+AFP	Logistic	0.950418	0.896552	0.870968	0.925926	0.796894	0.931034	0.870968	0.9	27	2	25	4
MF_41+CCNH_38+SLAM_40+PNOL_40+AFP	Logistic	0.950418	0.896552	0.870968	0.925926	0.796894	0.931034	0.870968	0.9	27	2	25	4
MF_38+SLAM_41+PNOL_40+AFP	Logistic	0.910394	0.896552	0.870968	0.925926	0.796894	0.931034	0.870968	0.9	27	2	25	4
MF_40+CCNH_38+SLAM_40+AFP	RF	0.970131	0.896552	0.903226	0.888889	0.792115	0.903226	0.903226	0.903226	28	3	24	3
MF_41+SLAM_40+AFP	RF	0.972521	0.896552	0.903226	0.888889	0.792115	0.903226	0.903226	0.903226	28	3	24	3
MF_40+SLAM_41+AFP	RF	0.976105	0.896552	0.903226	0.888889	0.792115	0.903226	0.903226	0.903226	28	3	24	3
MF_38+ZMZM_39+AFP	RF	0.925926	0.896552	0.903226	0.888889	0.792115	0.903226	0.903226	0.903226	28	3	24	3
MF_38+CCNH_38+ZMZM_39+AFP	RF	0.935484	0.896552	0.903226	0.888889	0.792115	0.903226	0.903226	0.903226	28	3	24	3
MF_41+CCNH_38+SLAM_40+ZMZM_39+AFP	RF	0.968937	0.896552	0.903226	0.888889	0.792115	0.903226	0.903226	0.903226	28	3	24	3
MF_38+SLAM_41+ZMZM_39+AFP	RF	0.927121	0.896552	0.903226	0.888889	0.792115	0.903226	0.903226	0.903226	28	3	24	3
MF_40+CCNH_38+PNOL_38+AFP	RF	0.973716	0.896552	0.903226	0.888889	0.792115	0.903226	0.903226	0.903226	28	3	24	3
MF_41+CCNH_38+PNOL_38+AFP	RF	0.972521	0.896552	0.903226	0.888889	0.792115	0.903226	0.903226	0.903226	28	3	24	3
MF_41+PNOL_38+AFP	RF	0.971326	0.896552	0.903226	0.888889	0.792115	0.903226	0.903226	0.903226	28	3	24	3
MF_40+SLAM_40+PNOL_38+AFP	RF	0.967742	0.896552	0.903226	0.888889	0.792115	0.903226	0.903226	0.903226	28	3	24	3
MF_39+ZMZM_39+PNOL_38+AFP	RF	0.939068	0.896552	0.903226	0.888889	0.792115	0.903226	0.903226	0.903226	28	3	24	3
MF_38+CCNH_38+ZMZM_39+PNOL_38+AFP	RF	0.918757	0.896552	0.903226	0.888889	0.792115	0.903226	0.903226	0.903226	28	3	24	3
MF_39+CCNH_38+ZMZM_39+PNOL_38+AFP	RF	0.941458	0.896552	0.903226	0.888889	0.792115	0.903226	0.903226	0.903226	28	3	24	3
MF_40+CCNH_38+ZMZM_39+PNOL_38+AFP	RF	0.971326	0.896552	0.903226	0.888889	0.792115	0.903226	0.903226	0.903226	28	3	24	3
MF_41+SLAM_40+ZMZM_39+PNOL_38+AFP	RF	0.959379	0.896552	0.903226	0.888889	0.792115	0.903226	0.903226	0.903226	28	3	24	3
MF_40+CCNH_38+SLAM_40+ZMZM_39+PNOL_38+AFP	RF	0.967742	0.896552	0.903226	0.888889	0.792115	0.903226	0.903226	0.903226	28	3	24	3
MF_39+SLAM_41+ZMZM_39+PNOL_38+AFP	RF	0.941458	0.896552	0.903226	0.888889	0.792115	0.903226	0.903226	0.903226	28	3	24	3
MF_41+SLAM_41+ZMZM_39+PNOL_38+AFP	RF	0.962963	0.896552	0.903226	0.888889	0.792115	0.903226	0.903226	0.903226	28	3	24	3
MF_39+CCNH_38+SLAM_41+ZMZM_39+PNOL_38+AFP	RF	0.945042	0.896552	0.903226	0.888889	0.792115	0.903226	0.903226	0.903226	28	3	24	3
MF_40+CCNH_38+SLAM_41+ZMZM_39+PNOL_38+AFP	RF	0.970131	0.896552	0.903226	0.888889	0.792115	0.903226	0.903226	0.903226	28	3	24	3
MF_41+CCNH_38+SLAM_41+ZMZM_39+PNOL_38+AFP	RF	0.972521	0.896552	0.903226	0.888889	0.792115	0.903226	0.903226	0.903226	28	3	24	3
MF_38+SLAM_41+ZMZM_39+PNOL_38+AFP	RF	0.912784	0.896552	0.903226	0.888889	0.792115	0.903226	0.903226	0.903226	28	3	24	3
MF_40+SLAM_41+ZMZM_39+PNOL_38+AFP	RF	0.967742	0.896552	0.903226	0.888889	0.792115	0.903226	0.903226	0.903226	28	3	24	3
MF_39+PNOL_40+AFP	RF	0.973716	0.896552	0.903226	0.888889	0.792115	0.903226	0.903226	0.903226	28	3	24	3
MF_39+CCNH_38+PNOL_40+AFP	RF	0.970131	0.896552	0.903226	0.888889	0.792115	0.903226	0.903226	0.903226	28	3	24	3
MF_39+SLAM_41+PNOL_40+AFP	RF	0.971326	0.896552	0.903226	0.888889	0.792115	0.903226	0.903226	0.903226	28	3	24	3
MF_39+CCNH_38+SLAM_41+PNOL_40+AFP	RF	0.976105	0.896552	0.903226	0.888889	0.792115	0.903226	0.903226	0.903226	28	3	24	3
MF_38+ZMZM_39+PNOL_40+AFP	RF	0.945042	0.896552	0.903226	0.888889	0.792115	0.903226	0.903226	0.903226	28	3	24	3
MF_39+ZMZM_39+PNOL_40+AFP	RF	0.966547	0.896552	0.903226	0.888889	0.792115	0.903226	0.903226	0.903226	28	3	24	3
MF_39+CCNH_38+ZMZM_39+PNOL_40+AFP	RF	0.97491	0.896552	0.903226	0.888889	0.792115	0.903226	0.903226	0.903226	28	3	24	3
MF_40+SLAM_40+ZMZM_39+PNOL_40+AFP	RF	0.965352	0.896552	0.903226	0.888889	0.792115	0.903226	0.903226	0.903226	28	3	24	3
MF_41+SLAM_40+ZMZM_39+PNOL_40+AFP	RF	0.961768	0.896552	0.903226	0.888889	0.792115	0.903226	0.903226	0.903226	28	3	24	3
MF_40+CCNH_38+SLAM_40+ZMZM_39+PNOL_40+AFP	RF	0.968937	0.896552	0.903226	0.888889	0.792115	0.903226	0.903226	0.903226	28	3	24	3
MF_41+CCNH_38+SLAM_40+ZMZM_39+PNOL_40+AFP	RF	0.968937	0.896552	0.903226	0.888889	0.792115	0.903226	0.903226	0.903226	28	3	24	3
MF_38+SLAM_41+ZMZM_39+PNOL_40+AFP	RF	0.942652	0.896552	0.903226	0.888889	0.792115	0.903226	0.903226	0.903226	28	3	24	3
MF_39+SLAM_41+ZMZM_39+PNOL_40+AFP	RF	0.968937	0.896552	0.903226	0.888889	0.792115	0.903226	0.903226	0.903226	28	3	24	3
MF_39+CCNH_38+SLAM_41+ZMZM_39+PNOL_40+AFP	RF	0.972521	0.896552	0.903226	0.888889	0.792115	0.903226	0.903226	0.903226	28	3	24	3
MF_39+SLAM_40+AFP	Logistic	0.956989	0.896552	0.903226	0.888889	0.792115	0.903226	0.903226	0.903226	28	3	24	3
MF_39+SLAM_41+AFP	Logistic	0.955795	0.896552	0.903226	0.888889	0.792115	0.903226	0.903226	0.903226	28	3	24	3
MF_39+SLAM_40+ZMZM_39+AFP	Logistic	0.951016	0.896552	0.903226	0.888889	0.792115	0.903226	0.903226	0.903226	28	3	24	3
MF_40+CCNH_38+SLAM_40+ZMZM_39+AFP	Logistic	0.968937	0.896552	0.903226	0.888889	0.792115	0.903226	0.903226	0.903226	28	3	24	3
MF_41+CCNH_38+SLAM_40+ZMZM_39+AFP	Logistic	0.966547	0.896552	0.903226	0.888889	0.792115	0.903226	0.903226	0.903226	28	3	24	3
MF_38+SLAM_41+ZMZM_39+AFP	Logistic	0.899642	0.896552	0.903226	0.888889	0.792115	0.903226	0.903226	0.903226	28	3	24	3
MF_39+SLAM_41+ZMZM_39+AFP	Logistic	0.95221	0.896552	0.903226	0.888889	0.792115	0.903226	0.903226	0.903226	28	3	24	3
MF_38+PNOL_38+AFP	Logistic	0.90681	0.896552	0.903226	0.888889	0.792115	0.903226	0.903226	0.903226	28	3	24	3
MF_39+PNOL_38+AFP	Logistic	0.947431	0.896552	0.903226	0.888889	0.792115	0.903226	0.903226	0.903226	28	3	24	3
MF_38+SLAM_41+PNOL_38+AFP	Logistic	0.896057	0.896552	0.903226	0.888889	0.792115	0.903226	0.903226	0.903226	28	3	24	3
MF_39+ZMZM_39+PNOL_38+AFP	Logistic	0.934289	0.896552	0.903226	0.888889	0.792115	0.903226	0.903226	0.903226	28	3	24	3
MF_40+ZMZM_39+PNOL_38+AFP	Logistic	0.971326	0.896552	0.903226	0.888889	0.792115	0.903226	0.903226	0.903226	28	3	24	3
MF_41+ZMZM_39+PNOL_38+AFP	Logistic	0.970131	0.896552	0.903226	0.888889	0.792115	0.903226	0.903226	0.903226	28	3	24	3
MF_40+CCNH_38+ZMZM_39+PNOL_38+AFP	Logistic	0.926523	0.896552	0.903226	0.888889	0.792115	0.903226	0.903226	0.903226	28	3	24	3
MF_41+CCNH_38+ZMZM_39+PNOL_38+AFP	Logistic	0.927121	0.896552	0.903226	0.888889	0.792115	0.903226	0.903226	0.903226	28	3	24	3
MF_39+PNOL_40+AFP	Logistic	0.9773	0.896552	0.903226	0.888889	0.792115	0.903226	0.903226	0.903226	28	3	24	3
MF_39+SLAM_41+PNOL_40+AFP	Logistic	0.958184	0.896552	0.903226	0.888889	0.792115	0.903226	0.903226	0.903226	28	3	24	3
MF_39+ZMZM_39+PNOL_40+AFP	Logistic	0.971326	0.896552	0.903226	0.888889	0.792115	0.903226	0.903226	0.903226	28	3	24	3
MF_40+ZMZM_39+PNOL_40+AFP	Logistic	0.971326	0.896552	0.903226	0.888889	0.792115	0.903226	0.903226	0.903226	28	3	24	3
MF_41+ZMZM_39+PNOL_40+AFP	Logistic	0.970131	0.896552	0.903226	0.888889	0.792115	0.903226	0.903226	0.903226	28	3	24	3
MF_40+CCNH_38+ZMZM_39+PNOL_40+AFP	Logistic	0.966547	0.896552	0.903226	0.888889	0.792115	0.903226	0.903226	0.903226	28	3	24	3
MF_41+CCNH_38+ZMZM_39+PNOL_40+AFP	Logistic	0.965352	0.896552	0.903226	0.888889	0.792115	0.903226	0.903226	0.903226	28	3	24	3
MF_39+SLAM_41+ZMZM_39+PNOL_40+AFP	Logistic	0.943847	0.896552	0.903226	0.888889	0.792115	0.903226	0.903226	0.903226	28	3	24	3
MF_40+SLAM_41+ZMZM_39+PNOL_40+AFP	Logistic	0.946237	0.896552	0.903226	0.888889	0.792115	0.903226	0.903226	0.903226	28	3	24	3
MF_41+SLAM_41+ZMZM_39+PNOL_40+AFP	Logistic	0.942652	0.896552	0.903226	0.888889	0.792115	0.903226	0.903226	0.903226	28	3	24	3
MF_40+CCNH_38+SLAM_41+ZMZM_39+PNOL_40+AFP	Logistic	0.949223	0.896552	0.903226	0.888889	0.792115	0.903226	0.903226	0.903226	28	3	24	3
MF_41+CCNH_38+SLAM_41+ZMZM_39+PNOL_40+AFP	Logistic	0.945639	0.896552	0.903226	0.888889	0.792115	0.903226	0.903226	0.903226	28	3	24	3
MF_38+ZMZM_39+PNOL_40+AFP	SVM	0.806452	0.896552	0.935484	0.851852	0.787336	0.878788	0.935484	0.90625	29	4	23	2
MF_38+CCNH_38+ZMZM_39+PNOL_40+AFP	SVM	0.801673	0.896552	0.935484	0.851852	0.787336	0.878788	0.935484	0.90625	29	4	23	2
MF_40+AFP	RF	0.979689	0.896552	0.935484	0.851852	0.787336	0.878788	0.935484	0.90625	29	4	23	2
MF_41+AFP	RF	0.976105	0.896552	0.935484	0.851852	0.787336	0.878788	0.935484	0.90625	29	4	23	2
MF_40+ZMZM_39+PNOL_40+AFP	RF	0.970131	0.896552	0.935484	0.851852	0.787336	0.878788	0.935484	0.90625	29	4	23	2
MF_41+ZMZM_39+PNOL_40+AFP	RF	0.966547	0.896552	0.935484	0.851852	0.787336	0.878788	0.935484	0.90625	29	4	23	2
MF_39+ZMZM_39+PNOL_40+AFP	SVM	0.817204	0.896552	0.967742	0.814815	0.782557	0.857143	0.967742	0.909091	30	5	22	1
CCNH_38+PNOL_40+AFP	RF	0.905615	0.87931	0.806452	0.962963	0.769415	0.961538	0.806452	0.877193	25	1	26	6
SLAM_40+PNOL_40+AFP	SVM	0.776583	0.87931	0.83871	0.925926	0.764636	0.928571	0.83871	0.881356	26	2	25	5
MF_41+SLAM_40+PNOL_40+AFP	SVM	0.842294	0.87931	0.83871	0.925926	0.764636	0.928571	0.83871	0.881356	26	2	25	5
CCNH_38+SLAM_40+PNOL_40+AFP	SVM	0.776583	0.87931	0.83871	0.925926	0.764636	0.928571	0.83871	0.881356	26	2	25	5
MF_41+CCNH_38+SLAM_40+PNOL_40+AFP	SVM	0.829152	0.87931	0.83871	0.925926	0.764636	0.928571	0.83871	0.881356	26	2	25	5
MF_38+CCNH_38+SLAM_41+PNOL_40+AFP	SVM	0.806452	0.87931	0.83871	0.925926	0.764636	0.928571	0.83871	0.881356	26	2	25	5
MF_38+AFP	RF	0.916368	0.87931	0.83871	0.925926	0.764636	0.928571	0.83871	0.881356	26	2	25	5
SLAM_40+AFP	RF	0.893668	0.87931	0.83871	0.925926	0.764636	0.928571	0.83871	0.881356	26	2	25	5
MF_38+SLAM_40+AFP	RF	0.916368	0.87931	0.83871	0.925926	0.764636	0.928571	0.83871	0.881356	26	2	25	5
MF_39+CCNH_38+SLAM_40+AFP	RF	0.951016	0.87931	0.83871	0.925926	0.764636	0.928571	0.83871	0.881356	26	2	25	5
MF_39+CCNH_38+SLAM_40+ZMZM_39+AFP	RF	0.947431	0.87931	0.83871	0.925926	0.764636	0.928571	0.83871	0.881356	26	2	25	5
CCNH_38+ZMZM_39+PNOL_38+AFP	RF	0.918757	0.87931	0.83871	0.925926	0.764636	0.928571	0.83871	0.881356	26	2	25	5
SLAM_40+PNOL_40+AFP	RF	0.898447	0.87931	0.83871	0.925926	0.764636	0.928571	0.83871	0.881356	26	2	25	5
ZMZM_39+PNOL_40+AFP	RF	0.928315	0.87931	0.83871	0.925926	0.764636	0.928571	0.83871	0.881356	26	2	25	5
CCNH_38+ZMZM_39+PNOL_40+AFP	RF	0.924731	0.87931	0.83871	0.925926	0.764636	0.928571	0.83871	0.881356	26	2	25	5
CCNH_38+AFP	Logistic	0.925926	0.87931	0.83871	0.925926	0.764636	0.928571	0.83871	0.881356	26	2	25	5
MF_38+CCNH_38+SLAM_40+AFP	Logistic	0.908005	0.87931	0.83871	0.925926	0.764636	0.928571	0.83871	0.881356	26	2	25	5
MF_38+CCNH_38+SLAM_40+ZMZM_39+AFP	Logistic	0.873357	0.87931	0.83871	0.925926	0.764636	0.928571	0.83871	0.881356	26	2	25	5
MF_38+PNOL_40+AFP	Logistic	0.918757	0.87931	0.83871	0.925926	0.764636	0.928571	0.83871	0.881356	26	2	25	5
MF_38+CCNH_38+PNOL_40+AFP	Logistic	0.910394	0.87931	0.83871	0.925926	0.764636	0.928571	0.83871	0.881356	26	2	25	5
MF_38+SLAM_40+PNOL_40+AFP	Logistic	0.905615	0.87931	0.83871	0.925926	0.764636	0.928571	0.83871	0.881356	26	2	25	5
MF_38+CCNH_38+SLAM_40+PNOL_40+AFP	Logistic	0.902031	0.87931	0.83871	0.925926	0.764636	0.928571	0.83871	0.881356	26	2	25	5
MF_38+CCNH_38+SLAM_41+PNOL_40+AFP	Logistic	0.9092	0.87931	0.83871	0.925926	0.764636	0.928571	0.83871	0.881356	26	2	25	5
SLAM_41+PNOL_40+AFP	LDA	0.818399	0.87931	0.83871	0.925926	0.764636	0.928571	0.83871	0.881356	26	2	25	5
CCNH_38+SLAM_41+PNOL_40+AFP	LDA	0.823178	0.87931	0.83871	0.925926	0.764636	0.928571	0.83871	0.881356	26	2	25	5
SLAM_41+ZMZM_39+PNOL_40+AFP	LDA	0.818399	0.87931	0.83871	0.925926	0.764636	0.928571	0.83871	0.881356	26	2	25	5
CCNH_38+SLAM_41+ZMZM_39+PNOL_40+AFP	LDA	0.820789	0.87931	0.83871	0.925926	0.764636	0.928571	0.83871	0.881356	26	2	25	5
SLAM_41+ZMZM_39+PNOL_40+AFP	SVM	0.802867	0.87931	0.870968	0.888889	0.759857	0.9	0.870968	0.885246	27	3	24	4
MF_40+SLAM_41+ZMZM_39+PNOL_40+AFP	SVM	0.857826	0.87931	0.870968	0.888889	0.759857	0.9	0.870968	0.885246	27	3	24	4
MF_41+SLAM_41+ZMZM_39+PNOL_40+AFP	SVM	0.868578	0.87931	0.870968	0.888889	0.759857	0.9	0.870968	0.885246	27	3	24	4
CCNH_38+SLAM_41+ZMZM_39+PNOL_40+AFP	SVM	0.804062	0.87931	0.870968	0.888889	0.759857	0.9	0.870968	0.885246	27	3	24	4
MF_40+CCNH_38+SLAM_41+ZMZM_39+PNOL_40+AFP	SVM	0.848268	0.87931	0.870968	0.888889	0.759857	0.9	0.870968	0.885246	27	3	24	4
MF_41+CCNH_38+SLAM_41+ZMZM_39+PNOL_40+AFP	SVM	0.860215	0.87931	0.870968	0.888889	0.759857	0.9	0.870968	0.885246	27	3	24	4
MF_39+SLAM_41+AFP	RF	0.949821	0.87931	0.870968	0.888889	0.759857	0.9	0.870968	0.885246	27	3	24	4
MF_38+SLAM_40+ZMZM_39+AFP	RF	0.915173	0.87931	0.870968	0.888889	0.759857	0.9	0.870968	0.885246	27	3	24	4
MF_38+CCNH_38+SLAM_40+ZMZM_39+AFP	RF	0.927121	0.87931	0.870968	0.888889	0.759857	0.9	0.870968	0.885246	27	3	24	4
SLAM_41+ZMZM_39+AFP	RF	0.912784	0.87931	0.870968	0.888889	0.759857	0.9	0.870968	0.885246	27	3	24	4
CCNH_38+SLAM_41+ZMZM_39+AFP	RF	0.923536	0.87931	0.870968	0.888889	0.759857	0.9	0.870968	0.885246	27	3	24	4
MF_38+ZMZM_39+PNOL_38+AFP	RF	0.924731	0.87931	0.870968	0.888889	0.759857	0.9	0.870968	0.885246	27	3	24	4
MF_38+SLAM_40+ZMZM_39+PNOL_38+AFP	RF	0.925926	0.87931	0.870968	0.888889	0.759857	0.9	0.870968	0.885246	27	3	24	4
MF_39+SLAM_40+ZMZM_39+PNOL_38+AFP	RF	0.939068	0.87931	0.870968	0.888889	0.759857	0.9	0.870968	0.885246	27	3	24	4
MF_39+CCNH_38+SLAM_40+ZMZM_39+PNOL_38+AFP	RF	0.942652	0.87931	0.870968	0.888889	0.759857	0.9	0.870968	0.885246	27	3	24	4
MF_41+CCNH_38+SLAM_40+ZMZM_39+PNOL_38+AFP	RF	0.970131	0.87931	0.870968	0.888889	0.759857	0.9	0.870968	0.885246	27	3	24	4
SLAM_41+ZMZM_39+PNOL_38+AFP	RF	0.921147	0.87931	0.870968	0.888889	0.759857	0.9	0.870968	0.885246	27	3	24	4
MF_39+SLAM_40+PNOL_40+AFP	RF	0.972521	0.87931	0.870968	0.888889	0.759857	0.9	0.870968	0.885246	27	3	24	4
MF_39+CCNH_38+SLAM_40+PNOL_40+AFP	RF	0.973716	0.87931	0.870968	0.888889	0.759857	0.9	0.870968	0.885246	27	3	24	4
MF_39+SLAM_40+ZMZM_39+PNOL_40+AFP	RF	0.964158	0.87931	0.870968	0.888889	0.759857	0.9	0.870968	0.885246	27	3	24	4
MF_39+CCNH_38+SLAM_40+ZMZM_39+PNOL_40+AFP	RF	0.965352	0.87931	0.870968	0.888889	0.759857	0.9	0.870968	0.885246	27	3	24	4
SLAM_41+ZMZM_39+PNOL_40+AFP	RF	0.936679	0.87931	0.870968	0.888889	0.759857	0.9	0.870968	0.885246	27	3	24	4
MF_39+CCNH_38+PNOL_38+AFP	Logistic	0.940263	0.87931	0.870968	0.888889	0.759857	0.9	0.870968	0.885246	27	3	24	4
MF_39+CCNH_38+ZMZM_39+PNOL_38+AFP	Logistic	0.925926	0.87931	0.870968	0.888889	0.759857	0.9	0.870968	0.885246	27	3	24	4
MF_40+SLAM_40+ZMZM_39+PNOL_38+AFP	Logistic	0.948626	0.87931	0.870968	0.888889	0.759857	0.9	0.870968	0.885246	27	3	24	4
MF_41+SLAM_40+ZMZM_39+PNOL_38+AFP	Logistic	0.946834	0.87931	0.870968	0.888889	0.759857	0.9	0.870968	0.885246	27	3	24	4
MF_38+SLAM_41+ZMZM_39+PNOL_38+AFP	Logistic	0.887694	0.87931	0.870968	0.888889	0.759857	0.9	0.870968	0.885246	27	3	24	4
MF_40+CCNH_38+SLAM_41+ZMZM_39+PNOL_38+AFP	Logistic	0.92951	0.87931	0.870968	0.888889	0.759857	0.9	0.870968	0.885246	27	3	24	4
MF_41+CCNH_38+SLAM_41+ZMZM_39+PNOL_38+AFP	Logistic	0.934886	0.87931	0.870968	0.888889	0.759857	0.9	0.870968	0.885246	27	3	24	4
PNOL_40+AFP	Logistic	0.916368	0.87931	0.870968	0.888889	0.759857	0.9	0.870968	0.885246	27	3	24	4
MF_39+SLAM_40+PNOL_40+AFP	Logistic	0.9319	0.87931	0.870968	0.888889	0.759857	0.9	0.870968	0.885246	27	3	24	4
MF_39+SLAM_40+ZMZM_39+PNOL_40+AFP	Logistic	0.922342	0.87931	0.870968	0.888889	0.759857	0.9	0.870968	0.885246	27	3	24	4
MF_40+SLAM_40+ZMZM_39+PNOL_40+AFP	Logistic	0.943847	0.87931	0.870968	0.888889	0.759857	0.9	0.870968	0.885246	27	3	24	4
MF_41+SLAM_40+ZMZM_39+PNOL_40+AFP	Logistic	0.939068	0.87931	0.870968	0.888889	0.759857	0.9	0.870968	0.885246	27	3	24	4
MF_40+CCNH_38+SLAM_40+ZMZM_39+PNOL_40+AFP	Logistic	0.946834	0.87931	0.870968	0.888889	0.759857	0.9	0.870968	0.885246	27	3	24	4
MF_41+CCNH_38+SLAM_40+ZMZM_39+PNOL_40+AFP	Logistic	0.942055	0.87931	0.870968	0.888889	0.759857	0.9	0.870968	0.885246	27	3	24	4
MF_38+CCNH_38+SLAM_41+ZMZM_39+PNOL_40+AFP	Logistic	0.913978	0.87931	0.870968	0.888889	0.759857	0.9	0.870968	0.885246	27	3	24	4
MF_40+SLAM_40+AFP	RF	0.972521	0.87931	0.903226	0.851852	0.755078	0.875	0.903226	0.888889	28	4	23	3
MF_40+ZMZM_39+AFP	RF	0.967742	0.87931	0.903226	0.851852	0.755078	0.875	0.903226	0.888889	28	4	23	3
MF_41+ZMZM_39+AFP	RF	0.966547	0.87931	0.903226	0.851852	0.755078	0.875	0.903226	0.888889	28	4	23	3
MF_40+CCNH_38+ZMZM_39+AFP	RF	0.97491	0.87931	0.903226	0.851852	0.755078	0.875	0.903226	0.888889	28	4	23	3
MF_41+CCNH_38+ZMZM_39+AFP	RF	0.973716	0.87931	0.903226	0.851852	0.755078	0.875	0.903226	0.888889	28	4	23	3
MF_40+SLAM_40+ZMZM_39+AFP	RF	0.965352	0.87931	0.903226	0.851852	0.755078	0.875	0.903226	0.888889	28	4	23	3
MF_41+SLAM_40+ZMZM_39+AFP	RF	0.962963	0.87931	0.903226	0.851852	0.755078	0.875	0.903226	0.888889	28	4	23	3
MF_40+CCNH_38+SLAM_40+ZMZM_39+AFP	RF	0.968937	0.87931	0.903226	0.851852	0.755078	0.875	0.903226	0.888889	28	4	23	3
MF_40+SLAM_41+ZMZM_39+AFP	RF	0.967742	0.87931	0.903226	0.851852	0.755078	0.875	0.903226	0.888889	28	4	23	3
MF_41+SLAM_41+ZMZM_39+AFP	RF	0.970131	0.87931	0.903226	0.851852	0.755078	0.875	0.903226	0.888889	28	4	23	3
MF_40+CCNH_38+SLAM_41+ZMZM_39+AFP	RF	0.972521	0.87931	0.903226	0.851852	0.755078	0.875	0.903226	0.888889	28	4	23	3
MF_41+CCNH_38+SLAM_41+ZMZM_39+AFP	RF	0.971326	0.87931	0.903226	0.851852	0.755078	0.875	0.903226	0.888889	28	4	23	3
MF_40+PNOL_38+AFP	RF	0.972521	0.87931	0.903226	0.851852	0.755078	0.875	0.903226	0.888889	28	4	23	3
MF_41+CCNH_38+ZMZM_39+PNOL_38+AFP	RF	0.968937	0.87931	0.903226	0.851852	0.755078	0.875	0.903226	0.888889	28	4	23	3
MF_40+SLAM_40+ZMZM_39+PNOL_38+AFP	RF	0.960573	0.87931	0.903226	0.851852	0.755078	0.875	0.903226	0.888889	28	4	23	3
MF_39+SLAM_41+PNOL_38+AFP	Logistic	0.941458	0.87931	0.903226	0.851852	0.755078	0.875	0.903226	0.888889	28	4	23	3
MF_39+SLAM_41+ZMZM_39+PNOL_38+AFP	Logistic	0.9319	0.87931	0.903226	0.851852	0.755078	0.875	0.903226	0.888889	28	4	23	3
MF_39+ZMZM_39+PNOL_38+AFP	SVM	0.780167	0.87931	0.935484	0.814815	0.750299	0.852941	0.935484	0.892308	29	5	22	2
MF_39+CCNH_38+PNOL_40+AFP	SVM	0.799283	0.87931	0.935484	0.814815	0.750299	0.852941	0.935484	0.892308	29	5	22	2
MF_39+CCNH_38+ZMZM_39+PNOL_40+AFP	SVM	0.837515	0.87931	0.935484	0.814815	0.750299	0.852941	0.935484	0.892308	29	5	22	2
MF_40+AFP	SVM	0.740741	0.87931	1	0.740741	0.740741	0.815789	1	0.898551	31	7	20	0
MF_40+CCNH_38+AFP	SVM	0.740741	0.87931	1	0.740741	0.740741	0.815789	1	0.898551	31	7	20	0
MF_40+CCNH_38+SLAM_40+AFP	SVM	0.740741	0.87931	1	0.740741	0.740741	0.815789	1	0.898551	31	7	20	0
MF_40+CCNH_38+SLAM_41+AFP	SVM	0.740741	0.87931	1	0.740741	0.740741	0.815789	1	0.898551	31	7	20	0
MF_40+ZMZM_39+AFP	SVM	0.740741	0.87931	1	0.740741	0.740741	0.815789	1	0.898551	31	7	20	0
MF_40+CCNH_38+ZMZM_39+AFP	SVM	0.740741	0.87931	1	0.740741	0.740741	0.815789	1	0.898551	31	7	20	0
MF_40+SLAM_40+ZMZM_39+AFP	SVM	0.740741	0.87931	1	0.740741	0.740741	0.815789	1	0.898551	31	7	20	0
MF_40+CCNH_38+SLAM_40+ZMZM_39+AFP	SVM	0.740741	0.87931	1	0.740741	0.740741	0.815789	1	0.898551	31	7	20	0
MF_40+SLAM_41+ZMZM_39+AFP	SVM	0.740741	0.87931	1	0.740741	0.740741	0.815789	1	0.898551	31	7	20	0
MF_40+CCNH_38+SLAM_41+ZMZM_39+AFP	SVM	0.74552	0.87931	1	0.740741	0.740741	0.815789	1	0.898551	31	7	20	0
MF_40+PNOL_38+AFP	SVM	0.740741	0.87931	1	0.740741	0.740741	0.815789	1	0.898551	31	7	20	0
MF_40+CCNH_38+PNOL_38+AFP	SVM	0.740741	0.87931	1	0.740741	0.740741	0.815789	1	0.898551	31	7	20	0
MF_40+ZMZM_39+PNOL_38+AFP	SVM	0.740741	0.87931	1	0.740741	0.740741	0.815789	1	0.898551	31	7	20	0
MF_40+CCNH_38+ZMZM_39+PNOL_38+AFP	SVM	0.751493	0.87931	1	0.740741	0.740741	0.815789	1	0.898551	31	7	20	0
MF_40+CCNH_38+SLAM_40+ZMZM_39+PNOL_38+AFP	SVM	0.805257	0.87931	1	0.740741	0.740741	0.815789	1	0.898551	31	7	20	0
MF_40+PNOL_40+AFP	SVM	0.740741	0.87931	1	0.740741	0.740741	0.815789	1	0.898551	31	7	20	0
MF_40+CCNH_38+PNOL_40+AFP	SVM	0.749104	0.87931	1	0.740741	0.740741	0.815789	1	0.898551	31	7	20	0
MF_40+ZMZM_39+PNOL_40+AFP	SVM	0.750299	0.87931	1	0.740741	0.740741	0.815789	1	0.898551	31	7	20	0
MF_40+CCNH_38+ZMZM_39+PNOL_40+AFP	SVM	0.780167	0.87931	1	0.740741	0.740741	0.815789	1	0.898551	31	7	20	0
MF_40+AFP	LDA	0.757467	0.87931	1	0.740741	0.740741	0.815789	1	0.898551	31	7	20	0
MF_40+CCNH_38+AFP	LDA	0.841099	0.87931	1	0.740741	0.740741	0.815789	1	0.898551	31	7	20	0
MF_40+SLAM_40+AFP	LDA	0.870968	0.87931	1	0.740741	0.740741	0.815789	1	0.898551	31	7	20	0
MF_40+CCNH_38+SLAM_40+AFP	LDA	0.888889	0.87931	1	0.740741	0.740741	0.815789	1	0.898551	31	7	20	0
MF_40+SLAM_41+AFP	LDA	0.878136	0.87931	1	0.740741	0.740741	0.815789	1	0.898551	31	7	20	0
MF_40+CCNH_38+SLAM_41+AFP	LDA	0.896057	0.87931	1	0.740741	0.740741	0.815789	1	0.898551	31	7	20	0
MF_40+ZMZM_39+AFP	LDA	0.826762	0.87931	1	0.740741	0.740741	0.815789	1	0.898551	31	7	20	0
MF_40+CCNH_38+ZMZM_39+AFP	LDA	0.841099	0.87931	1	0.740741	0.740741	0.815789	1	0.898551	31	7	20	0
MF_40+SLAM_40+ZMZM_39+AFP	LDA	0.870968	0.87931	1	0.740741	0.740741	0.815789	1	0.898551	31	7	20	0
MF_40+CCNH_38+SLAM_40+ZMZM_39+AFP	LDA	0.890084	0.87931	1	0.740741	0.740741	0.815789	1	0.898551	31	7	20	0
MF_40+SLAM_41+ZMZM_39+AFP	LDA	0.878136	0.87931	1	0.740741	0.740741	0.815789	1	0.898551	31	7	20	0
MF_40+CCNH_38+SLAM_41+ZMZM_39+AFP	LDA	0.888889	0.87931	1	0.740741	0.740741	0.815789	1	0.898551	31	7	20	0
MF_40+PNOL_38+AFP	LDA	0.849462	0.87931	1	0.740741	0.740741	0.815789	1	0.898551	31	7	20	0
MF_40+CCNH_38+PNOL_38+AFP	LDA	0.886499	0.87931	1	0.740741	0.740741	0.815789	1	0.898551	31	7	20	0
MF_40+SLAM_40+PNOL_38+AFP	LDA	0.90681	0.87931	1	0.740741	0.740741	0.815789	1	0.898551	31	7	20	0
MF_40+CCNH_38+SLAM_40+PNOL_38+AFP	LDA	0.913978	0.87931	1	0.740741	0.740741	0.815789	1	0.898551	31	7	20	0
MF_40+SLAM_41+PNOL_38+AFP	LDA	0.921147	0.87931	1	0.740741	0.740741	0.815789	1	0.898551	31	7	20	0
MF_40+CCNH_38+SLAM_41+PNOL_38+AFP	LDA	0.921147	0.87931	1	0.740741	0.740741	0.815789	1	0.898551	31	7	20	0
MF_40+ZMZM_39+PNOL_38+AFP	LDA	0.849462	0.87931	1	0.740741	0.740741	0.815789	1	0.898551	31	7	20	0
MF_40+CCNH_38+ZMZM_39+PNOL_38+AFP	LDA	0.88411	0.87931	1	0.740741	0.740741	0.815789	1	0.898551	31	7	20	0
MF_40+PNOL_40+AFP	LDA	0.863799	0.87931	1	0.740741	0.740741	0.815789	1	0.898551	31	7	20	0
MF_40+CCNH_38+PNOL_40+AFP	LDA	0.900836	0.87931	1	0.740741	0.740741	0.815789	1	0.898551	31	7	20	0
MF_40+SLAM_40+PNOL_40+AFP	LDA	0.921147	0.87931	1	0.740741	0.740741	0.815789	1	0.898551	31	7	20	0
MF_40+CCNH_38+SLAM_40+PNOL_40+AFP	LDA	0.928315	0.87931	1	0.740741	0.740741	0.815789	1	0.898551	31	7	20	0
MF_40+SLAM_41+PNOL_40+AFP	LDA	0.928315	0.87931	1	0.740741	0.740741	0.815789	1	0.898551	31	7	20	0
MF_40+CCNH_38+SLAM_41+PNOL_40+AFP	LDA	0.935484	0.87931	1	0.740741	0.740741	0.815789	1	0.898551	31	7	20	0
MF_40+ZMZM_39+PNOL_40+AFP	LDA	0.863799	0.87931	1	0.740741	0.740741	0.815789	1	0.898551	31	7	20	0
MF_40+CCNH_38+ZMZM_39+PNOL_40+AFP	LDA	0.900836	0.87931	1	0.740741	0.740741	0.815789	1	0.898551	31	7	20	0
SLAM_41+PNOL_38+AFP	SVM	0.746714	0.862069	0.806452	0.925926	0.732378	0.925926	0.806452	0.862069	25	2	25	6
MF_38+SLAM_41+PNOL_38+AFP	SVM	0.770609	0.862069	0.806452	0.925926	0.732378	0.925926	0.806452	0.862069	25	2	25	6
CCNH_38+SLAM_41+PNOL_38+AFP	SVM	0.746714	0.862069	0.806452	0.925926	0.732378	0.925926	0.806452	0.862069	25	2	25	6
CCNH_38+SLAM_40+AFP	RF	0.902031	0.862069	0.806452	0.925926	0.732378	0.925926	0.806452	0.862069	25	2	25	6
CCNH_38+ZMZM_39+AFP	RF	0.916368	0.862069	0.806452	0.925926	0.732378	0.925926	0.806452	0.862069	25	2	25	6
SLAM_40+PNOL_38+AFP	RF	0.88172	0.862069	0.806452	0.925926	0.732378	0.925926	0.806452	0.862069	25	2	25	6
CCNH_38+SLAM_40+PNOL_38+AFP	RF	0.887694	0.862069	0.806452	0.925926	0.732378	0.925926	0.806452	0.862069	25	2	25	6
ZMZM_39+PNOL_38+AFP	RF	0.913978	0.862069	0.806452	0.925926	0.732378	0.925926	0.806452	0.862069	25	2	25	6
CCNH_38+SLAM_40+PNOL_40+AFP	RF	0.917563	0.862069	0.806452	0.925926	0.732378	0.925926	0.806452	0.862069	25	2	25	6
SLAM_41+ZMZM_39+AFP	Logistic	0.912784	0.862069	0.806452	0.925926	0.732378	0.925926	0.806452	0.862069	25	2	25	6
CCNH_38+SLAM_41+ZMZM_39+AFP	Logistic	0.904421	0.862069	0.806452	0.925926	0.732378	0.925926	0.806452	0.862069	25	2	25	6
MF_38+CCNH_38+PNOL_38+AFP	Logistic	0.880526	0.862069	0.806452	0.925926	0.732378	0.925926	0.806452	0.862069	25	2	25	6
CCNH_38+SLAM_41+PNOL_38+AFP	Logistic	0.880526	0.862069	0.806452	0.925926	0.732378	0.925926	0.806452	0.862069	25	2	25	6
MF_38+CCNH_38+ZMZM_39+PNOL_38+AFP	Logistic	0.868578	0.862069	0.806452	0.925926	0.732378	0.925926	0.806452	0.862069	25	2	25	6
SLAM_41+PNOL_40+AFP	Logistic	0.905615	0.862069	0.806452	0.925926	0.732378	0.925926	0.806452	0.862069	25	2	25	6
CCNH_38+SLAM_41+PNOL_40+AFP	Logistic	0.88172	0.862069	0.806452	0.925926	0.732378	0.925926	0.806452	0.862069	25	2	25	6
MF_39+CCNH_38+SLAM_40+ZMZM_39+PNOL_40+AFP	Logistic	0.910992	0.862069	0.806452	0.925926	0.732378	0.925926	0.806452	0.862069	25	2	25	6
SLAM_41+ZMZM_39+PNOL_40+AFP	Logistic	0.874552	0.862069	0.806452	0.925926	0.732378	0.925926	0.806452	0.862069	25	2	25	6
CCNH_38+SLAM_41+ZMZM_39+PNOL_40+AFP	Logistic	0.873357	0.862069	0.806452	0.925926	0.732378	0.925926	0.806452	0.862069	25	2	25	6
CCNH_38+SLAM_41+PNOL_38+AFP	LDA	0.763441	0.862069	0.806452	0.925926	0.732378	0.925926	0.806452	0.862069	25	2	25	6
CCNH_38+SLAM_41+ZMZM_39+PNOL_38+AFP	LDA	0.763441	0.862069	0.806452	0.925926	0.732378	0.925926	0.806452	0.862069	25	2	25	6
SLAM_40+PNOL_40+AFP	LDA	0.78853	0.862069	0.806452	0.925926	0.732378	0.925926	0.806452	0.862069	25	2	25	6
CCNH_38+SLAM_40+PNOL_40+AFP	LDA	0.794504	0.862069	0.806452	0.925926	0.732378	0.925926	0.806452	0.862069	25	2	25	6
SLAM_40+ZMZM_39+PNOL_40+AFP	LDA	0.78853	0.862069	0.806452	0.925926	0.732378	0.925926	0.806452	0.862069	25	2	25	6
CCNH_38+SLAM_40+ZMZM_39+PNOL_40+AFP	LDA	0.793309	0.862069	0.806452	0.925926	0.732378	0.925926	0.806452	0.862069	25	2	25	6
SLAM_40+ZMZM_39+PNOL_40+AFP	SVM	0.774194	0.862069	0.83871	0.888889	0.727599	0.896552	0.83871	0.866667	26	3	24	5
MF_41+SLAM_40+ZMZM_39+PNOL_40+AFP	SVM	0.835125	0.862069	0.83871	0.888889	0.727599	0.896552	0.83871	0.866667	26	3	24	5
CCNH_38+SLAM_40+ZMZM_39+PNOL_40+AFP	SVM	0.774194	0.862069	0.83871	0.888889	0.727599	0.896552	0.83871	0.866667	26	3	24	5
MF_41+CCNH_38+SLAM_40+ZMZM_39+PNOL_40+AFP	SVM	0.824373	0.862069	0.83871	0.888889	0.727599	0.896552	0.83871	0.866667	26	3	24	5
CCNH_38+SLAM_41+ZMZM_39+PNOL_38+AFP	RF	0.915173	0.862069	0.83871	0.888889	0.727599	0.896552	0.83871	0.866667	26	3	24	5
MF_38+CCNH_38+ZMZM_39+PNOL_40+AFP	RF	0.942652	0.862069	0.83871	0.888889	0.727599	0.896552	0.83871	0.866667	26	3	24	5
SLAM_40+ZMZM_39+PNOL_40+AFP	RF	0.928315	0.862069	0.83871	0.888889	0.727599	0.896552	0.83871	0.866667	26	3	24	5
CCNH_38+SLAM_41+ZMZM_39+PNOL_40+AFP	RF	0.939068	0.862069	0.83871	0.888889	0.727599	0.896552	0.83871	0.866667	26	3	24	5
CCNH_38+SLAM_40+AFP	Logistic	0.905615	0.862069	0.83871	0.888889	0.727599	0.896552	0.83871	0.866667	26	3	24	5
CCNH_38+ZMZM_39+AFP	Logistic	0.910394	0.862069	0.83871	0.888889	0.727599	0.896552	0.83871	0.866667	26	3	24	5
MF_38+CCNH_38+SLAM_41+ZMZM_39+AFP	Logistic	0.904421	0.862069	0.83871	0.888889	0.727599	0.896552	0.83871	0.866667	26	3	24	5
MF_38+SLAM_40+PNOL_38+AFP	Logistic	0.891278	0.862069	0.83871	0.888889	0.727599	0.896552	0.83871	0.866667	26	3	24	5
MF_38+ZMZM_39+PNOL_38+AFP	Logistic	0.900836	0.862069	0.83871	0.888889	0.727599	0.896552	0.83871	0.866667	26	3	24	5
MF_40+CCNH_38+SLAM_40+ZMZM_39+PNOL_38+AFP	Logistic	0.90681	0.862069	0.83871	0.888889	0.727599	0.896552	0.83871	0.866667	26	3	24	5
MF_41+CCNH_38+SLAM_40+ZMZM_39+PNOL_38+AFP	Logistic	0.918757	0.862069	0.83871	0.888889	0.727599	0.896552	0.83871	0.866667	26	3	24	5
MF_40+SLAM_41+ZMZM_39+PNOL_38+AFP	Logistic	0.946834	0.862069	0.83871	0.888889	0.727599	0.896552	0.83871	0.866667	26	3	24	5
MF_41+SLAM_41+ZMZM_39+PNOL_38+AFP	Logistic	0.945042	0.862069	0.83871	0.888889	0.727599	0.896552	0.83871	0.866667	26	3	24	5
CCNH_38+PNOL_40+AFP	Logistic	0.90681	0.862069	0.83871	0.888889	0.727599	0.896552	0.83871	0.866667	26	3	24	5
MF_39+CCNH_38+PNOL_40+AFP	Logistic	0.9092	0.862069	0.83871	0.888889	0.727599	0.896552	0.83871	0.866667	26	3	24	5
ZMZM_39+PNOL_40+AFP	Logistic	0.908005	0.862069	0.83871	0.888889	0.727599	0.896552	0.83871	0.866667	26	3	24	5
MF_38+ZMZM_39+PNOL_40+AFP	Logistic	0.9092	0.862069	0.83871	0.888889	0.727599	0.896552	0.83871	0.866667	26	3	24	5
CCNH_38+ZMZM_39+PNOL_40+AFP	Logistic	0.885305	0.862069	0.83871	0.888889	0.727599	0.896552	0.83871	0.866667	26	3	24	5
MF_38+CCNH_38+ZMZM_39+PNOL_40+AFP	Logistic	0.886499	0.862069	0.83871	0.888889	0.727599	0.896552	0.83871	0.866667	26	3	24	5
MF_38+SLAM_40+ZMZM_39+PNOL_40+AFP	Logistic	0.874552	0.862069	0.83871	0.888889	0.727599	0.896552	0.83871	0.866667	26	3	24	5
MF_38+CCNH_38+SLAM_40+ZMZM_39+PNOL_40+AFP	Logistic	0.857826	0.862069	0.83871	0.888889	0.727599	0.896552	0.83871	0.866667	26	3	24	5
MF_38+SLAM_41+ZMZM_39+PNOL_40+AFP	Logistic	0.88172	0.862069	0.83871	0.888889	0.727599	0.896552	0.83871	0.866667	26	3	24	5
MF_39+CCNH_38+AFP	SVM	0.741935	0.862069	0.870968	0.851852	0.72282	0.870968	0.870968	0.870968	27	4	23	4
MF_38+ZMZM_39+PNOL_38+AFP	SVM	0.74313	0.862069	0.870968	0.851852	0.72282	0.870968	0.870968	0.870968	27	4	23	4
MF_38+CCNH_38+ZMZM_39+PNOL_38+AFP	SVM	0.746714	0.862069	0.870968	0.851852	0.72282	0.870968	0.870968	0.870968	27	4	23	4
MF_38+CCNH_38+PNOL_40+AFP	SVM	0.741935	0.862069	0.870968	0.851852	0.72282	0.870968	0.870968	0.870968	27	4	23	4
MF_40+ZMZM_39+PNOL_38+AFP	RF	0.964158	0.862069	0.870968	0.851852	0.72282	0.870968	0.870968	0.870968	27	4	23	4
MF_41+ZMZM_39+PNOL_38+AFP	RF	0.962963	0.862069	0.870968	0.851852	0.72282	0.870968	0.870968	0.870968	27	4	23	4
MF_38+SLAM_40+ZMZM_39+AFP	Logistic	0.902031	0.862069	0.870968	0.851852	0.72282	0.870968	0.870968	0.870968	27	4	23	4
MF_39+SLAM_40+PNOL_38+AFP	Logistic	0.940263	0.862069	0.870968	0.851852	0.72282	0.870968	0.870968	0.870968	27	4	23	4
MF_39+CCNH_38+SLAM_41+PNOL_38+AFP	Logistic	0.92055	0.862069	0.870968	0.851852	0.72282	0.870968	0.870968	0.870968	27	4	23	4
MF_39+SLAM_40+ZMZM_39+PNOL_38+AFP	Logistic	0.927121	0.862069	0.870968	0.851852	0.72282	0.870968	0.870968	0.870968	27	4	23	4
MF_39+ZMZM_39+AFP	SVM	0.735962	0.862069	0.903226	0.814815	0.718041	0.848485	0.903226	0.875	28	5	22	3
MF_39+PNOL_40+AFP	SVM	0.735962	0.862069	0.903226	0.814815	0.718041	0.848485	0.903226	0.875	28	5	22	3
MF_38+SLAM_41+ZMZM_39+PNOL_40+AFP	SVM	0.88172	0.862069	0.903226	0.814815	0.718041	0.848485	0.903226	0.875	28	5	22	3
MF_38+CCNH_38+SLAM_41+ZMZM_39+PNOL_40+AFP	SVM	0.862605	0.862069	0.903226	0.814815	0.718041	0.848485	0.903226	0.875	28	5	22	3
MF_39+SLAM_40+PNOL_38+AFP	SVM	0.784946	0.862069	0.935484	0.777778	0.713262	0.828571	0.935484	0.878788	29	6	21	2
MF_39+SLAM_40+ZMZM_39+PNOL_38+AFP	SVM	0.79092	0.862069	0.935484	0.777778	0.713262	0.828571	0.935484	0.878788	29	6	21	2
MF_40+SLAM_40+ZMZM_39+PNOL_38+AFP	LDA	0.90681	0.862069	0.967742	0.740741	0.708483	0.810811	0.967742	0.882353	30	7	20	1
MF_40+CCNH_38+SLAM_40+ZMZM_39+PNOL_38+AFP	LDA	0.894863	0.862069	0.967742	0.740741	0.708483	0.810811	0.967742	0.882353	30	7	20	1
MF_40+SLAM_41+ZMZM_39+PNOL_38+AFP	LDA	0.913978	0.862069	0.967742	0.740741	0.708483	0.810811	0.967742	0.882353	30	7	20	1
MF_40+CCNH_38+SLAM_41+ZMZM_39+PNOL_38+AFP	LDA	0.913978	0.862069	0.967742	0.740741	0.708483	0.810811	0.967742	0.882353	30	7	20	1
MF_40+SLAM_40+ZMZM_39+PNOL_40+AFP	LDA	0.928315	0.862069	0.967742	0.740741	0.708483	0.810811	0.967742	0.882353	30	7	20	1
MF_40+CCNH_38+SLAM_40+ZMZM_39+PNOL_40+AFP	LDA	0.910394	0.862069	0.967742	0.740741	0.708483	0.810811	0.967742	0.882353	30	7	20	1
MF_40+SLAM_41+ZMZM_39+PNOL_40+AFP	LDA	0.935484	0.862069	0.967742	0.740741	0.708483	0.810811	0.967742	0.882353	30	7	20	1
MF_40+CCNH_38+SLAM_41+ZMZM_39+PNOL_40+AFP	LDA	0.92951	0.862069	0.967742	0.740741	0.708483	0.810811	0.967742	0.882353	30	7	20	1
MF_41+CCNH_38+AFP	SVM	0.703704	0.862069	1	0.703704	0.703704	0.794872	1	0.885714	31	8	19	0
MF_41+CCNH_38+SLAM_40+AFP	SVM	0.703704	0.862069	1	0.703704	0.703704	0.794872	1	0.885714	31	8	19	0
MF_41+CCNH_38+SLAM_41+AFP	SVM	0.732378	0.862069	1	0.703704	0.703704	0.794872	1	0.885714	31	8	19	0
MF_41+ZMZM_39+AFP	SVM	0.703704	0.862069	1	0.703704	0.703704	0.794872	1	0.885714	31	8	19	0
MF_41+CCNH_38+ZMZM_39+AFP	SVM	0.703704	0.862069	1	0.703704	0.703704	0.794872	1	0.885714	31	8	19	0
MF_41+SLAM_40+ZMZM_39+AFP	SVM	0.716846	0.862069	1	0.703704	0.703704	0.794872	1	0.885714	31	8	19	0
MF_41+CCNH_38+SLAM_40+ZMZM_39+AFP	SVM	0.706093	0.862069	1	0.703704	0.703704	0.794872	1	0.885714	31	8	19	0
MF_41+SLAM_41+ZMZM_39+AFP	SVM	0.704898	0.862069	1	0.703704	0.703704	0.794872	1	0.885714	31	8	19	0
MF_41+CCNH_38+SLAM_41+ZMZM_39+AFP	SVM	0.718041	0.862069	1	0.703704	0.703704	0.794872	1	0.885714	31	8	19	0
MF_41+PNOL_38+AFP	SVM	0.703704	0.862069	1	0.703704	0.703704	0.794872	1	0.885714	31	8	19	0
MF_41+CCNH_38+PNOL_38+AFP	SVM	0.741935	0.862069	1	0.703704	0.703704	0.794872	1	0.885714	31	8	19	0
MF_40+SLAM_40+PNOL_38+AFP	SVM	0.792115	0.862069	1	0.703704	0.703704	0.794872	1	0.885714	31	8	19	0
MF_40+CCNH_38+SLAM_40+PNOL_38+AFP	SVM	0.775388	0.862069	1	0.703704	0.703704	0.794872	1	0.885714	31	8	19	0
MF_41+ZMZM_39+PNOL_38+AFP	SVM	0.703704	0.862069	1	0.703704	0.703704	0.794872	1	0.885714	31	8	19	0
MF_41+CCNH_38+ZMZM_39+PNOL_38+AFP	SVM	0.727599	0.862069	1	0.703704	0.703704	0.794872	1	0.885714	31	8	19	0
MF_40+SLAM_40+ZMZM_39+PNOL_38+AFP	SVM	0.761051	0.862069	1	0.703704	0.703704	0.794872	1	0.885714	31	8	19	0
MF_41+PNOL_40+AFP	SVM	0.703704	0.862069	1	0.703704	0.703704	0.794872	1	0.885714	31	8	19	0
MF_41+CCNH_38+PNOL_40+AFP	SVM	0.737157	0.862069	1	0.703704	0.703704	0.794872	1	0.885714	31	8	19	0
MF_41+ZMZM_39+PNOL_40+AFP	SVM	0.734767	0.862069	1	0.703704	0.703704	0.794872	1	0.885714	31	8	19	0
MF_41+CCNH_38+ZMZM_39+PNOL_40+AFP	SVM	0.76583	0.862069	1	0.703704	0.703704	0.794872	1	0.885714	31	8	19	0
MF_41+AFP	LDA	0.72282	0.862069	1	0.703704	0.703704	0.794872	1	0.885714	31	8	19	0
MF_41+CCNH_38+AFP	LDA	0.818399	0.862069	1	0.703704	0.703704	0.794872	1	0.885714	31	8	19	0
MF_41+SLAM_40+AFP	LDA	0.855436	0.862069	1	0.703704	0.703704	0.794872	1	0.885714	31	8	19	0
MF_41+CCNH_38+SLAM_40+AFP	LDA	0.874552	0.862069	1	0.703704	0.703704	0.794872	1	0.885714	31	8	19	0
MF_41+SLAM_41+AFP	LDA	0.863799	0.862069	1	0.703704	0.703704	0.794872	1	0.885714	31	8	19	0
MF_41+CCNH_38+SLAM_41+AFP	LDA	0.882915	0.862069	1	0.703704	0.703704	0.794872	1	0.885714	31	8	19	0
MF_41+ZMZM_39+AFP	LDA	0.806452	0.862069	1	0.703704	0.703704	0.794872	1	0.885714	31	8	19	0
MF_41+CCNH_38+ZMZM_39+AFP	LDA	0.818399	0.862069	1	0.703704	0.703704	0.794872	1	0.885714	31	8	19	0
MF_41+SLAM_40+ZMZM_39+AFP	LDA	0.855436	0.862069	1	0.703704	0.703704	0.794872	1	0.885714	31	8	19	0
MF_41+CCNH_38+SLAM_40+ZMZM_39+AFP	LDA	0.875747	0.862069	1	0.703704	0.703704	0.794872	1	0.885714	31	8	19	0
MF_41+SLAM_41+ZMZM_39+AFP	LDA	0.863799	0.862069	1	0.703704	0.703704	0.794872	1	0.885714	31	8	19	0
MF_41+CCNH_38+SLAM_41+ZMZM_39+AFP	LDA	0.882915	0.862069	1	0.703704	0.703704	0.794872	1	0.885714	31	8	19	0
MF_41+PNOL_38+AFP	LDA	0.830346	0.862069	1	0.703704	0.703704	0.794872	1	0.885714	31	8	19	0
MF_41+CCNH_38+PNOL_38+AFP	LDA	0.872162	0.862069	1	0.703704	0.703704	0.794872	1	0.885714	31	8	19	0
MF_41+SLAM_40+PNOL_38+AFP	LDA	0.905615	0.862069	1	0.703704	0.703704	0.794872	1	0.885714	31	8	19	0
MF_41+CCNH_38+SLAM_40+PNOL_38+AFP	LDA	0.905615	0.862069	1	0.703704	0.703704	0.794872	1	0.885714	31	8	19	0
MF_41+SLAM_41+PNOL_38+AFP	LDA	0.913978	0.862069	1	0.703704	0.703704	0.794872	1	0.885714	31	8	19	0
MF_41+CCNH_38+SLAM_41+PNOL_38+AFP	LDA	0.913978	0.862069	1	0.703704	0.703704	0.794872	1	0.885714	31	8	19	0
MF_41+ZMZM_39+PNOL_38+AFP	LDA	0.830346	0.862069	1	0.703704	0.703704	0.794872	1	0.885714	31	8	19	0
MF_41+CCNH_38+ZMZM_39+PNOL_38+AFP	LDA	0.872162	0.862069	1	0.703704	0.703704	0.794872	1	0.885714	31	8	19	0
MF_41+PNOL_40+AFP	LDA	0.847073	0.862069	1	0.703704	0.703704	0.794872	1	0.885714	31	8	19	0
MF_41+CCNH_38+PNOL_40+AFP	LDA	0.888889	0.862069	1	0.703704	0.703704	0.794872	1	0.885714	31	8	19	0
MF_41+SLAM_40+PNOL_40+AFP	LDA	0.922342	0.862069	1	0.703704	0.703704	0.794872	1	0.885714	31	8	19	0
MF_41+CCNH_38+SLAM_40+PNOL_40+AFP	LDA	0.922342	0.862069	1	0.703704	0.703704	0.794872	1	0.885714	31	8	19	0
MF_41+SLAM_41+PNOL_40+AFP	LDA	0.930705	0.862069	1	0.703704	0.703704	0.794872	1	0.885714	31	8	19	0
MF_41+CCNH_38+SLAM_41+PNOL_40+AFP	LDA	0.930705	0.862069	1	0.703704	0.703704	0.794872	1	0.885714	31	8	19	0
MF_41+ZMZM_39+PNOL_40+AFP	LDA	0.847073	0.862069	1	0.703704	0.703704	0.794872	1	0.885714	31	8	19	0
MF_41+CCNH_38+ZMZM_39+PNOL_40+AFP	LDA	0.888889	0.862069	1	0.703704	0.703704	0.794872	1	0.885714	31	8	19	0
SLAM_40+PNOL_38+AFP	SVM	0.716846	0.844828	0.774194	0.925926	0.700119	0.923077	0.774194	0.842105	24	2	25	7
CCNH_38+SLAM_40+PNOL_38+AFP	SVM	0.716846	0.844828	0.774194	0.925926	0.700119	0.923077	0.774194	0.842105	24	2	25	7
MF_38+CCNH_38+SLAM_41+PNOL_38+AFP	SVM	0.74552	0.844828	0.774194	0.925926	0.700119	0.923077	0.774194	0.842105	24	2	25	7
CCNH_38+ZMZM_39+PNOL_40+AFP	SVM	0.716846	0.844828	0.774194	0.925926	0.700119	0.923077	0.774194	0.842105	24	2	25	7
SLAM_41+PNOL_38+AFP	Logistic	0.90681	0.844828	0.774194	0.925926	0.700119	0.923077	0.774194	0.842105	24	2	25	7
MF_39+CCNH_38+SLAM_41+PNOL_40+AFP	Logistic	0.864994	0.844828	0.774194	0.925926	0.700119	0.923077	0.774194	0.842105	24	2	25	7
CCNH_38+SLAM_40+PNOL_38+AFP	LDA	0.735962	0.844828	0.774194	0.925926	0.700119	0.923077	0.774194	0.842105	24	2	25	7
SLAM_41+PNOL_38+AFP	LDA	0.758662	0.844828	0.774194	0.925926	0.700119	0.923077	0.774194	0.842105	24	2	25	7
CCNH_38+SLAM_40+ZMZM_39+PNOL_38+AFP	LDA	0.733572	0.844828	0.774194	0.925926	0.700119	0.923077	0.774194	0.842105	24	2	25	7
SLAM_41+ZMZM_39+PNOL_38+AFP	LDA	0.758662	0.844828	0.774194	0.925926	0.700119	0.923077	0.774194	0.842105	24	2	25	7
SLAM_41+ZMZM_39+PNOL_38+AFP	SVM	0.74552	0.844828	0.806452	0.888889	0.695341	0.892857	0.806452	0.847458	25	3	24	6
CCNH_38+SLAM_41+ZMZM_39+PNOL_38+AFP	SVM	0.74552	0.844828	0.806452	0.888889	0.695341	0.892857	0.806452	0.847458	25	3	24	6
SLAM_40+ZMZM_39+AFP	RF	0.891278	0.844828	0.806452	0.888889	0.695341	0.892857	0.806452	0.847458	25	3	24	6
CCNH_38+SLAM_40+ZMZM_39+AFP	RF	0.915173	0.844828	0.806452	0.888889	0.695341	0.892857	0.806452	0.847458	25	3	24	6
CCNH_38+SLAM_40+ZMZM_39+PNOL_38+AFP	RF	0.910394	0.844828	0.806452	0.888889	0.695341	0.892857	0.806452	0.847458	25	3	24	6
CCNH_38+SLAM_40+ZMZM_39+PNOL_40+AFP	RF	0.934289	0.844828	0.806452	0.888889	0.695341	0.892857	0.806452	0.847458	25	3	24	6
PNOL_38+AFP	Logistic	0.910394	0.844828	0.806452	0.888889	0.695341	0.892857	0.806452	0.847458	25	3	24	6
CCNH_38+PNOL_38+AFP	Logistic	0.887694	0.844828	0.806452	0.888889	0.695341	0.892857	0.806452	0.847458	25	3	24	6
MF_38+CCNH_38+SLAM_40+PNOL_38+AFP	Logistic	0.867384	0.844828	0.806452	0.888889	0.695341	0.892857	0.806452	0.847458	25	3	24	6
CCNH_38+SLAM_40+ZMZM_39+PNOL_38+AFP	Logistic	0.847073	0.844828	0.806452	0.888889	0.695341	0.892857	0.806452	0.847458	25	3	24	6
MF_38+CCNH_38+SLAM_40+ZMZM_39+PNOL_38+AFP	Logistic	0.839904	0.844828	0.806452	0.888889	0.695341	0.892857	0.806452	0.847458	25	3	24	6
CCNH_38+SLAM_41+ZMZM_39+PNOL_38+AFP	Logistic	0.873357	0.844828	0.806452	0.888889	0.695341	0.892857	0.806452	0.847458	25	3	24	6
MF_38+CCNH_38+SLAM_41+ZMZM_39+PNOL_38+AFP	Logistic	0.869773	0.844828	0.806452	0.888889	0.695341	0.892857	0.806452	0.847458	25	3	24	6
MF_39+AFP	SVM	0.714456	0.844828	0.83871	0.851852	0.690562	0.866667	0.83871	0.852459	26	4	23	5
MF_38+PNOL_40+AFP	SVM	0.714456	0.844828	0.83871	0.851852	0.690562	0.866667	0.83871	0.852459	26	4	23	5
SLAM_40+AFP	Logistic	0.911589	0.844828	0.83871	0.851852	0.690562	0.866667	0.83871	0.852459	26	4	23	5
MF_39+CCNH_38+SLAM_40+PNOL_38+AFP	Logistic	0.913978	0.844828	0.83871	0.851852	0.690562	0.866667	0.83871	0.852459	26	4	23	5
MF_38+SLAM_40+ZMZM_39+PNOL_38+AFP	Logistic	0.88172	0.844828	0.83871	0.851852	0.690562	0.866667	0.83871	0.852459	26	4	23	5
MF_39+CCNH_38+SLAM_40+ZMZM_39+PNOL_38+AFP	Logistic	0.918757	0.844828	0.83871	0.851852	0.690562	0.866667	0.83871	0.852459	26	4	23	5
MF_39+CCNH_38+SLAM_41+ZMZM_39+PNOL_38+AFP	Logistic	0.896057	0.844828	0.83871	0.851852	0.690562	0.866667	0.83871	0.852459	26	4	23	5
SLAM_40+PNOL_40+AFP	Logistic	0.897252	0.844828	0.83871	0.851852	0.690562	0.866667	0.83871	0.852459	26	4	23	5
CCNH_38+SLAM_40+PNOL_40+AFP	Logistic	0.874552	0.844828	0.83871	0.851852	0.690562	0.866667	0.83871	0.852459	26	4	23	5
SLAM_40+ZMZM_39+PNOL_40+AFP	Logistic	0.880526	0.844828	0.83871	0.851852	0.690562	0.866667	0.83871	0.852459	26	4	23	5
CCNH_38+SLAM_40+ZMZM_39+PNOL_40+AFP	Logistic	0.86141	0.844828	0.83871	0.851852	0.690562	0.866667	0.83871	0.852459	26	4	23	5
MF_39+AFP	LDA	0.719235	0.844828	0.83871	0.851852	0.690562	0.866667	0.83871	0.852459	26	4	23	5
MF_39+CCNH_38+AFP	LDA	0.794504	0.844828	0.83871	0.851852	0.690562	0.866667	0.83871	0.852459	26	4	23	5
MF_39+SLAM_40+AFP	LDA	0.841099	0.844828	0.83871	0.851852	0.690562	0.866667	0.83871	0.852459	26	4	23	5
MF_39+CCNH_38+SLAM_40+AFP	LDA	0.845878	0.844828	0.83871	0.851852	0.690562	0.866667	0.83871	0.852459	26	4	23	5
MF_39+CCNH_38+SLAM_41+AFP	LDA	0.853047	0.844828	0.83871	0.851852	0.690562	0.866667	0.83871	0.852459	26	4	23	5
MF_39+ZMZM_39+AFP	LDA	0.811231	0.844828	0.83871	0.851852	0.690562	0.866667	0.83871	0.852459	26	4	23	5
MF_39+CCNH_38+ZMZM_39+AFP	LDA	0.833931	0.844828	0.83871	0.851852	0.690562	0.866667	0.83871	0.852459	26	4	23	5
MF_39+CCNH_38+SLAM_40+ZMZM_39+AFP	LDA	0.842294	0.844828	0.83871	0.851852	0.690562	0.866667	0.83871	0.852459	26	4	23	5
MF_39+PNOL_38+AFP	LDA	0.807646	0.844828	0.83871	0.851852	0.690562	0.866667	0.83871	0.852459	26	4	23	5
MF_39+CCNH_38+PNOL_38+AFP	LDA	0.848268	0.844828	0.83871	0.851852	0.690562	0.866667	0.83871	0.852459	26	4	23	5
MF_38+PNOL_40+AFP	LDA	0.776583	0.844828	0.83871	0.851852	0.690562	0.866667	0.83871	0.852459	26	4	23	5
MF_38+CCNH_38+PNOL_40+AFP	LDA	0.786141	0.844828	0.83871	0.851852	0.690562	0.866667	0.83871	0.852459	26	4	23	5
MF_39+CCNH_38+PNOL_40+AFP	LDA	0.879331	0.844828	0.83871	0.851852	0.690562	0.866667	0.83871	0.852459	26	4	23	5
MF_38+ZMZM_39+PNOL_40+AFP	LDA	0.863799	0.844828	0.83871	0.851852	0.690562	0.866667	0.83871	0.852459	26	4	23	5
MF_38+CCNH_38+ZMZM_39+PNOL_40+AFP	LDA	0.866189	0.844828	0.83871	0.851852	0.690562	0.866667	0.83871	0.852459	26	4	23	5
MF_39+CCNH_38+ZMZM_39+AFP	SVM	0.735962	0.844828	0.870968	0.814815	0.685783	0.84375	0.870968	0.857143	27	5	22	4
MF_39+CCNH_38+PNOL_38+AFP	SVM	0.746714	0.844828	0.870968	0.814815	0.685783	0.84375	0.870968	0.857143	27	5	22	4
MF_39+CCNH_38+ZMZM_39+PNOL_38+AFP	SVM	0.772999	0.844828	0.870968	0.814815	0.685783	0.84375	0.870968	0.857143	27	5	22	4
MF_38+SLAM_40+ZMZM_39+PNOL_40+AFP	SVM	0.875747	0.844828	0.870968	0.814815	0.685783	0.84375	0.870968	0.857143	27	5	22	4
MF_38+CCNH_38+SLAM_40+ZMZM_39+PNOL_40+AFP	SVM	0.85902	0.844828	0.870968	0.814815	0.685783	0.84375	0.870968	0.857143	27	5	22	4
MF_39+SLAM_40+ZMZM_39+AFP	SVM	0.746714	0.844828	0.903226	0.777778	0.681004	0.823529	0.903226	0.861538	28	6	21	3
MF_39+SLAM_41+ZMZM_39+AFP	SVM	0.733572	0.844828	0.903226	0.777778	0.681004	0.823529	0.903226	0.861538	28	6	21	3
MF_39+CCNH_38+SLAM_40+ZMZM_39+PNOL_38+AFP	SVM	0.781362	0.844828	0.903226	0.777778	0.681004	0.823529	0.903226	0.861538	28	6	21	3
MF_40+SLAM_40+AFP	SVM	0.739546	0.844828	0.935484	0.740741	0.676225	0.805556	0.935484	0.865672	29	7	20	2
MF_40+SLAM_41+AFP	SVM	0.747909	0.844828	0.935484	0.740741	0.676225	0.805556	0.935484	0.865672	29	7	20	2
MF_41+SLAM_40+AFP	SVM	0.703704	0.844828	0.967742	0.703704	0.671446	0.789474	0.967742	0.869565	30	8	19	1
MF_41+SLAM_41+AFP	SVM	0.703704	0.844828	0.967742	0.703704	0.671446	0.789474	0.967742	0.869565	30	8	19	1
MF_41+SLAM_40+ZMZM_39+PNOL_38+AFP	LDA	0.898447	0.844828	0.967742	0.703704	0.671446	0.789474	0.967742	0.869565	30	8	19	1
MF_41+CCNH_38+SLAM_40+ZMZM_39+PNOL_38+AFP	LDA	0.898447	0.844828	0.967742	0.703704	0.671446	0.789474	0.967742	0.869565	30	8	19	1
MF_41+SLAM_41+ZMZM_39+PNOL_38+AFP	LDA	0.913978	0.844828	0.967742	0.703704	0.671446	0.789474	0.967742	0.869565	30	8	19	1
MF_41+CCNH_38+SLAM_41+ZMZM_39+PNOL_38+AFP	LDA	0.905615	0.844828	0.967742	0.703704	0.671446	0.789474	0.967742	0.869565	30	8	19	1
MF_41+SLAM_40+ZMZM_39+PNOL_40+AFP	LDA	0.922342	0.844828	0.967742	0.703704	0.671446	0.789474	0.967742	0.869565	30	8	19	1
MF_41+CCNH_38+SLAM_40+ZMZM_39+PNOL_40+AFP	LDA	0.922342	0.844828	0.967742	0.703704	0.671446	0.789474	0.967742	0.869565	30	8	19	1
MF_41+SLAM_41+ZMZM_39+PNOL_40+AFP	LDA	0.92951	0.844828	0.967742	0.703704	0.671446	0.789474	0.967742	0.869565	30	8	19	1
MF_41+CCNH_38+SLAM_41+ZMZM_39+PNOL_40+AFP	LDA	0.92951	0.844828	0.967742	0.703704	0.671446	0.789474	0.967742	0.869565	30	8	19	1
ZMZM_39+PNOL_40+AFP	SVM	0.686977	0.827586	0.741935	0.925926	0.667861	0.92	0.741935	0.821429	23	2	25	8
ZMZM_39+AFP	RF	0.899642	0.827586	0.741935	0.925926	0.667861	0.92	0.741935	0.821429	23	2	25	8
SLAM_40+PNOL_38+AFP	LDA	0.728793	0.827586	0.741935	0.925926	0.667861	0.92	0.741935	0.821429	23	2	25	8
SLAM_40+ZMZM_39+PNOL_38+AFP	LDA	0.728793	0.827586	0.741935	0.925926	0.667861	0.92	0.741935	0.821429	23	2	25	8
SLAM_40+ZMZM_39+PNOL_38+AFP	SVM	0.716846	0.827586	0.774194	0.888889	0.663082	0.888889	0.774194	0.827586	24	3	24	7
CCNH_38+SLAM_40+ZMZM_39+PNOL_38+AFP	SVM	0.716846	0.827586	0.774194	0.888889	0.663082	0.888889	0.774194	0.827586	24	3	24	7
SLAM_40+ZMZM_39+PNOL_38+AFP	RF	0.90681	0.827586	0.774194	0.888889	0.663082	0.888889	0.774194	0.827586	24	3	24	7
SLAM_41+ZMZM_39+PNOL_38+AFP	Logistic	0.893668	0.827586	0.774194	0.888889	0.663082	0.888889	0.774194	0.827586	24	3	24	7
MF_38+ZMZM_39+AFP	SVM	0.686977	0.827586	0.806452	0.851852	0.658303	0.862069	0.806452	0.833333	25	4	23	6
MF_38+CCNH_38+ZMZM_39+AFP	SVM	0.686977	0.827586	0.806452	0.851852	0.658303	0.862069	0.806452	0.833333	25	4	23	6
MF_38+CCNH_38+PNOL_38+AFP	SVM	0.686977	0.827586	0.806452	0.851852	0.658303	0.862069	0.806452	0.833333	25	4	23	6
SLAM_40+PNOL_38+AFP	Logistic	0.891278	0.827586	0.806452	0.851852	0.658303	0.862069	0.806452	0.833333	25	4	23	6
CCNH_38+SLAM_40+PNOL_38+AFP	Logistic	0.870968	0.827586	0.806452	0.851852	0.658303	0.862069	0.806452	0.833333	25	4	23	6
ZMZM_39+PNOL_38+AFP	Logistic	0.896057	0.827586	0.806452	0.851852	0.658303	0.862069	0.806452	0.833333	25	4	23	6
CCNH_38+ZMZM_39+PNOL_38+AFP	Logistic	0.878136	0.827586	0.806452	0.851852	0.658303	0.862069	0.806452	0.833333	25	4	23	6
MF_39+PNOL_38+AFP	SVM	0.709677	0.827586	0.83871	0.814815	0.653524	0.83871	0.83871	0.83871	26	5	22	5
MF_38+SLAM_41+ZMZM_39+PNOL_38+AFP	SVM	0.79092	0.827586	0.83871	0.814815	0.653524	0.83871	0.83871	0.83871	26	5	22	5
MF_38+CCNH_38+SLAM_41+ZMZM_39+PNOL_38+AFP	SVM	0.782557	0.827586	0.83871	0.814815	0.653524	0.83871	0.83871	0.83871	26	5	22	5
MF_38+SLAM_40+PNOL_40+AFP	SVM	0.776583	0.827586	0.83871	0.814815	0.653524	0.83871	0.83871	0.83871	26	5	22	5
CCNH_38+SLAM_40+ZMZM_39+AFP	Logistic	0.882915	0.827586	0.83871	0.814815	0.653524	0.83871	0.83871	0.83871	26	5	22	5
MF_39+CCNH_38+SLAM_40+PNOL_40+AFP	Logistic	0.882318	0.827586	0.83871	0.814815	0.653524	0.83871	0.83871	0.83871	26	5	22	5
MF_39+SLAM_40+ZMZM_39+AFP	LDA	0.839904	0.827586	0.83871	0.814815	0.653524	0.83871	0.83871	0.83871	26	5	22	5
MF_39+SLAM_41+ZMZM_39+AFP	LDA	0.844683	0.827586	0.83871	0.814815	0.653524	0.83871	0.83871	0.83871	26	5	22	5
MF_39+CCNH_38+SLAM_41+ZMZM_39+AFP	LDA	0.850657	0.827586	0.83871	0.814815	0.653524	0.83871	0.83871	0.83871	26	5	22	5
MF_39+SLAM_40+PNOL_38+AFP	LDA	0.878136	0.827586	0.83871	0.814815	0.653524	0.83871	0.83871	0.83871	26	5	22	5
MF_39+CCNH_38+SLAM_40+PNOL_38+AFP	LDA	0.88411	0.827586	0.83871	0.814815	0.653524	0.83871	0.83871	0.83871	26	5	22	5
MF_39+SLAM_41+PNOL_38+AFP	LDA	0.88411	0.827586	0.83871	0.814815	0.653524	0.83871	0.83871	0.83871	26	5	22	5
MF_39+CCNH_38+SLAM_41+PNOL_38+AFP	LDA	0.890084	0.827586	0.83871	0.814815	0.653524	0.83871	0.83871	0.83871	26	5	22	5
MF_39+ZMZM_39+PNOL_38+AFP	LDA	0.812425	0.827586	0.83871	0.814815	0.653524	0.83871	0.83871	0.83871	26	5	22	5
MF_39+CCNH_38+ZMZM_39+PNOL_38+AFP	LDA	0.83871	0.827586	0.83871	0.814815	0.653524	0.83871	0.83871	0.83871	26	5	22	5
MF_39+SLAM_40+ZMZM_39+PNOL_38+AFP	LDA	0.874552	0.827586	0.83871	0.814815	0.653524	0.83871	0.83871	0.83871	26	5	22	5
MF_39+CCNH_38+SLAM_40+ZMZM_39+PNOL_38+AFP	LDA	0.878136	0.827586	0.83871	0.814815	0.653524	0.83871	0.83871	0.83871	26	5	22	5
MF_39+PNOL_40+AFP	LDA	0.83871	0.827586	0.83871	0.814815	0.653524	0.83871	0.83871	0.83871	26	5	22	5
MF_39+SLAM_40+PNOL_40+AFP	LDA	0.9092	0.827586	0.83871	0.814815	0.653524	0.83871	0.83871	0.83871	26	5	22	5
MF_39+CCNH_38+SLAM_40+PNOL_40+AFP	LDA	0.9092	0.827586	0.83871	0.814815	0.653524	0.83871	0.83871	0.83871	26	5	22	5
MF_39+SLAM_41+PNOL_40+AFP	LDA	0.899642	0.827586	0.83871	0.814815	0.653524	0.83871	0.83871	0.83871	26	5	22	5
MF_39+CCNH_38+SLAM_41+PNOL_40+AFP	LDA	0.908005	0.827586	0.83871	0.814815	0.653524	0.83871	0.83871	0.83871	26	5	22	5
MF_39+ZMZM_39+PNOL_40+AFP	LDA	0.839904	0.827586	0.83871	0.814815	0.653524	0.83871	0.83871	0.83871	26	5	22	5
MF_39+CCNH_38+ZMZM_39+PNOL_40+AFP	LDA	0.876941	0.827586	0.83871	0.814815	0.653524	0.83871	0.83871	0.83871	26	5	22	5
MF_39+CCNH_38+SLAM_40+AFP	SVM	0.741935	0.827586	0.870968	0.777778	0.648746	0.818182	0.870968	0.84375	27	6	21	4
MF_39+CCNH_38+SLAM_41+AFP	SVM	0.775388	0.827586	0.870968	0.777778	0.648746	0.818182	0.870968	0.84375	27	6	21	4
MF_39+CCNH_38+SLAM_40+ZMZM_39+AFP	SVM	0.734767	0.827586	0.870968	0.777778	0.648746	0.818182	0.870968	0.84375	27	6	21	4
MF_39+CCNH_38+SLAM_41+ZMZM_39+AFP	SVM	0.734767	0.827586	0.870968	0.777778	0.648746	0.818182	0.870968	0.84375	27	6	21	4
MF_39+CCNH_38+SLAM_40+PNOL_38+AFP	SVM	0.805257	0.827586	0.870968	0.777778	0.648746	0.818182	0.870968	0.84375	27	6	21	4
MF_39+SLAM_41+PNOL_40+AFP	SVM	0.814815	0.827586	0.870968	0.777778	0.648746	0.818182	0.870968	0.84375	27	6	21	4
MF_39+CCNH_38+SLAM_40+ZMZM_39+PNOL_40+AFP	SVM	0.868578	0.827586	0.870968	0.777778	0.648746	0.818182	0.870968	0.84375	27	6	21	4
MF_39+SLAM_41+ZMZM_39+PNOL_40+AFP	SVM	0.890084	0.827586	0.870968	0.777778	0.648746	0.818182	0.870968	0.84375	27	6	21	4
MF_39+CCNH_38+SLAM_41+ZMZM_39+PNOL_40+AFP	SVM	0.870968	0.827586	0.870968	0.777778	0.648746	0.818182	0.870968	0.84375	27	6	21	4
CCNH_38+PNOL_40+AFP	SVM	0.682198	0.810345	0.677419	0.962963	0.640382	0.954545	0.677419	0.792453	21	1	26	10
CCNH_38+PNOL_40+AFP	LDA	0.661888	0.810345	0.677419	0.962963	0.640382	0.954545	0.677419	0.792453	21	1	26	10
MF_41+AFP	SVM	0.703704	0.827586	0.935484	0.703704	0.639188	0.783784	0.935484	0.852941	29	8	19	2
CCNH_38+ZMZM_39+PNOL_38+AFP	SVM	0.657109	0.810345	0.709677	0.925926	0.635603	0.916667	0.709677	0.8	22	2	25	9
ZMZM_39+PNOL_40+AFP	LDA	0.678614	0.810345	0.709677	0.925926	0.635603	0.916667	0.709677	0.8	22	2	25	9
MF_38+PNOL_38+AFP	SVM	0.659498	0.810345	0.774194	0.851852	0.626045	0.857143	0.774194	0.813559	24	4	23	7
MF_38+PNOL_38+AFP	LDA	0.72282	0.810345	0.774194	0.851852	0.626045	0.857143	0.774194	0.813559	24	4	23	7
MF_38+CCNH_38+PNOL_38+AFP	LDA	0.758662	0.810345	0.774194	0.851852	0.626045	0.857143	0.774194	0.813559	24	4	23	7
MF_38+SLAM_40+PNOL_40+AFP	LDA	0.843489	0.810345	0.774194	0.851852	0.626045	0.857143	0.774194	0.813559	24	4	23	7
MF_38+CCNH_38+SLAM_40+PNOL_40+AFP	LDA	0.843489	0.810345	0.774194	0.851852	0.626045	0.857143	0.774194	0.813559	24	4	23	7
MF_38+SLAM_40+ZMZM_39+PNOL_40+AFP	LDA	0.835125	0.810345	0.774194	0.851852	0.626045	0.857143	0.774194	0.813559	24	4	23	7
MF_38+CCNH_38+SLAM_40+ZMZM_39+PNOL_40+AFP	LDA	0.83632	0.810345	0.774194	0.851852	0.626045	0.857143	0.774194	0.813559	24	4	23	7
MF_38+SLAM_40+ZMZM_39+AFP	SVM	0.688172	0.810345	0.806452	0.814815	0.621266	0.833333	0.806452	0.819672	25	5	22	6
MF_38+CCNH_38+SLAM_40+ZMZM_39+AFP	SVM	0.69773	0.810345	0.806452	0.814815	0.621266	0.833333	0.806452	0.819672	25	5	22	6
MF_38+SLAM_41+ZMZM_39+AFP	SVM	0.686977	0.810345	0.806452	0.814815	0.621266	0.833333	0.806452	0.819672	25	5	22	6
MF_38+CCNH_38+SLAM_41+ZMZM_39+AFP	SVM	0.712067	0.810345	0.806452	0.814815	0.621266	0.833333	0.806452	0.819672	25	5	22	6
MF_38+SLAM_40+ZMZM_39+PNOL_38+AFP	SVM	0.819594	0.810345	0.806452	0.814815	0.621266	0.833333	0.806452	0.819672	25	5	22	6
MF_38+CCNH_38+SLAM_40+ZMZM_39+PNOL_38+AFP	SVM	0.792115	0.810345	0.806452	0.814815	0.621266	0.833333	0.806452	0.819672	25	5	22	6
MF_38+CCNH_38+SLAM_40+PNOL_40+AFP	SVM	0.789725	0.810345	0.806452	0.814815	0.621266	0.833333	0.806452	0.819672	25	5	22	6
SLAM_40+ZMZM_39+AFP	Logistic	0.918757	0.810345	0.806452	0.814815	0.621266	0.833333	0.806452	0.819672	25	5	22	6
SLAM_40+ZMZM_39+PNOL_38+AFP	Logistic	0.869773	0.810345	0.806452	0.814815	0.621266	0.833333	0.806452	0.819672	25	5	22	6
MF_39+CCNH_38+ZMZM_39+PNOL_40+AFP	Logistic	0.83871	0.810345	0.806452	0.814815	0.621266	0.833333	0.806452	0.819672	25	5	22	6
MF_39+SLAM_41+ZMZM_39+PNOL_38+AFP	LDA	0.88172	0.810345	0.806452	0.814815	0.621266	0.833333	0.806452	0.819672	25	5	22	6
MF_39+CCNH_38+SLAM_41+ZMZM_39+PNOL_38+AFP	LDA	0.885305	0.810345	0.806452	0.814815	0.621266	0.833333	0.806452	0.819672	25	5	22	6
MF_38+SLAM_41+PNOL_40+AFP	LDA	0.866189	0.810345	0.806452	0.814815	0.621266	0.833333	0.806452	0.819672	25	5	22	6
MF_38+CCNH_38+SLAM_41+PNOL_40+AFP	LDA	0.866189	0.810345	0.806452	0.814815	0.621266	0.833333	0.806452	0.819672	25	5	22	6
MF_39+SLAM_40+ZMZM_39+PNOL_40+AFP	LDA	0.904421	0.810345	0.806452	0.814815	0.621266	0.833333	0.806452	0.819672	25	5	22	6
MF_39+CCNH_38+SLAM_40+ZMZM_39+PNOL_40+AFP	LDA	0.908005	0.810345	0.806452	0.814815	0.621266	0.833333	0.806452	0.819672	25	5	22	6
MF_38+SLAM_41+ZMZM_39+PNOL_40+AFP	LDA	0.841099	0.810345	0.806452	0.814815	0.621266	0.833333	0.806452	0.819672	25	5	22	6
MF_39+SLAM_41+ZMZM_39+PNOL_40+AFP	LDA	0.900836	0.810345	0.806452	0.814815	0.621266	0.833333	0.806452	0.819672	25	5	22	6
MF_39+CCNH_38+SLAM_41+ZMZM_39+PNOL_40+AFP	LDA	0.904421	0.810345	0.806452	0.814815	0.621266	0.833333	0.806452	0.819672	25	5	22	6
MF_39+SLAM_40+AFP	SVM	0.725209	0.810345	0.83871	0.777778	0.616487	0.8125	0.83871	0.825397	26	6	21	5
MF_39+SLAM_41+AFP	SVM	0.708483	0.810345	0.83871	0.777778	0.616487	0.8125	0.83871	0.825397	26	6	21	5
MF_39+CCNH_38+SLAM_41+ZMZM_39+PNOL_38+AFP	SVM	0.837515	0.810345	0.83871	0.777778	0.616487	0.8125	0.83871	0.825397	26	6	21	5
MF_39+SLAM_41+ZMZM_39+PNOL_38+AFP	SVM	0.811231	0.810345	0.83871	0.777778	0.616487	0.8125	0.83871	0.825397	26	6	21	5
MF_39+SLAM_40+PNOL_40+AFP	SVM	0.798088	0.810345	0.83871	0.777778	0.616487	0.8125	0.83871	0.825397	26	6	21	5
MF_39+CCNH_38+SLAM_41+PNOL_40+AFP	SVM	0.829152	0.810345	0.83871	0.777778	0.616487	0.8125	0.83871	0.825397	26	6	21	5
MF_39+SLAM_40+ZMZM_39+PNOL_40+AFP	SVM	0.857826	0.810345	0.83871	0.777778	0.616487	0.8125	0.83871	0.825397	26	6	21	5
MF_39+SLAM_41+AFP	LDA	0.845878	0.810345	0.83871	0.777778	0.616487	0.8125	0.83871	0.825397	26	6	21	5
ZMZM_39+PNOL_38+AFP	SVM	0.648746	0.793103	0.677419	0.925926	0.603345	0.913043	0.677419	0.777778	21	2	25	10
CCNH_38+ZMZM_39+PNOL_40+AFP	LDA	0.751493	0.793103	0.677419	0.925926	0.603345	0.913043	0.677419	0.777778	21	2	25	10
MF_38+CCNH_38+AFP	SVM	0.630824	0.793103	0.709677	0.888889	0.598566	0.88	0.709677	0.785714	22	3	24	9
CCNH_38+SLAM_41+ZMZM_39+AFP	SVM	0.630824	0.793103	0.709677	0.888889	0.598566	0.88	0.709677	0.785714	22	3	24	9
MF_38+SLAM_40+PNOL_38+AFP	SVM	0.726404	0.793103	0.774194	0.814815	0.589008	0.827586	0.774194	0.8	24	5	22	7
ZMZM_39+AFP	Logistic	0.921147	0.793103	0.774194	0.814815	0.589008	0.827586	0.774194	0.8	24	5	22	7
MF_39+CCNH_38+SLAM_41+ZMZM_39+PNOL_40+AFP	Logistic	0.794504	0.793103	0.774194	0.814815	0.589008	0.827586	0.774194	0.8	24	5	22	7
MF_38+CCNH_38+SLAM_41+ZMZM_39+PNOL_40+AFP	LDA	0.843489	0.793103	0.774194	0.814815	0.589008	0.827586	0.774194	0.8	24	5	22	7
MF_39+SLAM_41+PNOL_38+AFP	SVM	0.76822	0.793103	0.806452	0.777778	0.584229	0.806452	0.806452	0.806452	25	6	21	6
MF_39+CCNH_38+SLAM_40+PNOL_40+AFP	SVM	0.856631	0.793103	0.806452	0.777778	0.584229	0.806452	0.806452	0.806452	25	6	21	6
CCNH_38+PNOL_38+AFP	SVM	0.620072	0.775862	0.612903	0.962963	0.575866	0.95	0.612903	0.745098	19	1	26	12
CCNH_38+PNOL_38+AFP	LDA	0.599761	0.775862	0.612903	0.962963	0.575866	0.95	0.612903	0.745098	19	1	26	12
CCNH_38+SLAM_41+AFP	SVM	0.597372	0.775862	0.645161	0.925926	0.571087	0.909091	0.645161	0.754717	20	2	25	11
CCNH_38+SLAM_41+AFP	LDA	0.623656	0.775862	0.645161	0.925926	0.571087	0.909091	0.645161	0.754717	20	2	25	11
ZMZM_39+PNOL_38+AFP	LDA	0.616487	0.775862	0.645161	0.925926	0.571087	0.909091	0.645161	0.754717	20	2	25	11
MF_38+AFP	SVM	0.602151	0.775862	0.677419	0.888889	0.566308	0.875	0.677419	0.763636	21	3	24	10
CCNH_38+SLAM_40+ZMZM_39+AFP	SVM	0.602151	0.775862	0.677419	0.888889	0.566308	0.875	0.677419	0.763636	21	3	24	10
SLAM_41+ZMZM_39+AFP	SVM	0.60454	0.775862	0.677419	0.888889	0.566308	0.875	0.677419	0.763636	21	3	24	10
MF_38+AFP	LDA	0.609319	0.775862	0.677419	0.888889	0.566308	0.875	0.677419	0.763636	21	3	24	10
MF_38+CCNH_38+ZMZM_39+AFP	LDA	0.755078	0.775862	0.709677	0.851852	0.561529	0.846154	0.709677	0.77193	22	4	23	9
MF_38+ZMZM_39+PNOL_38+AFP	LDA	0.801673	0.775862	0.709677	0.851852	0.561529	0.846154	0.709677	0.77193	22	4	23	9
MF_38+CCNH_38+ZMZM_39+PNOL_38+AFP	LDA	0.808841	0.775862	0.709677	0.851852	0.561529	0.846154	0.709677	0.77193	22	4	23	9
MF_38+CCNH_38+SLAM_40+PNOL_38+AFP	SVM	0.746714	0.775862	0.741935	0.814815	0.55675	0.821429	0.741935	0.779661	23	5	22	8
MF_38+SLAM_40+AFP	LDA	0.702509	0.775862	0.741935	0.814815	0.55675	0.821429	0.741935	0.779661	23	5	22	8
MF_38+SLAM_41+AFP	LDA	0.706093	0.775862	0.741935	0.814815	0.55675	0.821429	0.741935	0.779661	23	5	22	8
MF_38+SLAM_40+ZMZM_39+AFP	LDA	0.74313	0.775862	0.741935	0.814815	0.55675	0.821429	0.741935	0.779661	23	5	22	8
MF_38+CCNH_38+SLAM_40+ZMZM_39+AFP	LDA	0.753883	0.775862	0.741935	0.814815	0.55675	0.821429	0.741935	0.779661	23	5	22	8
MF_38+SLAM_41+ZMZM_39+AFP	LDA	0.746714	0.775862	0.741935	0.814815	0.55675	0.821429	0.741935	0.779661	23	5	22	8
MF_38+CCNH_38+SLAM_41+ZMZM_39+AFP	LDA	0.753883	0.775862	0.741935	0.814815	0.55675	0.821429	0.741935	0.779661	23	5	22	8
MF_39+CCNH_38+SLAM_41+PNOL_38+AFP	SVM	0.825568	0.775862	0.774194	0.777778	0.551971	0.8	0.774194	0.786885	24	6	21	7
PNOL_40+AFP	SVM	0.590203	0.758621	0.580645	0.962963	0.543608	0.947368	0.580645	0.72	18	1	26	13
MF_40+CCNH_38+SLAM_41+ZMZM_39+PNOL_38+AFP	SVM	0.821983	0.775862	0.83871	0.703704	0.542413	0.764706	0.83871	0.8	26	8	19	5
MF_40+SLAM_40+PNOL_40+AFP	SVM	0.869773	0.775862	0.83871	0.703704	0.542413	0.764706	0.83871	0.8	26	8	19	5
MF_40+CCNH_38+SLAM_40+PNOL_40+AFP	SVM	0.886499	0.775862	0.83871	0.703704	0.542413	0.764706	0.83871	0.8	26	8	19	5
MF_40+SLAM_40+ZMZM_39+PNOL_40+AFP	SVM	0.897252	0.775862	0.83871	0.703704	0.542413	0.764706	0.83871	0.8	26	8	19	5
MF_40+CCNH_38+SLAM_40+ZMZM_39+PNOL_40+AFP	SVM	0.897252	0.775862	0.83871	0.703704	0.542413	0.764706	0.83871	0.8	26	8	19	5
CCNH_38+SLAM_40+AFP	SVM	0.567503	0.758621	0.612903	0.925926	0.538829	0.904762	0.612903	0.730769	19	2	25	12
SLAM_41+AFP	SVM	0.567503	0.758621	0.612903	0.925926	0.538829	0.904762	0.612903	0.730769	19	2	25	12
CCNH_38+SLAM_40+AFP	LDA	0.593787	0.758621	0.612903	0.925926	0.538829	0.904762	0.612903	0.730769	19	2	25	12
SLAM_41+AFP	LDA	0.569892	0.758621	0.612903	0.925926	0.538829	0.904762	0.612903	0.730769	19	2	25	12
CCNH_38+ZMZM_39+PNOL_38+AFP	LDA	0.689367	0.758621	0.612903	0.925926	0.538829	0.904762	0.612903	0.730769	19	2	25	12
SLAM_40+ZMZM_39+AFP	SVM	0.591398	0.758621	0.645161	0.888889	0.53405	0.869565	0.645161	0.740741	20	3	24	11
MF_38+CCNH_38+AFP	LDA	0.666667	0.758621	0.645161	0.888889	0.53405	0.869565	0.645161	0.740741	20	3	24	11
CCNH_38+SLAM_41+ZMZM_39+AFP	LDA	0.678614	0.758621	0.645161	0.888889	0.53405	0.869565	0.645161	0.740741	20	3	24	11
MF_38+ZMZM_39+AFP	LDA	0.739546	0.758621	0.677419	0.851852	0.529271	0.84	0.677419	0.75	21	4	23	10
MF_38+CCNH_38+SLAM_40+AFP	SVM	0.654719	0.758621	0.709677	0.814815	0.524492	0.814815	0.709677	0.758621	22	5	22	9
MF_38+CCNH_38+SLAM_40+AFP	LDA	0.708483	0.758621	0.709677	0.814815	0.524492	0.814815	0.709677	0.758621	22	5	22	9
MF_38+CCNH_38+SLAM_41+AFP	LDA	0.714456	0.758621	0.709677	0.814815	0.524492	0.814815	0.709677	0.758621	22	5	22	9
PNOL_40+AFP	LDA	0.560335	0.741379	0.548387	0.962963	0.51135	0.944444	0.548387	0.693878	17	1	26	14
MF_40+SLAM_41+PNOL_38+AFP	SVM	0.757467	0.758621	0.806452	0.703704	0.510155	0.757576	0.806452	0.78125	25	8	19	6
MF_40+CCNH_38+SLAM_41+PNOL_38+AFP	SVM	0.772999	0.758621	0.806452	0.703704	0.510155	0.757576	0.806452	0.78125	25	8	19	6
MF_40+SLAM_41+ZMZM_39+PNOL_38+AFP	SVM	0.778973	0.758621	0.806452	0.703704	0.510155	0.757576	0.806452	0.78125	25	8	19	6
SLAM_40+AFP	SVM	0.537634	0.741379	0.580645	0.925926	0.506571	0.9	0.580645	0.705882	18	2	25	13
CCNH_38+ZMZM_39+AFP	SVM	0.537634	0.741379	0.580645	0.925926	0.506571	0.9	0.580645	0.705882	18	2	25	13
SLAM_40+AFP	LDA	0.540024	0.741379	0.580645	0.925926	0.506571	0.9	0.580645	0.705882	18	2	25	13
CCNH_38+ZMZM_39+AFP	LDA	0.566308	0.741379	0.580645	0.925926	0.506571	0.9	0.580645	0.705882	18	2	25	13
CCNH_38+SLAM_40+ZMZM_39+AFP	LDA	0.64994	0.741379	0.612903	0.888889	0.501792	0.863636	0.612903	0.716981	19	3	24	12
SLAM_41+ZMZM_39+AFP	LDA	0.639188	0.741379	0.612903	0.888889	0.501792	0.863636	0.612903	0.716981	19	3	24	12
MF_38+SLAM_40+AFP	SVM	0.700119	0.741379	0.677419	0.814815	0.492234	0.807692	0.677419	0.736842	21	5	22	10
MF_38+SLAM_41+AFP	SVM	0.642772	0.741379	0.677419	0.814815	0.492234	0.807692	0.677419	0.736842	21	5	22	10
MF_38+SLAM_40+PNOL_38+AFP	LDA	0.784946	0.741379	0.677419	0.814815	0.492234	0.807692	0.677419	0.736842	21	5	22	10
MF_38+SLAM_40+ZMZM_39+PNOL_38+AFP	LDA	0.772999	0.741379	0.677419	0.814815	0.492234	0.807692	0.677419	0.736842	21	5	22	10
PNOL_38+AFP	SVM	0.528076	0.724138	0.516129	0.962963	0.479092	0.941176	0.516129	0.666667	16	1	26	15
MF_41+SLAM_41+PNOL_38+AFP	SVM	0.848268	0.741379	0.806452	0.666667	0.473118	0.735294	0.806452	0.769231	25	9	18	6
MF_41+CCNH_38+SLAM_41+PNOL_38+AFP	SVM	0.888889	0.741379	0.806452	0.666667	0.473118	0.735294	0.806452	0.769231	25	9	18	6
MF_41+SLAM_40+ZMZM_39+PNOL_38+AFP	SVM	0.741935	0.741379	0.806452	0.666667	0.473118	0.735294	0.806452	0.769231	25	9	18	6
MF_41+SLAM_41+ZMZM_39+PNOL_38+AFP	SVM	0.868578	0.741379	0.806452	0.666667	0.473118	0.735294	0.806452	0.769231	25	9	18	6
MF_41+CCNH_38+SLAM_41+ZMZM_39+PNOL_38+AFP	SVM	0.873357	0.741379	0.806452	0.666667	0.473118	0.735294	0.806452	0.769231	25	9	18	6
SLAM_40+ZMZM_39+AFP	LDA	0.609319	0.724138	0.580645	0.888889	0.469534	0.857143	0.580645	0.692308	18	3	24	13
MF_38+SLAM_41+PNOL_38+AFP	LDA	0.789725	0.724138	0.645161	0.814815	0.459976	0.8	0.645161	0.714286	20	5	22	11
MF_38+CCNH_38+SLAM_41+PNOL_38+AFP	LDA	0.789725	0.724138	0.645161	0.814815	0.459976	0.8	0.645161	0.714286	20	5	22	11
MF_38+SLAM_41+ZMZM_39+PNOL_38+AFP	LDA	0.776583	0.724138	0.645161	0.814815	0.459976	0.8	0.645161	0.714286	20	5	22	11
MF_38+CCNH_38+SLAM_41+ZMZM_39+PNOL_38+AFP	LDA	0.780167	0.724138	0.645161	0.814815	0.459976	0.8	0.645161	0.714286	20	5	22	11
PNOL_38+AFP	LDA	0.498208	0.706897	0.483871	0.962963	0.446834	0.9375	0.483871	0.638298	15	1	26	16
MF_41+SLAM_40+PNOL_38+AFP	SVM	0.763441	0.724138	0.774194	0.666667	0.44086	0.727273	0.774194	0.75	24	9	18	7
MF_41+CCNH_38+SLAM_40+PNOL_38+AFP	SVM	0.778973	0.724138	0.774194	0.666667	0.44086	0.727273	0.774194	0.75	24	9	18	7
MF_41+CCNH_38+SLAM_40+ZMZM_39+PNOL_38+AFP	SVM	0.800478	0.724138	0.774194	0.666667	0.44086	0.727273	0.774194	0.75	24	9	18	7
MF_38+CCNH_38+SLAM_41+AFP	SVM	0.679809	0.706897	0.612903	0.814815	0.427718	0.791667	0.612903	0.690909	19	5	22	12
MF_38+CCNH_38+SLAM_40+PNOL_38+AFP	LDA	0.784946	0.706897	0.612903	0.814815	0.427718	0.791667	0.612903	0.690909	19	5	22	12
MF_38+CCNH_38+SLAM_40+ZMZM_39+PNOL_38+AFP	LDA	0.774194	0.706897	0.612903	0.814815	0.427718	0.791667	0.612903	0.690909	19	5	22	12
ZMZM_39+AFP	SVM	0.477897	0.689655	0.483871	0.925926	0.409797	0.882353	0.483871	0.625	15	2	25	16
CCNH_38+AFP	LDA	0.612903	0.672414	0.387097	1	0.387097	1	0.387097	0.55814	12	0	27	19
ZMZM_39+AFP	LDA	0.549582	0.672414	0.451613	0.925926	0.377539	0.875	0.451613	0.595745	14	2	25	17
CCNH_38+AFP	SVM	0.532855	0.655172	0.387097	0.962963	0.35006	0.923077	0.387097	0.545455	12	1	26	19
MF-MAN2A1-FER; CCNH-CCNH-C5orf30; SLAM-SLC45A2-AMACR; ZMZM-ZMPSTE24-ZMYM4; PNOL-PTEN-NOLC1.
