# Supplementary material for: Serum Fusion Transcripts to Assess the Risk of Hepatocellular Carcinoma and the Impact of Cancer Treatment through Machine Learning
Source: Am J Pathol. 2024 Jul;194(7):1262–71. doi: 10.1016/j.ajpath.2024.02.017 (PMC11220925; doi:10.1016/j.ajpath.2024.02.017)
Supplement: Supplemental Table S7 [file mmc7.xlsx]

## Sheet: Sheet1
Supplemental table 7. Fusion gene+AFP machine learning models to predict the occurrence of HCC in the testng cohort
Feature	Method	AUC	Accuracy	Sensitivity	Specificity	YoudenIndex	Precision	Recall	F-score	TP	FP	TN	FN
MF_41+CCNH_38+SLAM_40+AFP	RF	0.997436	0.976744	0.966667	1	0.966667	1	0.966667	0.983051	29	0	13	1
MF_41+CCNH_38+SLAM_41+AFP	RF	0.994872	0.976744	0.966667	1	0.966667	1	0.966667	0.983051	29	0	13	1
MF_41+CCNH_38+SLAM_40+ZMZM_39+AFP	RF	0.994872	0.976744	0.966667	1	0.966667	1	0.966667	0.983051	29	0	13	1
MF_41+CCNH_38+SLAM_41+ZMZM_39+AFP	RF	0.994872	0.976744	0.966667	1	0.966667	1	0.966667	0.983051	29	0	13	1
MF_41+CCNH_38+SLAM_40+PNOL_38+AFP	RF	0.994872	0.976744	0.966667	1	0.966667	1	0.966667	0.983051	29	0	13	1
MF_41+CCNH_38+SLAM_41+PNOL_38+AFP	RF	0.994872	0.976744	0.966667	1	0.966667	1	0.966667	0.983051	29	0	13	1
MF_41+CCNH_38+SLAM_40+ZMZM_39+PNOL_38+AFP	RF	0.997436	0.976744	0.966667	1	0.966667	1	0.966667	0.983051	29	0	13	1
MF_41+CCNH_38+SLAM_40+PNOL_40+AFP	RF	0.994872	0.976744	0.966667	1	0.966667	1	0.966667	0.983051	29	0	13	1
MF_41+CCNH_38+SLAM_41+PNOL_40+AFP	RF	0.994872	0.976744	0.966667	1	0.966667	1	0.966667	0.983051	29	0	13	1
MF_40+CCNH_38+SLAM_41+ZMZM_39+PNOL_38+AFP	RF	0.997436	0.976744	1	0.923077	0.923077	0.967742	1	0.983607	30	1	12	0
MF_41+CCNH_38+SLAM_41+ZMZM_39+PNOL_38+AFP	RF	0.997436	0.976744	1	0.923077	0.923077	0.967742	1	0.983607	30	1	12	0
MF_40+CCNH_38+SLAM_40+ZMZM_39+PNOL_40+AFP	RF	0.997436	0.976744	1	0.923077	0.923077	0.967742	1	0.983607	30	1	12	0
MF_41+CCNH_38+SLAM_40+ZMZM_39+PNOL_40+AFP	RF	0.997436	0.976744	1	0.923077	0.923077	0.967742	1	0.983607	30	1	12	0
MF_39+CCNH_38+AFP	Logistic	0.994872	0.976744	0.966667	1	0.966667	1	0.966667	0.983051	29	0	13	1
MF_39+CCNH_38+ZMZM_39+AFP	Logistic	0.994872	0.976744	0.966667	1	0.966667	1	0.966667	0.983051	29	0	13	1
MF_40+CCNH_38+ZMZM_39+AFP	Logistic	0.991026	0.976744	0.966667	1	0.966667	1	0.966667	0.983051	29	0	13	1
MF_41+CCNH_38+ZMZM_39+AFP	Logistic	0.991026	0.976744	0.966667	1	0.966667	1	0.966667	0.983051	29	0	13	1
MF_40+SLAM_40+ZMZM_39+AFP	Logistic	0.99359	0.976744	0.966667	1	0.966667	1	0.966667	0.983051	29	0	13	1
MF_41+SLAM_40+ZMZM_39+AFP	Logistic	0.99359	0.976744	0.966667	1	0.966667	1	0.966667	0.983051	29	0	13	1
MF_40+SLAM_41+ZMZM_39+AFP	Logistic	0.99359	0.976744	0.966667	1	0.966667	1	0.966667	0.983051	29	0	13	1
MF_41+SLAM_41+ZMZM_39+AFP	Logistic	0.99359	0.976744	0.966667	1	0.966667	1	0.966667	0.983051	29	0	13	1
MF_39+CCNH_38+PNOL_38+AFP	Logistic	0.994872	0.976744	0.966667	1	0.966667	1	0.966667	0.983051	29	0	13	1
MF_39+CCNH_38+ZMZM_39+PNOL_38+AFP	Logistic	0.994872	0.976744	0.966667	1	0.966667	1	0.966667	0.983051	29	0	13	1
MF_40+CCNH_38+ZMZM_39+PNOL_38+AFP	Logistic	0.991026	0.976744	0.966667	1	0.966667	1	0.966667	0.983051	29	0	13	1
MF_41+CCNH_38+ZMZM_39+PNOL_38+AFP	Logistic	0.991026	0.976744	0.966667	1	0.966667	1	0.966667	0.983051	29	0	13	1
MF_41+CCNH_38+PNOL_40+AFP	Logistic	0.991026	0.976744	0.966667	1	0.966667	1	0.966667	0.983051	29	0	13	1
MF_40+CCNH_38+ZMZM_39+PNOL_40+AFP	Logistic	0.991026	0.976744	0.966667	1	0.966667	1	0.966667	0.983051	29	0	13	1
MF_41+CCNH_38+ZMZM_39+PNOL_40+AFP	Logistic	0.991026	0.976744	0.966667	1	0.966667	1	0.966667	0.983051	29	0	13	1
MF_39+CCNH_38+SLAM_40+AFP	Logistic	0.997436	0.976744	1	0.923077	0.923077	0.967742	1	0.983607	30	1	12	0
MF_39+CCNH_38+SLAM_41+AFP	Logistic	0.997436	0.976744	1	0.923077	0.923077	0.967742	1	0.983607	30	1	12	0
MF_39+CCNH_38+SLAM_40+ZMZM_39+AFP	Logistic	0.997436	0.976744	1	0.923077	0.923077	0.967742	1	0.983607	30	1	12	0
MF_39+CCNH_38+SLAM_41+ZMZM_39+AFP	Logistic	0.997436	0.976744	1	0.923077	0.923077	0.967742	1	0.983607	30	1	12	0
MF_39+CCNH_38+SLAM_40+PNOL_38+AFP	Logistic	0.997436	0.976744	1	0.923077	0.923077	0.967742	1	0.983607	30	1	12	0
MF_39+CCNH_38+SLAM_41+PNOL_38+AFP	Logistic	0.997436	0.976744	1	0.923077	0.923077	0.967742	1	0.983607	30	1	12	0
MF_40+CCNH_38+SLAM_41+PNOL_38+AFP	Logistic	0.997436	0.976744	1	0.923077	0.923077	0.967742	1	0.983607	30	1	12	0
MF_41+CCNH_38+SLAM_41+PNOL_38+AFP	Logistic	0.997436	0.976744	1	0.923077	0.923077	0.967742	1	0.983607	30	1	12	0
MF_41+AFP	RF	0.989744	0.953488	0.933333	1	0.933333	1	0.933333	0.965517	28	0	13	2
MF_39+CCNH_38+AFP	RF	0.996154	0.953488	0.933333	1	0.933333	1	0.933333	0.965517	28	0	13	2
MF_41+CCNH_38+AFP	RF	0.992308	0.953488	0.933333	1	0.933333	1	0.933333	0.965517	28	0	13	2
MF_40+CCNH_38+SLAM_40+AFP	RF	0.987179	0.953488	0.933333	1	0.933333	1	0.933333	0.965517	28	0	13	2
MF_40+CCNH_38+SLAM_41+AFP	RF	0.992308	0.953488	0.933333	1	0.933333	1	0.933333	0.965517	28	0	13	2
MF_41+CCNH_38+ZMZM_39+AFP	RF	0.991026	0.953488	0.933333	1	0.933333	1	0.933333	0.965517	28	0	13	2
MF_40+CCNH_38+SLAM_40+ZMZM_39+AFP	RF	0.989744	0.953488	0.933333	1	0.933333	1	0.933333	0.965517	28	0	13	2
MF_41+SLAM_41+ZMZM_39+AFP	RF	0.99359	0.953488	0.933333	1	0.933333	1	0.933333	0.965517	28	0	13	2
MF_40+SLAM_40+PNOL_38+AFP	RF	0.982051	0.953488	0.933333	1	0.933333	1	0.933333	0.965517	28	0	13	2
MF_41+SLAM_40+PNOL_38+AFP	RF	0.961538	0.953488	0.933333	1	0.933333	1	0.933333	0.965517	28	0	13	2
MF_40+CCNH_38+SLAM_40+PNOL_38+AFP	RF	0.992308	0.953488	0.933333	1	0.933333	1	0.933333	0.965517	28	0	13	2
MF_40+SLAM_41+PNOL_38+AFP	RF	0.964103	0.953488	0.933333	1	0.933333	1	0.933333	0.965517	28	0	13	2
MF_41+SLAM_41+PNOL_38+AFP	RF	0.966667	0.953488	0.933333	1	0.933333	1	0.933333	0.965517	28	0	13	2
MF_40+SLAM_40+PNOL_40+AFP	RF	0.984615	0.953488	0.933333	1	0.933333	1	0.933333	0.965517	28	0	13	2
MF_41+SLAM_40+PNOL_40+AFP	RF	0.984615	0.953488	0.933333	1	0.933333	1	0.933333	0.965517	28	0	13	2
MF_39+CCNH_38+SLAM_40+AFP	RF	0.989744	0.953488	0.966667	0.923077	0.889744	0.966667	0.966667	0.966667	29	1	12	1
MF_39+CCNH_38+SLAM_41+AFP	RF	0.989744	0.953488	0.966667	0.923077	0.889744	0.966667	0.966667	0.966667	29	1	12	1
MF_41+SLAM_40+ZMZM_39+AFP	RF	0.994872	0.953488	0.966667	0.923077	0.889744	0.966667	0.966667	0.966667	29	1	12	1
MF_39+CCNH_38+SLAM_40+ZMZM_39+AFP	RF	0.989744	0.953488	0.966667	0.923077	0.889744	0.966667	0.966667	0.966667	29	1	12	1
MF_39+CCNH_38+SLAM_41+ZMZM_39+AFP	RF	0.989744	0.953488	0.966667	0.923077	0.889744	0.966667	0.966667	0.966667	29	1	12	1
MF_39+CCNH_38+SLAM_40+PNOL_38+AFP	RF	0.989744	0.953488	0.966667	0.923077	0.889744	0.966667	0.966667	0.966667	29	1	12	1
MF_39+CCNH_38+SLAM_41+PNOL_38+AFP	RF	0.989744	0.953488	0.966667	0.923077	0.889744	0.966667	0.966667	0.966667	29	1	12	1
MF_40+CCNH_38+SLAM_41+PNOL_38+AFP	RF	0.992308	0.953488	0.966667	0.923077	0.889744	0.966667	0.966667	0.966667	29	1	12	1
MF_39+CCNH_38+SLAM_40+ZMZM_39+PNOL_38+AFP	RF	0.987179	0.953488	0.966667	0.923077	0.889744	0.966667	0.966667	0.966667	29	1	12	1
MF_40+CCNH_38+SLAM_40+ZMZM_39+PNOL_38+AFP	RF	0.997436	0.953488	0.966667	0.923077	0.889744	0.966667	0.966667	0.966667	29	1	12	1
MF_39+CCNH_38+SLAM_40+PNOL_40+AFP	RF	0.987179	0.953488	0.966667	0.923077	0.889744	0.966667	0.966667	0.966667	29	1	12	1
MF_40+SLAM_41+PNOL_40+AFP	RF	0.961538	0.953488	0.966667	0.923077	0.889744	0.966667	0.966667	0.966667	29	1	12	1
MF_41+SLAM_41+PNOL_40+AFP	RF	0.964103	0.953488	0.966667	0.923077	0.889744	0.966667	0.966667	0.966667	29	1	12	1
MF_39+CCNH_38+SLAM_41+PNOL_40+AFP	RF	0.989744	0.953488	0.966667	0.923077	0.889744	0.966667	0.966667	0.966667	29	1	12	1
MF_40+CCNH_38+SLAM_41+PNOL_40+AFP	RF	0.992308	0.953488	0.966667	0.923077	0.889744	0.966667	0.966667	0.966667	29	1	12	1
MF_40+CCNH_38+SLAM_41+ZMZM_39+PNOL_40+AFP	RF	0.992308	0.953488	0.966667	0.923077	0.889744	0.966667	0.966667	0.966667	29	1	12	1
MF_39+SLAM_40+AFP	Logistic	0.984615	0.953488	0.933333	1	0.933333	1	0.933333	0.965517	28	0	13	2
MF_40+ZMZM_39+AFP	Logistic	0.988462	0.953488	0.933333	1	0.933333	1	0.933333	0.965517	28	0	13	2
MF_41+ZMZM_39+AFP	Logistic	0.988462	0.953488	0.933333	1	0.933333	1	0.933333	0.965517	28	0	13	2
CCNH_38+SLAM_41+ZMZM_39+AFP	Logistic	0.99359	0.953488	0.933333	1	0.933333	1	0.933333	0.965517	28	0	13	2
MF_41+CCNH_38+SLAM_41+ZMZM_39+AFP	Logistic	0.987179	0.953488	0.933333	1	0.933333	1	0.933333	0.965517	28	0	13	2
MF_39+PNOL_38+AFP	Logistic	0.984615	0.953488	0.933333	1	0.933333	1	0.933333	0.965517	28	0	13	2
MF_40+ZMZM_39+PNOL_38+AFP	Logistic	0.988462	0.953488	0.933333	1	0.933333	1	0.933333	0.965517	28	0	13	2
MF_41+ZMZM_39+PNOL_38+AFP	Logistic	0.988462	0.953488	0.933333	1	0.933333	1	0.933333	0.965517	28	0	13	2
MF_39+CCNH_38+SLAM_40+ZMZM_39+PNOL_38+AFP	Logistic	0.992308	0.953488	0.933333	1	0.933333	1	0.933333	0.965517	28	0	13	2
MF_40+CCNH_38+SLAM_40+ZMZM_39+PNOL_38+AFP	Logistic	0.982051	0.953488	0.933333	1	0.933333	1	0.933333	0.965517	28	0	13	2
MF_41+CCNH_38+SLAM_40+ZMZM_39+PNOL_38+AFP	Logistic	0.982051	0.953488	0.933333	1	0.933333	1	0.933333	0.965517	28	0	13	2
MF_39+CCNH_38+SLAM_41+ZMZM_39+PNOL_38+AFP	Logistic	0.994872	0.953488	0.933333	1	0.933333	1	0.933333	0.965517	28	0	13	2
MF_40+CCNH_38+SLAM_41+ZMZM_39+PNOL_38+AFP	Logistic	0.982051	0.953488	0.933333	1	0.933333	1	0.933333	0.965517	28	0	13	2
MF_41+CCNH_38+SLAM_41+ZMZM_39+PNOL_38+AFP	Logistic	0.982051	0.953488	0.933333	1	0.933333	1	0.933333	0.965517	28	0	13	2
MF_39+PNOL_40+AFP	Logistic	0.984615	0.953488	0.933333	1	0.933333	1	0.933333	0.965517	28	0	13	2
MF_40+SLAM_40+PNOL_40+AFP	Logistic	0.989744	0.953488	0.933333	1	0.933333	1	0.933333	0.965517	28	0	13	2
MF_41+SLAM_40+PNOL_40+AFP	Logistic	0.989744	0.953488	0.933333	1	0.933333	1	0.933333	0.965517	28	0	13	2
MF_41+SLAM_41+PNOL_40+AFP	Logistic	0.989744	0.953488	0.933333	1	0.933333	1	0.933333	0.965517	28	0	13	2
MF_39+ZMZM_39+PNOL_40+AFP	Logistic	0.984615	0.953488	0.933333	1	0.933333	1	0.933333	0.965517	28	0	13	2
MF_40+ZMZM_39+PNOL_40+AFP	Logistic	0.988462	0.953488	0.933333	1	0.933333	1	0.933333	0.965517	28	0	13	2
MF_41+ZMZM_39+PNOL_40+AFP	Logistic	0.988462	0.953488	0.933333	1	0.933333	1	0.933333	0.965517	28	0	13	2
MF_39+SLAM_40+ZMZM_39+PNOL_40+AFP	Logistic	0.987179	0.953488	0.933333	1	0.933333	1	0.933333	0.965517	28	0	13	2
MF_40+SLAM_40+ZMZM_39+PNOL_40+AFP	Logistic	0.99359	0.953488	0.933333	1	0.933333	1	0.933333	0.965517	28	0	13	2
MF_41+SLAM_40+ZMZM_39+PNOL_40+AFP	Logistic	0.99359	0.953488	0.933333	1	0.933333	1	0.933333	0.965517	28	0	13	2
MF_39+SLAM_41+ZMZM_39+PNOL_40+AFP	Logistic	0.987179	0.953488	0.933333	1	0.933333	1	0.933333	0.965517	28	0	13	2
MF_40+SLAM_41+ZMZM_39+PNOL_40+AFP	Logistic	0.99359	0.953488	0.933333	1	0.933333	1	0.933333	0.965517	28	0	13	2
MF_41+SLAM_41+ZMZM_39+PNOL_40+AFP	Logistic	0.99359	0.953488	0.933333	1	0.933333	1	0.933333	0.965517	28	0	13	2
MF_40+CCNH_38+AFP	Logistic	0.991026	0.953488	0.966667	0.923077	0.889744	0.966667	0.966667	0.966667	29	1	12	1
MF_41+CCNH_38+AFP	Logistic	0.991026	0.953488	0.966667	0.923077	0.889744	0.966667	0.966667	0.966667	29	1	12	1
MF_40+SLAM_40+AFP	Logistic	0.988462	0.953488	0.966667	0.923077	0.889744	0.966667	0.966667	0.966667	29	1	12	1
MF_41+SLAM_40+AFP	Logistic	0.988462	0.953488	0.966667	0.923077	0.889744	0.966667	0.966667	0.966667	29	1	12	1
MF_40+CCNH_38+SLAM_41+AFP	Logistic	0.987179	0.953488	0.966667	0.923077	0.889744	0.966667	0.966667	0.966667	29	1	12	1
MF_41+CCNH_38+SLAM_41+AFP	Logistic	0.987179	0.953488	0.966667	0.923077	0.889744	0.966667	0.966667	0.966667	29	1	12	1
MF_38+SLAM_41+AFP	Logistic	0.975641	0.953488	0.966667	0.923077	0.889744	0.966667	0.966667	0.966667	29	1	12	1
MF_40+SLAM_41+AFP	Logistic	0.988462	0.953488	0.966667	0.923077	0.889744	0.966667	0.966667	0.966667	29	1	12	1
MF_41+SLAM_41+AFP	Logistic	0.988462	0.953488	0.966667	0.923077	0.889744	0.966667	0.966667	0.966667	29	1	12	1
MF_38+ZMZM_39+AFP	Logistic	0.975641	0.953488	0.966667	0.923077	0.889744	0.966667	0.966667	0.966667	29	1	12	1
MF_39+SLAM_40+ZMZM_39+AFP	Logistic	0.987179	0.953488	0.966667	0.923077	0.889744	0.966667	0.966667	0.966667	29	1	12	1
MF_40+CCNH_38+PNOL_38+AFP	Logistic	0.991026	0.953488	0.966667	0.923077	0.889744	0.966667	0.966667	0.966667	29	1	12	1
MF_41+CCNH_38+PNOL_38+AFP	Logistic	0.991026	0.953488	0.966667	0.923077	0.889744	0.966667	0.966667	0.966667	29	1	12	1
MF_38+PNOL_38+AFP	Logistic	0.975641	0.953488	0.966667	0.923077	0.889744	0.966667	0.966667	0.966667	29	1	12	1
MF_38+ZMZM_39+PNOL_38+AFP	Logistic	0.975641	0.953488	0.966667	0.923077	0.889744	0.966667	0.966667	0.966667	29	1	12	1
MF_40+SLAM_40+ZMZM_39+PNOL_38+AFP	Logistic	0.99359	0.953488	0.966667	0.923077	0.889744	0.966667	0.966667	0.966667	29	1	12	1
MF_41+SLAM_40+ZMZM_39+PNOL_38+AFP	Logistic	0.99359	0.953488	0.966667	0.923077	0.889744	0.966667	0.966667	0.966667	29	1	12	1
MF_40+SLAM_41+ZMZM_39+PNOL_38+AFP	Logistic	0.99359	0.953488	0.966667	0.923077	0.889744	0.966667	0.966667	0.966667	29	1	12	1
MF_41+SLAM_41+ZMZM_39+PNOL_38+AFP	Logistic	0.99359	0.953488	0.966667	0.923077	0.889744	0.966667	0.966667	0.966667	29	1	12	1
MF_40+CCNH_38+PNOL_40+AFP	Logistic	0.991026	0.953488	0.966667	0.923077	0.889744	0.966667	0.966667	0.966667	29	1	12	1
MF_40+CCNH_38+SLAM_40+PNOL_38+AFP	Logistic	0.997436	0.953488	1	0.846154	0.846154	0.9375	1	0.967742	30	2	11	0
MF_41+CCNH_38+SLAM_40+PNOL_38+AFP	Logistic	0.997436	0.953488	1	0.846154	0.846154	0.9375	1	0.967742	30	2	11	0
MF_40+AFP	RF	0.980769	0.930233	0.9	1	0.9	1	0.9	0.947368	27	0	13	3
MF_40+CCNH_38+AFP	RF	0.985897	0.930233	0.9	1	0.9	1	0.9	0.947368	27	0	13	3
MF_41+SLAM_41+AFP	RF	0.991026	0.930233	0.9	1	0.9	1	0.9	0.947368	27	0	13	3
MF_40+ZMZM_39+AFP	RF	0.991026	0.930233	0.9	1	0.9	1	0.9	0.947368	27	0	13	3
MF_41+ZMZM_39+AFP	RF	0.991026	0.930233	0.9	1	0.9	1	0.9	0.947368	27	0	13	3
MF_39+SLAM_40+ZMZM_39+AFP	RF	0.974359	0.930233	0.9	1	0.9	1	0.9	0.947368	27	0	13	3
MF_39+SLAM_41+ZMZM_39+AFP	RF	0.983333	0.930233	0.9	1	0.9	1	0.9	0.947368	27	0	13	3
MF_41+PNOL_38+AFP	RF	0.991026	0.930233	0.9	1	0.9	1	0.9	0.947368	27	0	13	3
MF_41+CCNH_38+PNOL_38+AFP	RF	0.991026	0.930233	0.9	1	0.9	1	0.9	0.947368	27	0	13	3
MF_41+ZMZM_39+PNOL_38+AFP	RF	0.989744	0.930233	0.9	1	0.9	1	0.9	0.947368	27	0	13	3
MF_41+CCNH_38+ZMZM_39+PNOL_38+AFP	RF	0.991026	0.930233	0.9	1	0.9	1	0.9	0.947368	27	0	13	3
MF_41+CCNH_38+PNOL_40+AFP	RF	0.991026	0.930233	0.9	1	0.9	1	0.9	0.947368	27	0	13	3
MF_40+CCNH_38+SLAM_40+PNOL_40+AFP	RF	0.992308	0.930233	0.9	1	0.9	1	0.9	0.947368	27	0	13	3
MF_41+CCNH_38+ZMZM_39+PNOL_40+AFP	RF	0.991026	0.930233	0.9	1	0.9	1	0.9	0.947368	27	0	13	3
CCNH_38+SLAM_41+ZMZM_39+PNOL_40+AFP	RF	0.975641	0.930233	0.9	1	0.9	1	0.9	0.947368	27	0	13	3
MF_39+ZMZM_39+AFP	RF	0.978205	0.930233	0.933333	0.923077	0.85641	0.965517	0.933333	0.949153	28	1	12	2
MF_40+CCNH_38+SLAM_41+ZMZM_39+AFP	RF	0.992308	0.930233	0.933333	0.923077	0.85641	0.965517	0.933333	0.949153	28	1	12	2
MF_39+SLAM_40+PNOL_38+AFP	RF	0.946154	0.930233	0.933333	0.923077	0.85641	0.965517	0.933333	0.949153	28	1	12	2
MF_39+SLAM_41+PNOL_38+AFP	RF	0.946154	0.930233	0.933333	0.923077	0.85641	0.965517	0.933333	0.949153	28	1	12	2
MF_41+SLAM_40+ZMZM_39+PNOL_38+AFP	RF	0.992308	0.930233	0.933333	0.923077	0.85641	0.965517	0.933333	0.949153	28	1	12	2
MF_39+CCNH_38+SLAM_41+ZMZM_39+PNOL_38+AFP	RF	0.984615	0.930233	0.933333	0.923077	0.85641	0.965517	0.933333	0.949153	28	1	12	2
MF_39+CCNH_38+SLAM_41+ZMZM_39+PNOL_40+AFP	RF	0.974359	0.930233	0.933333	0.923077	0.85641	0.965517	0.933333	0.949153	28	1	12	2
MF_41+CCNH_38+SLAM_41+ZMZM_39+PNOL_40+AFP	RF	0.994872	0.930233	0.933333	0.923077	0.85641	0.965517	0.933333	0.949153	28	1	12	2
MF_39+AFP	RF	0.978205	0.930233	0.966667	0.846154	0.812821	0.935484	0.966667	0.95082	29	2	11	1
MF_38+PNOL_38+AFP	RF	0.964103	0.930233	0.966667	0.846154	0.812821	0.935484	0.966667	0.95082	29	2	11	1
MF_39+SLAM_41+AFP	Logistic	0.984615	0.930233	0.9	1	0.9	1	0.9	0.947368	27	0	13	3
MF_39+ZMZM_39+AFP	Logistic	0.984615	0.930233	0.9	1	0.9	1	0.9	0.947368	27	0	13	3
MF_41+CCNH_38+SLAM_40+ZMZM_39+AFP	Logistic	0.979487	0.930233	0.9	1	0.9	1	0.9	0.947368	27	0	13	3
MF_39+ZMZM_39+PNOL_38+AFP	Logistic	0.984615	0.930233	0.9	1	0.9	1	0.9	0.947368	27	0	13	3
MF_38+CCNH_38+SLAM_41+ZMZM_39+PNOL_38+AFP	Logistic	0.961538	0.930233	0.9	1	0.9	1	0.9	0.947368	27	0	13	3
MF_39+CCNH_38+PNOL_40+AFP	Logistic	0.964103	0.930233	0.9	1	0.9	1	0.9	0.947368	27	0	13	3
MF_40+CCNH_38+SLAM_40+ZMZM_39+PNOL_40+AFP	Logistic	0.979487	0.930233	0.9	1	0.9	1	0.9	0.947368	27	0	13	3
MF_41+CCNH_38+SLAM_40+ZMZM_39+PNOL_40+AFP	Logistic	0.979487	0.930233	0.9	1	0.9	1	0.9	0.947368	27	0	13	3
MF_40+CCNH_38+SLAM_41+ZMZM_39+PNOL_40+AFP	Logistic	0.979487	0.930233	0.9	1	0.9	1	0.9	0.947368	27	0	13	3
MF_41+CCNH_38+SLAM_41+ZMZM_39+PNOL_40+AFP	Logistic	0.979487	0.930233	0.9	1	0.9	1	0.9	0.947368	27	0	13	3
MF_39+AFP	Logistic	0.984615	0.930233	0.933333	0.923077	0.85641	0.965517	0.933333	0.949153	28	1	12	2
MF_40+AFP	Logistic	0.988462	0.930233	0.933333	0.923077	0.85641	0.965517	0.933333	0.949153	28	1	12	2
MF_41+AFP	Logistic	0.988462	0.930233	0.933333	0.923077	0.85641	0.965517	0.933333	0.949153	28	1	12	2
MF_40+CCNH_38+SLAM_40+AFP	Logistic	0.979487	0.930233	0.933333	0.923077	0.85641	0.965517	0.933333	0.949153	28	1	12	2
MF_41+CCNH_38+SLAM_40+AFP	Logistic	0.979487	0.930233	0.933333	0.923077	0.85641	0.965517	0.933333	0.949153	28	1	12	2
MF_38+SLAM_40+AFP	Logistic	0.975641	0.930233	0.933333	0.923077	0.85641	0.965517	0.933333	0.949153	28	1	12	2
MF_38+SLAM_40+ZMZM_39+AFP	Logistic	0.983333	0.930233	0.933333	0.923077	0.85641	0.965517	0.933333	0.949153	28	1	12	2
MF_39+SLAM_41+ZMZM_39+AFP	Logistic	0.987179	0.930233	0.933333	0.923077	0.85641	0.965517	0.933333	0.949153	28	1	12	2
MF_40+CCNH_38+SLAM_41+ZMZM_39+AFP	Logistic	0.987179	0.930233	0.933333	0.923077	0.85641	0.965517	0.933333	0.949153	28	1	12	2
MF_40+PNOL_38+AFP	Logistic	0.988462	0.930233	0.933333	0.923077	0.85641	0.965517	0.933333	0.949153	28	1	12	2
MF_41+PNOL_38+AFP	Logistic	0.988462	0.930233	0.933333	0.923077	0.85641	0.965517	0.933333	0.949153	28	1	12	2
MF_39+SLAM_40+ZMZM_39+PNOL_38+AFP	Logistic	0.987179	0.930233	0.933333	0.923077	0.85641	0.965517	0.933333	0.949153	28	1	12	2
SLAM_40+ZMZM_39+PNOL_38+AFP	Logistic	0.974359	0.930233	0.933333	0.923077	0.85641	0.965517	0.933333	0.949153	28	1	12	2
MF_38+SLAM_40+ZMZM_39+PNOL_38+AFP	Logistic	0.985897	0.930233	0.933333	0.923077	0.85641	0.965517	0.933333	0.949153	28	1	12	2
MF_38+SLAM_41+ZMZM_39+PNOL_38+AFP	Logistic	0.983333	0.930233	0.933333	0.923077	0.85641	0.965517	0.933333	0.949153	28	1	12	2
MF_39+SLAM_41+ZMZM_39+PNOL_38+AFP	Logistic	0.987179	0.930233	0.933333	0.923077	0.85641	0.965517	0.933333	0.949153	28	1	12	2
MF_40+PNOL_40+AFP	Logistic	0.988462	0.930233	0.933333	0.923077	0.85641	0.965517	0.933333	0.949153	28	1	12	2
MF_41+PNOL_40+AFP	Logistic	0.988462	0.930233	0.933333	0.923077	0.85641	0.965517	0.933333	0.949153	28	1	12	2
MF_40+CCNH_38+SLAM_41+PNOL_40+AFP	Logistic	0.987179	0.930233	0.933333	0.923077	0.85641	0.965517	0.933333	0.949153	28	1	12	2
MF_41+CCNH_38+SLAM_41+PNOL_40+AFP	Logistic	0.987179	0.930233	0.933333	0.923077	0.85641	0.965517	0.933333	0.949153	28	1	12	2
MF_40+SLAM_41+PNOL_40+AFP	Logistic	0.989744	0.930233	0.933333	0.923077	0.85641	0.965517	0.933333	0.949153	28	1	12	2
MF_40+SLAM_40+AFP	RF	0.978205	0.906977	0.866667	1	0.866667	1	0.866667	0.928571	26	0	13	4
MF_41+SLAM_40+AFP	RF	0.989744	0.906977	0.866667	1	0.866667	1	0.866667	0.928571	26	0	13	4
MF_38+CCNH_38+SLAM_40+AFP	RF	0.987179	0.906977	0.866667	1	0.866667	1	0.866667	0.928571	26	0	13	4
MF_40+SLAM_41+AFP	RF	0.983333	0.906977	0.866667	1	0.866667	1	0.866667	0.928571	26	0	13	4
MF_39+CCNH_38+ZMZM_39+AFP	RF	0.996154	0.906977	0.866667	1	0.866667	1	0.866667	0.928571	26	0	13	4
MF_40+CCNH_38+ZMZM_39+AFP	RF	0.991026	0.906977	0.866667	1	0.866667	1	0.866667	0.928571	26	0	13	4
MF_40+SLAM_40+ZMZM_39+AFP	RF	0.980769	0.906977	0.866667	1	0.866667	1	0.866667	0.928571	26	0	13	4
MF_38+CCNH_38+SLAM_40+ZMZM_39+AFP	RF	0.987179	0.906977	0.866667	1	0.866667	1	0.866667	0.928571	26	0	13	4
MF_40+PNOL_38+AFP	RF	0.976923	0.906977	0.866667	1	0.866667	1	0.866667	0.928571	26	0	13	4
MF_40+CCNH_38+PNOL_38+AFP	RF	0.985897	0.906977	0.866667	1	0.866667	1	0.866667	0.928571	26	0	13	4
MF_38+CCNH_38+SLAM_40+PNOL_38+AFP	RF	0.984615	0.906977	0.866667	1	0.866667	1	0.866667	0.928571	26	0	13	4
MF_40+ZMZM_39+PNOL_38+AFP	RF	0.989744	0.906977	0.866667	1	0.866667	1	0.866667	0.928571	26	0	13	4
MF_39+CCNH_38+ZMZM_39+PNOL_38+AFP	RF	0.996154	0.906977	0.866667	1	0.866667	1	0.866667	0.928571	26	0	13	4
MF_40+CCNH_38+ZMZM_39+PNOL_38+AFP	RF	0.991026	0.906977	0.866667	1	0.866667	1	0.866667	0.928571	26	0	13	4
MF_39+SLAM_40+ZMZM_39+PNOL_38+AFP	RF	0.965385	0.906977	0.866667	1	0.866667	1	0.866667	0.928571	26	0	13	4
MF_40+SLAM_40+ZMZM_39+PNOL_38+AFP	RF	0.979487	0.906977	0.866667	1	0.866667	1	0.866667	0.928571	26	0	13	4
MF_39+SLAM_41+ZMZM_39+PNOL_38+AFP	RF	0.983333	0.906977	0.866667	1	0.866667	1	0.866667	0.928571	26	0	13	4
MF_41+SLAM_41+ZMZM_39+PNOL_38+AFP	RF	0.989744	0.906977	0.866667	1	0.866667	1	0.866667	0.928571	26	0	13	4
CCNH_38+SLAM_41+ZMZM_39+PNOL_38+AFP	RF	0.973077	0.906977	0.866667	1	0.866667	1	0.866667	0.928571	26	0	13	4
MF_41+PNOL_40+AFP	RF	0.989744	0.906977	0.866667	1	0.866667	1	0.866667	0.928571	26	0	13	4
MF_39+CCNH_38+PNOL_40+AFP	RF	0.99359	0.906977	0.866667	1	0.866667	1	0.866667	0.928571	26	0	13	4
MF_40+CCNH_38+PNOL_40+AFP	RF	0.980769	0.906977	0.866667	1	0.866667	1	0.866667	0.928571	26	0	13	4
MF_38+CCNH_38+SLAM_40+PNOL_40+AFP	RF	0.984615	0.906977	0.866667	1	0.866667	1	0.866667	0.928571	26	0	13	4
MF_41+ZMZM_39+PNOL_40+AFP	RF	0.991026	0.906977	0.866667	1	0.866667	1	0.866667	0.928571	26	0	13	4
MF_39+CCNH_38+ZMZM_39+PNOL_40+AFP	RF	0.996154	0.906977	0.866667	1	0.866667	1	0.866667	0.928571	26	0	13	4
MF_40+CCNH_38+ZMZM_39+PNOL_40+AFP	RF	0.991026	0.906977	0.866667	1	0.866667	1	0.866667	0.928571	26	0	13	4
MF_38+CCNH_38+SLAM_41+AFP	RF	0.982051	0.906977	0.9	0.923077	0.823077	0.964286	0.9	0.931034	27	1	12	3
MF_40+SLAM_41+ZMZM_39+AFP	RF	0.989744	0.906977	0.9	0.923077	0.823077	0.964286	0.9	0.931034	27	1	12	3
MF_38+CCNH_38+SLAM_41+ZMZM_39+AFP	RF	0.976923	0.906977	0.9	0.923077	0.823077	0.964286	0.9	0.931034	27	1	12	3
MF_39+CCNH_38+PNOL_38+AFP	RF	0.99359	0.906977	0.9	0.923077	0.823077	0.964286	0.9	0.931034	27	1	12	3
MF_38+CCNH_38+SLAM_41+ZMZM_39+PNOL_38+AFP	RF	0.971795	0.906977	0.9	0.923077	0.823077	0.964286	0.9	0.931034	27	1	12	3
MF_41+SLAM_40+ZMZM_39+PNOL_40+AFP	RF	0.984615	0.906977	0.9	0.923077	0.823077	0.964286	0.9	0.931034	27	1	12	3
MF_39+SLAM_40+PNOL_40+AFP	RF	0.938462	0.906977	0.933333	0.846154	0.779487	0.933333	0.933333	0.933333	28	2	11	2
MF_39+SLAM_41+PNOL_40+AFP	RF	0.935897	0.906977	0.933333	0.846154	0.779487	0.933333	0.933333	0.933333	28	2	11	2
MF_39+CCNH_38+SLAM_40+ZMZM_39+PNOL_40+AFP	RF	0.982051	0.906977	0.966667	0.769231	0.735897	0.90625	0.966667	0.935484	29	3	10	1
MF_38+CCNH_38+SLAM_40+AFP	Logistic	0.984615	0.906977	0.866667	1	0.866667	1	0.866667	0.928571	26	0	13	4
CCNH_38+SLAM_40+ZMZM_39+AFP	Logistic	0.988462	0.906977	0.866667	1	0.866667	1	0.866667	0.928571	26	0	13	4
MF_38+CCNH_38+SLAM_41+ZMZM_39+AFP	Logistic	0.992308	0.906977	0.866667	1	0.866667	1	0.866667	0.928571	26	0	13	4
SLAM_41+ZMZM_39+AFP	Logistic	0.965385	0.906977	0.866667	1	0.866667	1	0.866667	0.928571	26	0	13	4
MF_38+CCNH_38+SLAM_40+PNOL_38+AFP	Logistic	0.984615	0.906977	0.866667	1	0.866667	1	0.866667	0.928571	26	0	13	4
ZMZM_39+PNOL_38+AFP	Logistic	0.965385	0.906977	0.866667	1	0.866667	1	0.866667	0.928571	26	0	13	4
SLAM_41+ZMZM_39+PNOL_38+AFP	Logistic	0.94359	0.906977	0.866667	1	0.866667	1	0.866667	0.928571	26	0	13	4
MF_38+CCNH_38+SLAM_41+PNOL_40+AFP	Logistic	0.987179	0.906977	0.866667	1	0.866667	1	0.866667	0.928571	26	0	13	4
MF_38+SLAM_40+ZMZM_39+PNOL_40+AFP	Logistic	0.983333	0.906977	0.866667	1	0.866667	1	0.866667	0.928571	26	0	13	4
MF_38+CCNH_38+SLAM_41+AFP	Logistic	0.992308	0.906977	0.9	0.923077	0.823077	0.964286	0.9	0.931034	27	1	12	3
MF_40+CCNH_38+SLAM_40+ZMZM_39+AFP	Logistic	0.979487	0.906977	0.9	0.923077	0.823077	0.964286	0.9	0.931034	27	1	12	3
MF_38+SLAM_41+ZMZM_39+AFP	Logistic	0.983333	0.906977	0.9	0.923077	0.823077	0.964286	0.9	0.931034	27	1	12	3
MF_38+CCNH_38+SLAM_41+PNOL_38+AFP	Logistic	0.992308	0.906977	0.9	0.923077	0.823077	0.964286	0.9	0.931034	27	1	12	3
MF_40+CCNH_38+SLAM_40+PNOL_40+AFP	Logistic	0.979487	0.906977	0.9	0.923077	0.823077	0.964286	0.9	0.931034	27	1	12	3
MF_41+CCNH_38+SLAM_40+PNOL_40+AFP	Logistic	0.979487	0.906977	0.9	0.923077	0.823077	0.964286	0.9	0.931034	27	1	12	3
CCNH_38+SLAM_40+ZMZM_39+PNOL_38+AFP	Logistic	0.985897	0.906977	0.933333	0.846154	0.779487	0.933333	0.933333	0.933333	28	2	11	2
CCNH_38+SLAM_41+ZMZM_39+PNOL_38+AFP	Logistic	0.978205	0.906977	0.933333	0.846154	0.779487	0.933333	0.933333	0.933333	28	2	11	2
SLAM_41+PNOL_40+AFP	Logistic	0.965385	0.906977	0.933333	0.846154	0.779487	0.933333	0.933333	0.933333	28	2	11	2
SLAM_41+ZMZM_39+PNOL_40+AFP	Logistic	0.95641	0.906977	0.966667	0.769231	0.735897	0.90625	0.966667	0.935484	29	3	10	1
MF_39+SLAM_40+AFP	RF	0.976923	0.883721	0.833333	1	0.833333	1	0.833333	0.909091	25	0	13	5
CCNH_38+SLAM_40+AFP	RF	0.975641	0.883721	0.833333	1	0.833333	1	0.833333	0.909091	25	0	13	5
MF_39+SLAM_41+AFP	RF	0.973077	0.883721	0.833333	1	0.833333	1	0.833333	0.909091	25	0	13	5
CCNH_38+SLAM_41+AFP	RF	0.973077	0.883721	0.833333	1	0.833333	1	0.833333	0.909091	25	0	13	5
MF_39+ZMZM_39+PNOL_38+AFP	RF	0.979487	0.883721	0.833333	1	0.833333	1	0.833333	0.909091	25	0	13	5
CCNH_38+SLAM_40+ZMZM_39+PNOL_38+AFP	RF	0.973077	0.883721	0.833333	1	0.833333	1	0.833333	0.909091	25	0	13	5
MF_40+SLAM_41+ZMZM_39+PNOL_38+AFP	RF	0.976923	0.883721	0.833333	1	0.833333	1	0.833333	0.909091	25	0	13	5
MF_39+PNOL_40+AFP	RF	0.978205	0.883721	0.833333	1	0.833333	1	0.833333	0.909091	25	0	13	5
MF_40+PNOL_40+AFP	RF	0.978205	0.883721	0.833333	1	0.833333	1	0.833333	0.909091	25	0	13	5
MF_39+ZMZM_39+PNOL_40+AFP	RF	0.980769	0.883721	0.833333	1	0.833333	1	0.833333	0.909091	25	0	13	5
MF_40+ZMZM_39+PNOL_40+AFP	RF	0.988462	0.883721	0.833333	1	0.833333	1	0.833333	0.909091	25	0	13	5
MF_39+SLAM_40+ZMZM_39+PNOL_40+AFP	RF	0.985897	0.883721	0.833333	1	0.833333	1	0.833333	0.909091	25	0	13	5
MF_40+SLAM_40+ZMZM_39+PNOL_40+AFP	RF	0.978205	0.883721	0.833333	1	0.833333	1	0.833333	0.909091	25	0	13	5
MF_39+SLAM_41+ZMZM_39+PNOL_40+AFP	RF	0.970513	0.883721	0.833333	1	0.833333	1	0.833333	0.909091	25	0	13	5
MF_40+SLAM_41+ZMZM_39+PNOL_40+AFP	RF	0.974359	0.883721	0.833333	1	0.833333	1	0.833333	0.909091	25	0	13	5
MF_41+SLAM_41+ZMZM_39+PNOL_40+AFP	RF	0.984615	0.883721	0.833333	1	0.833333	1	0.833333	0.909091	25	0	13	5
MF_38+SLAM_40+AFP	RF	0.957692	0.883721	0.866667	0.923077	0.789744	0.962963	0.866667	0.912281	26	1	12	4
MF_38+SLAM_41+AFP	RF	0.958974	0.883721	0.866667	0.923077	0.789744	0.962963	0.866667	0.912281	26	1	12	4
MF_38+SLAM_40+ZMZM_39+AFP	RF	0.964103	0.883721	0.866667	0.923077	0.789744	0.962963	0.866667	0.912281	26	1	12	4
MF_38+CCNH_38+SLAM_41+PNOL_38+AFP	RF	0.984615	0.883721	0.866667	0.923077	0.789744	0.962963	0.866667	0.912281	26	1	12	4
MF_38+CCNH_38+SLAM_40+ZMZM_39+PNOL_38+AFP	RF	0.961538	0.883721	0.866667	0.923077	0.789744	0.962963	0.866667	0.912281	26	1	12	4
MF_38+CCNH_38+SLAM_41+PNOL_40+AFP	RF	0.982051	0.883721	0.866667	0.923077	0.789744	0.962963	0.866667	0.912281	26	1	12	4
MF_38+SLAM_40+ZMZM_39+PNOL_40+AFP	RF	0.969231	0.883721	0.866667	0.923077	0.789744	0.962963	0.866667	0.912281	26	1	12	4
MF_38+CCNH_38+SLAM_41+ZMZM_39+PNOL_40+AFP	RF	0.95641	0.883721	0.866667	0.923077	0.789744	0.962963	0.866667	0.912281	26	1	12	4
MF_39+PNOL_38+AFP	RF	0.976923	0.883721	0.9	0.846154	0.746154	0.931034	0.9	0.915254	27	2	11	3
MF_38+AFP	Logistic	0.975641	0.883721	0.833333	1	0.833333	1	0.833333	0.909091	25	0	13	5
MF_38+CCNH_38+AFP	Logistic	0.978205	0.883721	0.833333	1	0.833333	1	0.833333	0.909091	25	0	13	5
MF_38+CCNH_38+ZMZM_39+AFP	Logistic	0.980769	0.883721	0.833333	1	0.833333	1	0.833333	0.909091	25	0	13	5
MF_38+CCNH_38+SLAM_40+ZMZM_39+AFP	Logistic	0.982051	0.883721	0.833333	1	0.833333	1	0.833333	0.909091	25	0	13	5
MF_38+CCNH_38+PNOL_38+AFP	Logistic	0.978205	0.883721	0.833333	1	0.833333	1	0.833333	0.909091	25	0	13	5
MF_38+CCNH_38+ZMZM_39+PNOL_38+AFP	Logistic	0.980769	0.883721	0.833333	1	0.833333	1	0.833333	0.909091	25	0	13	5
MF_38+CCNH_38+SLAM_40+ZMZM_39+PNOL_38+AFP	Logistic	0.966667	0.883721	0.833333	1	0.833333	1	0.833333	0.909091	25	0	13	5
MF_38+CCNH_38+PNOL_40+AFP	Logistic	0.978205	0.883721	0.833333	1	0.833333	1	0.833333	0.909091	25	0	13	5
MF_38+CCNH_38+SLAM_40+PNOL_40+AFP	Logistic	0.964103	0.883721	0.833333	1	0.833333	1	0.833333	0.909091	25	0	13	5
MF_38+CCNH_38+ZMZM_39+PNOL_40+AFP	Logistic	0.978205	0.883721	0.833333	1	0.833333	1	0.833333	0.909091	25	0	13	5
MF_38+ZMZM_39+PNOL_40+AFP	Logistic	0.975641	0.883721	0.833333	1	0.833333	1	0.833333	0.909091	25	0	13	5
CCNH_38+SLAM_40+ZMZM_39+PNOL_40+AFP	Logistic	0.983333	0.883721	0.833333	1	0.833333	1	0.833333	0.909091	25	0	13	5
CCNH_38+SLAM_41+ZMZM_39+PNOL_40+AFP	Logistic	0.99359	0.883721	0.833333	1	0.833333	1	0.833333	0.909091	25	0	13	5
SLAM_40+ZMZM_39+AFP	Logistic	0.965385	0.883721	0.866667	0.923077	0.789744	0.962963	0.866667	0.912281	26	1	12	4
MF_40+SLAM_40+PNOL_38+AFP	Logistic	0.971795	0.883721	0.866667	0.923077	0.789744	0.962963	0.866667	0.912281	26	1	12	4
MF_41+SLAM_40+PNOL_38+AFP	Logistic	0.971795	0.883721	0.866667	0.923077	0.789744	0.962963	0.866667	0.912281	26	1	12	4
SLAM_40+PNOL_38+AFP	Logistic	0.965385	0.883721	0.866667	0.923077	0.789744	0.962963	0.866667	0.912281	26	1	12	4
MF_38+SLAM_40+PNOL_38+AFP	Logistic	0.976923	0.883721	0.866667	0.923077	0.789744	0.962963	0.866667	0.912281	26	1	12	4
MF_40+SLAM_41+PNOL_38+AFP	Logistic	0.971795	0.883721	0.866667	0.923077	0.789744	0.962963	0.866667	0.912281	26	1	12	4
MF_41+SLAM_41+PNOL_38+AFP	Logistic	0.971795	0.883721	0.866667	0.923077	0.789744	0.962963	0.866667	0.912281	26	1	12	4
CCNH_38+ZMZM_39+PNOL_38+AFP	Logistic	0.976923	0.883721	0.866667	0.923077	0.789744	0.962963	0.866667	0.912281	26	1	12	4
CCNH_38+SLAM_41+PNOL_40+AFP	Logistic	0.976923	0.883721	0.866667	0.923077	0.789744	0.962963	0.866667	0.912281	26	1	12	4
MF_38+CCNH_38+SLAM_40+ZMZM_39+PNOL_40+AFP	Logistic	0.958974	0.883721	0.866667	0.923077	0.789744	0.962963	0.866667	0.912281	26	1	12	4
MF_38+CCNH_38+SLAM_41+ZMZM_39+PNOL_40+AFP	Logistic	0.974359	0.883721	0.866667	0.923077	0.789744	0.962963	0.866667	0.912281	26	1	12	4
MF_38+SLAM_41+ZMZM_39+PNOL_40+AFP	Logistic	0.983333	0.883721	0.866667	0.923077	0.789744	0.962963	0.866667	0.912281	26	1	12	4
MF_39+SLAM_40+PNOL_38+AFP	Logistic	0.976923	0.883721	0.933333	0.769231	0.702564	0.903226	0.933333	0.918033	28	3	10	2
MF_39+SLAM_41+PNOL_38+AFP	Logistic	0.976923	0.883721	0.933333	0.769231	0.702564	0.903226	0.933333	0.918033	28	3	10	2
MF_39+SLAM_40+PNOL_40+AFP	Logistic	0.941026	0.883721	0.966667	0.692308	0.658974	0.878788	0.966667	0.920635	29	4	9	1
MF_39+SLAM_41+PNOL_40+AFP	Logistic	0.941026	0.883721	0.966667	0.692308	0.658974	0.878788	0.966667	0.920635	29	4	9	1
MF_39+CCNH_38+SLAM_40+ZMZM_39+PNOL_38+AFP	SVM	0.758974	0.860465	0.966667	0.615385	0.582051	0.852941	0.966667	0.90625	29	5	8	1
MF_39+CCNH_38+SLAM_41+ZMZM_39+PNOL_38+AFP	SVM	0.794872	0.860465	0.966667	0.615385	0.582051	0.852941	0.966667	0.90625	29	5	8	1
MF_39+CCNH_38+SLAM_40+ZMZM_39+PNOL_40+AFP	SVM	0.753846	0.860465	0.966667	0.615385	0.582051	0.852941	0.966667	0.90625	29	5	8	1
MF_41+AFP	SVM	0.896154	0.860465	1	0.538462	0.538462	0.833333	1	0.909091	30	6	7	0
MF_41+CCNH_38+AFP	SVM	0.929487	0.860465	1	0.538462	0.538462	0.833333	1	0.909091	30	6	7	0
MF_41+SLAM_40+AFP	SVM	0.973077	0.860465	1	0.538462	0.538462	0.833333	1	0.909091	30	6	7	0
MF_41+CCNH_38+SLAM_40+AFP	SVM	0.882051	0.860465	1	0.538462	0.538462	0.833333	1	0.909091	30	6	7	0
MF_41+SLAM_41+AFP	SVM	0.973077	0.860465	1	0.538462	0.538462	0.833333	1	0.909091	30	6	7	0
MF_41+CCNH_38+SLAM_41+AFP	SVM	0.887179	0.860465	1	0.538462	0.538462	0.833333	1	0.909091	30	6	7	0
MF_41+ZMZM_39+AFP	SVM	0.973077	0.860465	1	0.538462	0.538462	0.833333	1	0.909091	30	6	7	0
MF_41+CCNH_38+ZMZM_39+AFP	SVM	0.929487	0.860465	1	0.538462	0.538462	0.833333	1	0.909091	30	6	7	0
MF_41+SLAM_40+ZMZM_39+AFP	SVM	0.873077	0.860465	1	0.538462	0.538462	0.833333	1	0.909091	30	6	7	0
MF_41+CCNH_38+SLAM_40+ZMZM_39+AFP	SVM	0.902564	0.860465	1	0.538462	0.538462	0.833333	1	0.909091	30	6	7	0
MF_41+SLAM_41+ZMZM_39+AFP	SVM	0.89359	0.860465	1	0.538462	0.538462	0.833333	1	0.909091	30	6	7	0
MF_41+CCNH_38+SLAM_41+ZMZM_39+AFP	SVM	0.841026	0.860465	1	0.538462	0.538462	0.833333	1	0.909091	30	6	7	0
MF_41+PNOL_38+AFP	SVM	0.973077	0.860465	1	0.538462	0.538462	0.833333	1	0.909091	30	6	7	0
MF_41+CCNH_38+PNOL_38+AFP	SVM	0.929487	0.860465	1	0.538462	0.538462	0.833333	1	0.909091	30	6	7	0
MF_41+CCNH_38+SLAM_40+PNOL_38+AFP	SVM	0.95641	0.860465	1	0.538462	0.538462	0.833333	1	0.909091	30	6	7	0
MF_41+ZMZM_39+PNOL_38+AFP	SVM	0.973077	0.860465	1	0.538462	0.538462	0.833333	1	0.909091	30	6	7	0
MF_41+CCNH_38+ZMZM_39+PNOL_38+AFP	SVM	0.929487	0.860465	1	0.538462	0.538462	0.833333	1	0.909091	30	6	7	0
MF_41+PNOL_40+AFP	SVM	0.973077	0.860465	1	0.538462	0.538462	0.833333	1	0.909091	30	6	7	0
MF_41+CCNH_38+PNOL_40+AFP	SVM	0.944872	0.860465	1	0.538462	0.538462	0.833333	1	0.909091	30	6	7	0
MF_41+ZMZM_39+PNOL_40+AFP	SVM	0.973077	0.860465	1	0.538462	0.538462	0.833333	1	0.909091	30	6	7	0
MF_41+CCNH_38+ZMZM_39+PNOL_40+AFP	SVM	0.975641	0.860465	1	0.538462	0.538462	0.833333	1	0.909091	30	6	7	0
MF_38+AFP	RF	0.932051	0.860465	0.8	1	0.8	1	0.8	0.888889	24	0	13	6
MF_38+CCNH_38+AFP	RF	0.962821	0.860465	0.8	1	0.8	1	0.8	0.888889	24	0	13	6
MF_38+CCNH_38+ZMZM_39+AFP	RF	0.967949	0.860465	0.8	1	0.8	1	0.8	0.888889	24	0	13	6
CCNH_38+SLAM_40+ZMZM_39+AFP	RF	0.975641	0.860465	0.8	1	0.8	1	0.8	0.888889	24	0	13	6
CCNH_38+SLAM_41+ZMZM_39+AFP	RF	0.975641	0.860465	0.8	1	0.8	1	0.8	0.888889	24	0	13	6
MF_38+SLAM_40+PNOL_38+AFP	RF	0.929487	0.860465	0.8	1	0.8	1	0.8	0.888889	24	0	13	6
MF_38+SLAM_41+PNOL_38+AFP	RF	0.934615	0.860465	0.8	1	0.8	1	0.8	0.888889	24	0	13	6
CCNH_38+SLAM_41+PNOL_38+AFP	RF	0.95	0.860465	0.8	1	0.8	1	0.8	0.888889	24	0	13	6
CCNH_38+PNOL_40+AFP	RF	0.939744	0.860465	0.8	1	0.8	1	0.8	0.888889	24	0	13	6
CCNH_38+SLAM_40+ZMZM_39+PNOL_40+AFP	RF	0.975641	0.860465	0.8	1	0.8	1	0.8	0.888889	24	0	13	6
SLAM_40+ZMZM_39+PNOL_38+AFP	RF	0.930769	0.860465	0.833333	0.923077	0.75641	0.961538	0.833333	0.892857	25	1	12	5
SLAM_41+ZMZM_39+PNOL_38+AFP	RF	0.923077	0.860465	0.833333	0.923077	0.75641	0.961538	0.833333	0.892857	25	1	12	5
MF_38+SLAM_40+ZMZM_39+PNOL_38+AFP	RF	0.969231	0.860465	0.866667	0.846154	0.712821	0.928571	0.866667	0.896552	26	2	11	4
MF_38+SLAM_41+PNOL_40+AFP	RF	0.942308	0.860465	0.866667	0.846154	0.712821	0.928571	0.866667	0.896552	26	2	11	4
MF_38+CCNH_38+SLAM_40+ZMZM_39+PNOL_40+AFP	RF	0.94359	0.860465	0.866667	0.846154	0.712821	0.928571	0.866667	0.896552	26	2	11	4
SLAM_41+ZMZM_39+PNOL_40+AFP	RF	0.912821	0.860465	0.866667	0.846154	0.712821	0.928571	0.866667	0.896552	26	2	11	4
CCNH_38+SLAM_40+AFP	Logistic	0.980769	0.860465	0.8	1	0.8	1	0.8	0.888889	24	0	13	6
CCNH_38+SLAM_41+AFP	Logistic	0.983333	0.860465	0.8	1	0.8	1	0.8	0.888889	24	0	13	6
ZMZM_39+AFP	Logistic	0.965385	0.860465	0.8	1	0.8	1	0.8	0.888889	24	0	13	6
CCNH_38+ZMZM_39+AFP	Logistic	0.982051	0.860465	0.8	1	0.8	1	0.8	0.888889	24	0	13	6
PNOL_38+AFP	Logistic	0.965385	0.860465	0.8	1	0.8	1	0.8	0.888889	24	0	13	6
CCNH_38+PNOL_38+AFP	Logistic	0.94359	0.860465	0.8	1	0.8	1	0.8	0.888889	24	0	13	6
CCNH_38+SLAM_40+PNOL_38+AFP	Logistic	0.969231	0.860465	0.8	1	0.8	1	0.8	0.888889	24	0	13	6
CCNH_38+SLAM_41+PNOL_38+AFP	Logistic	0.974359	0.860465	0.8	1	0.8	1	0.8	0.888889	24	0	13	6
SLAM_41+PNOL_38+AFP	Logistic	0.965385	0.860465	0.8	1	0.8	1	0.8	0.888889	24	0	13	6
CCNH_38+PNOL_40+AFP	Logistic	0.953846	0.860465	0.8	1	0.8	1	0.8	0.888889	24	0	13	6
CCNH_38+ZMZM_39+PNOL_40+AFP	Logistic	0.984615	0.860465	0.8	1	0.8	1	0.8	0.888889	24	0	13	6
MF_38+SLAM_41+PNOL_38+AFP	Logistic	0.979487	0.860465	0.833333	0.923077	0.75641	0.961538	0.833333	0.892857	25	1	12	5
CCNH_38+SLAM_40+PNOL_40+AFP	Logistic	0.953846	0.860465	0.833333	0.923077	0.75641	0.961538	0.833333	0.892857	25	1	12	5
SLAM_40+ZMZM_39+PNOL_40+AFP	Logistic	0.946154	0.860465	0.833333	0.923077	0.75641	0.961538	0.833333	0.892857	25	1	12	5
MF_38+SLAM_40+PNOL_40+AFP	Logistic	0.94359	0.860465	0.866667	0.846154	0.712821	0.928571	0.866667	0.896552	26	2	11	4
MF_38+CCNH_38+SLAM_40+AFP	LDA	0.946154	0.860465	0.866667	0.846154	0.712821	0.928571	0.866667	0.896552	26	2	11	4
MF_38+CCNH_38+SLAM_41+AFP	LDA	0.946154	0.860465	0.866667	0.846154	0.712821	0.928571	0.866667	0.896552	26	2	11	4
MF_41+AFP	LDA	0.988462	0.860465	1	0.538462	0.538462	0.833333	1	0.909091	30	6	7	0
MF_41+CCNH_38+AFP	LDA	0.991026	0.860465	1	0.538462	0.538462	0.833333	1	0.909091	30	6	7	0
MF_41+SLAM_40+AFP	LDA	0.988462	0.860465	1	0.538462	0.538462	0.833333	1	0.909091	30	6	7	0
MF_41+CCNH_38+SLAM_40+AFP	LDA	0.976923	0.860465	1	0.538462	0.538462	0.833333	1	0.909091	30	6	7	0
MF_41+SLAM_41+AFP	LDA	0.988462	0.860465	1	0.538462	0.538462	0.833333	1	0.909091	30	6	7	0
MF_41+CCNH_38+SLAM_41+AFP	LDA	0.974359	0.860465	1	0.538462	0.538462	0.833333	1	0.909091	30	6	7	0
MF_41+ZMZM_39+AFP	LDA	0.988462	0.860465	1	0.538462	0.538462	0.833333	1	0.909091	30	6	7	0
MF_41+CCNH_38+ZMZM_39+AFP	LDA	0.991026	0.860465	1	0.538462	0.538462	0.833333	1	0.909091	30	6	7	0
MF_41+SLAM_40+ZMZM_39+AFP	LDA	0.914103	0.860465	1	0.538462	0.538462	0.833333	1	0.909091	30	6	7	0
MF_41+CCNH_38+SLAM_40+ZMZM_39+AFP	LDA	0.974359	0.860465	1	0.538462	0.538462	0.833333	1	0.909091	30	6	7	0
MF_41+SLAM_41+ZMZM_39+AFP	LDA	0.908974	0.860465	1	0.538462	0.538462	0.833333	1	0.909091	30	6	7	0
MF_41+CCNH_38+SLAM_41+ZMZM_39+AFP	LDA	0.974359	0.860465	1	0.538462	0.538462	0.833333	1	0.909091	30	6	7	0
MF_41+PNOL_38+AFP	LDA	0.988462	0.860465	1	0.538462	0.538462	0.833333	1	0.909091	30	6	7	0
MF_41+CCNH_38+PNOL_38+AFP	LDA	0.991026	0.860465	1	0.538462	0.538462	0.833333	1	0.909091	30	6	7	0
MF_41+SLAM_40+PNOL_38+AFP	LDA	0.902564	0.860465	1	0.538462	0.538462	0.833333	1	0.909091	30	6	7	0
MF_41+CCNH_38+SLAM_40+PNOL_38+AFP	LDA	0.974359	0.860465	1	0.538462	0.538462	0.833333	1	0.909091	30	6	7	0
MF_41+SLAM_41+PNOL_38+AFP	LDA	0.902564	0.860465	1	0.538462	0.538462	0.833333	1	0.909091	30	6	7	0
MF_41+CCNH_38+SLAM_41+PNOL_38+AFP	LDA	0.974359	0.860465	1	0.538462	0.538462	0.833333	1	0.909091	30	6	7	0
MF_41+ZMZM_39+PNOL_38+AFP	LDA	0.988462	0.860465	1	0.538462	0.538462	0.833333	1	0.909091	30	6	7	0
MF_41+CCNH_38+ZMZM_39+PNOL_38+AFP	LDA	0.991026	0.860465	1	0.538462	0.538462	0.833333	1	0.909091	30	6	7	0
MF_41+SLAM_40+ZMZM_39+PNOL_38+AFP	LDA	0.903846	0.860465	1	0.538462	0.538462	0.833333	1	0.909091	30	6	7	0
MF_41+CCNH_38+SLAM_40+ZMZM_39+PNOL_38+AFP	LDA	0.925641	0.860465	1	0.538462	0.538462	0.833333	1	0.909091	30	6	7	0
MF_41+SLAM_41+ZMZM_39+PNOL_38+AFP	LDA	0.898718	0.860465	1	0.538462	0.538462	0.833333	1	0.909091	30	6	7	0
MF_41+CCNH_38+SLAM_41+ZMZM_39+PNOL_38+AFP	LDA	0.925641	0.860465	1	0.538462	0.538462	0.833333	1	0.909091	30	6	7	0
MF_41+PNOL_40+AFP	LDA	0.988462	0.860465	1	0.538462	0.538462	0.833333	1	0.909091	30	6	7	0
MF_41+CCNH_38+PNOL_40+AFP	LDA	0.991026	0.860465	1	0.538462	0.538462	0.833333	1	0.909091	30	6	7	0
MF_41+SLAM_40+PNOL_40+AFP	LDA	0.902564	0.860465	1	0.538462	0.538462	0.833333	1	0.909091	30	6	7	0
MF_41+CCNH_38+SLAM_40+PNOL_40+AFP	LDA	0.974359	0.860465	1	0.538462	0.538462	0.833333	1	0.909091	30	6	7	0
MF_41+SLAM_41+PNOL_40+AFP	LDA	0.902564	0.860465	1	0.538462	0.538462	0.833333	1	0.909091	30	6	7	0
MF_41+CCNH_38+SLAM_41+PNOL_40+AFP	LDA	0.974359	0.860465	1	0.538462	0.538462	0.833333	1	0.909091	30	6	7	0
MF_41+ZMZM_39+PNOL_40+AFP	LDA	0.988462	0.860465	1	0.538462	0.538462	0.833333	1	0.909091	30	6	7	0
MF_41+CCNH_38+ZMZM_39+PNOL_40+AFP	LDA	0.991026	0.860465	1	0.538462	0.538462	0.833333	1	0.909091	30	6	7	0
MF_41+CCNH_38+SLAM_40+ZMZM_39+PNOL_40+AFP	LDA	0.9	0.860465	1	0.538462	0.538462	0.833333	1	0.909091	30	6	7	0
MF_41+SLAM_40+ZMZM_39+PNOL_40+AFP	LDA	0.903846	0.860465	1	0.538462	0.538462	0.833333	1	0.909091	30	6	7	0
MF_41+CCNH_38+SLAM_41+ZMZM_39+PNOL_40+AFP	LDA	0.925641	0.860465	1	0.538462	0.538462	0.833333	1	0.909091	30	6	7	0
MF_41+SLAM_41+ZMZM_39+PNOL_40+AFP	LDA	0.898718	0.860465	1	0.538462	0.538462	0.833333	1	0.909091	30	6	7	0
MF_39+CCNH_38+SLAM_40+PNOL_38+AFP	SVM	0.917949	0.837209	0.933333	0.615385	0.548718	0.848485	0.933333	0.888889	28	5	8	2
MF_39+CCNH_38+SLAM_41+PNOL_38+AFP	SVM	0.933333	0.837209	0.933333	0.615385	0.548718	0.848485	0.933333	0.888889	28	5	8	2
MF_39+CCNH_38+SLAM_40+PNOL_40+AFP	SVM	0.933333	0.837209	0.933333	0.615385	0.548718	0.848485	0.933333	0.888889	28	5	8	2
MF_40+AFP	SVM	0.880769	0.837209	0.966667	0.538462	0.505128	0.828571	0.966667	0.892308	29	6	7	1
MF_40+CCNH_38+AFP	SVM	0.898718	0.837209	0.966667	0.538462	0.505128	0.828571	0.966667	0.892308	29	6	7	1
MF_40+SLAM_40+AFP	SVM	0.957692	0.837209	0.966667	0.538462	0.505128	0.828571	0.966667	0.892308	29	6	7	1
MF_40+CCNH_38+SLAM_40+AFP	SVM	0.874359	0.837209	0.966667	0.538462	0.505128	0.828571	0.966667	0.892308	29	6	7	1
MF_40+SLAM_41+AFP	SVM	0.957692	0.837209	0.966667	0.538462	0.505128	0.828571	0.966667	0.892308	29	6	7	1
MF_40+CCNH_38+SLAM_41+AFP	SVM	0.879487	0.837209	0.966667	0.538462	0.505128	0.828571	0.966667	0.892308	29	6	7	1
MF_40+ZMZM_39+AFP	SVM	0.957692	0.837209	0.966667	0.538462	0.505128	0.828571	0.966667	0.892308	29	6	7	1
MF_40+CCNH_38+ZMZM_39+AFP	SVM	0.914103	0.837209	0.966667	0.538462	0.505128	0.828571	0.966667	0.892308	29	6	7	1
MF_40+SLAM_40+ZMZM_39+AFP	SVM	0.847436	0.837209	0.966667	0.538462	0.505128	0.828571	0.966667	0.892308	29	6	7	1
MF_40+CCNH_38+SLAM_40+ZMZM_39+AFP	SVM	0.864103	0.837209	0.966667	0.538462	0.505128	0.828571	0.966667	0.892308	29	6	7	1
MF_40+SLAM_41+ZMZM_39+AFP	SVM	0.873077	0.837209	0.966667	0.538462	0.505128	0.828571	0.966667	0.892308	29	6	7	1
MF_40+CCNH_38+SLAM_41+ZMZM_39+AFP	SVM	0.884615	0.837209	0.966667	0.538462	0.505128	0.828571	0.966667	0.892308	29	6	7	1
MF_40+PNOL_38+AFP	SVM	0.957692	0.837209	0.966667	0.538462	0.505128	0.828571	0.966667	0.892308	29	6	7	1
MF_40+CCNH_38+PNOL_38+AFP	SVM	0.914103	0.837209	0.966667	0.538462	0.505128	0.828571	0.966667	0.892308	29	6	7	1
MF_40+CCNH_38+SLAM_40+PNOL_38+AFP	SVM	0.887179	0.837209	0.966667	0.538462	0.505128	0.828571	0.966667	0.892308	29	6	7	1
MF_40+CCNH_38+SLAM_41+PNOL_38+AFP	SVM	0.948718	0.837209	0.966667	0.538462	0.505128	0.828571	0.966667	0.892308	29	6	7	1
MF_40+ZMZM_39+PNOL_38+AFP	SVM	0.957692	0.837209	0.966667	0.538462	0.505128	0.828571	0.966667	0.892308	29	6	7	1
MF_40+CCNH_38+ZMZM_39+PNOL_38+AFP	SVM	0.914103	0.837209	0.966667	0.538462	0.505128	0.828571	0.966667	0.892308	29	6	7	1
MF_40+SLAM_40+ZMZM_39+PNOL_38+AFP	SVM	0.847436	0.837209	0.966667	0.538462	0.505128	0.828571	0.966667	0.892308	29	6	7	1
MF_40+CCNH_38+SLAM_40+ZMZM_39+PNOL_38+AFP	SVM	0.802564	0.837209	0.966667	0.538462	0.505128	0.828571	0.966667	0.892308	29	6	7	1
MF_40+SLAM_41+ZMZM_39+PNOL_38+AFP	SVM	0.89359	0.837209	0.966667	0.538462	0.505128	0.828571	0.966667	0.892308	29	6	7	1
MF_40+PNOL_40+AFP	SVM	0.957692	0.837209	0.966667	0.538462	0.505128	0.828571	0.966667	0.892308	29	6	7	1
MF_40+CCNH_38+PNOL_40+AFP	SVM	0.914103	0.837209	0.966667	0.538462	0.505128	0.828571	0.966667	0.892308	29	6	7	1
MF_40+ZMZM_39+PNOL_40+AFP	SVM	0.957692	0.837209	0.966667	0.538462	0.505128	0.828571	0.966667	0.892308	29	6	7	1
MF_40+CCNH_38+ZMZM_39+PNOL_40+AFP	SVM	0.944872	0.837209	0.966667	0.538462	0.505128	0.828571	0.966667	0.892308	29	6	7	1
MF_41+CCNH_38+SLAM_40+ZMZM_39+PNOL_38+AFP	SVM	0.879487	0.837209	1	0.461538	0.461538	0.810811	1	0.895522	30	7	6	0
MF_40+CCNH_38+SLAM_41+ZMZM_39+PNOL_38+AFP	SVM	0.861538	0.837209	1	0.461538	0.461538	0.810811	1	0.895522	30	7	6	0
CCNH_38+AFP	RF	0.944872	0.837209	0.766667	1	0.766667	1	0.766667	0.867925	23	0	13	7
SLAM_40+AFP	RF	0.937179	0.837209	0.766667	1	0.766667	1	0.766667	0.867925	23	0	13	7
SLAM_41+AFP	RF	0.923077	0.837209	0.766667	1	0.766667	1	0.766667	0.867925	23	0	13	7
ZMZM_39+AFP	RF	0.946154	0.837209	0.766667	1	0.766667	1	0.766667	0.867925	23	0	13	7
MF_38+ZMZM_39+AFP	RF	0.958974	0.837209	0.766667	1	0.766667	1	0.766667	0.867925	23	0	13	7
CCNH_38+ZMZM_39+AFP	RF	0.967949	0.837209	0.766667	1	0.766667	1	0.766667	0.867925	23	0	13	7
SLAM_40+ZMZM_39+AFP	RF	0.946154	0.837209	0.766667	1	0.766667	1	0.766667	0.867925	23	0	13	7
SLAM_41+ZMZM_39+AFP	RF	0.947436	0.837209	0.766667	1	0.766667	1	0.766667	0.867925	23	0	13	7
PNOL_38+AFP	RF	0.934615	0.837209	0.766667	1	0.766667	1	0.766667	0.867925	23	0	13	7
CCNH_38+PNOL_38+AFP	RF	0.932051	0.837209	0.766667	1	0.766667	1	0.766667	0.867925	23	0	13	7
MF_38+CCNH_38+PNOL_38+AFP	RF	0.973077	0.837209	0.766667	1	0.766667	1	0.766667	0.867925	23	0	13	7
SLAM_40+PNOL_38+AFP	RF	0.951282	0.837209	0.766667	1	0.766667	1	0.766667	0.867925	23	0	13	7
SLAM_41+PNOL_38+AFP	RF	0.94359	0.837209	0.766667	1	0.766667	1	0.766667	0.867925	23	0	13	7
ZMZM_39+PNOL_38+AFP	RF	0.948718	0.837209	0.766667	1	0.766667	1	0.766667	0.867925	23	0	13	7
MF_38+ZMZM_39+PNOL_38+AFP	RF	0.957692	0.837209	0.766667	1	0.766667	1	0.766667	0.867925	23	0	13	7
CCNH_38+ZMZM_39+PNOL_38+AFP	RF	0.970513	0.837209	0.766667	1	0.766667	1	0.766667	0.867925	23	0	13	7
MF_38+CCNH_38+ZMZM_39+PNOL_38+AFP	RF	0.973077	0.837209	0.766667	1	0.766667	1	0.766667	0.867925	23	0	13	7
MF_38+SLAM_41+ZMZM_39+PNOL_38+AFP	RF	0.966667	0.837209	0.766667	1	0.766667	1	0.766667	0.867925	23	0	13	7
PNOL_40+AFP	RF	0.938462	0.837209	0.766667	1	0.766667	1	0.766667	0.867925	23	0	13	7
MF_38+PNOL_40+AFP	RF	0.95641	0.837209	0.766667	1	0.766667	1	0.766667	0.867925	23	0	13	7
MF_38+CCNH_38+PNOL_40+AFP	RF	0.973077	0.837209	0.766667	1	0.766667	1	0.766667	0.867925	23	0	13	7
SLAM_40+PNOL_40+AFP	RF	0.953846	0.837209	0.766667	1	0.766667	1	0.766667	0.867925	23	0	13	7
SLAM_41+PNOL_40+AFP	RF	0.925641	0.837209	0.766667	1	0.766667	1	0.766667	0.867925	23	0	13	7
ZMZM_39+PNOL_40+AFP	RF	0.951282	0.837209	0.766667	1	0.766667	1	0.766667	0.867925	23	0	13	7
MF_38+ZMZM_39+PNOL_40+AFP	RF	0.966667	0.837209	0.766667	1	0.766667	1	0.766667	0.867925	23	0	13	7
CCNH_38+ZMZM_39+PNOL_40+AFP	RF	0.970513	0.837209	0.766667	1	0.766667	1	0.766667	0.867925	23	0	13	7
MF_38+CCNH_38+ZMZM_39+PNOL_40+AFP	RF	0.973077	0.837209	0.766667	1	0.766667	1	0.766667	0.867925	23	0	13	7
MF_38+SLAM_41+ZMZM_39+AFP	RF	0.964103	0.837209	0.8	0.923077	0.723077	0.96	0.8	0.872727	24	1	12	6
CCNH_38+SLAM_40+PNOL_38+AFP	RF	0.960256	0.837209	0.8	0.923077	0.723077	0.96	0.8	0.872727	24	1	12	6
MF_38+SLAM_41+ZMZM_39+PNOL_40+AFP	RF	0.971795	0.837209	0.8	0.923077	0.723077	0.96	0.8	0.872727	24	1	12	6
MF_38+SLAM_40+PNOL_40+AFP	RF	0.937179	0.837209	0.833333	0.846154	0.679487	0.925926	0.833333	0.877193	25	2	11	5
CCNH_38+SLAM_40+PNOL_40+AFP	RF	0.939744	0.837209	0.833333	0.846154	0.679487	0.925926	0.833333	0.877193	25	2	11	5
CCNH_38+SLAM_41+PNOL_40+AFP	RF	0.947436	0.837209	0.833333	0.846154	0.679487	0.925926	0.833333	0.877193	25	2	11	5
SLAM_40+ZMZM_39+PNOL_40+AFP	RF	0.912821	0.837209	0.866667	0.769231	0.635897	0.896552	0.866667	0.881356	26	3	10	4
CCNH_38+AFP	Logistic	0.965385	0.837209	0.766667	1	0.766667	1	0.766667	0.867925	23	0	13	7
SLAM_40+AFP	Logistic	0.965385	0.837209	0.766667	1	0.766667	1	0.766667	0.867925	23	0	13	7
SLAM_41+AFP	Logistic	0.965385	0.837209	0.766667	1	0.766667	1	0.766667	0.867925	23	0	13	7
PNOL_40+AFP	Logistic	0.965385	0.837209	0.766667	1	0.766667	1	0.766667	0.867925	23	0	13	7
MF_38+PNOL_40+AFP	Logistic	0.975641	0.837209	0.766667	1	0.766667	1	0.766667	0.867925	23	0	13	7
SLAM_40+PNOL_40+AFP	Logistic	0.965385	0.837209	0.766667	1	0.766667	1	0.766667	0.867925	23	0	13	7
ZMZM_39+PNOL_40+AFP	Logistic	0.965385	0.837209	0.766667	1	0.766667	1	0.766667	0.867925	23	0	13	7
MF_38+SLAM_41+PNOL_40+AFP	Logistic	0.94359	0.837209	0.833333	0.846154	0.679487	0.925926	0.833333	0.877193	25	2	11	5
MF_39+CCNH_38+SLAM_40+ZMZM_39+PNOL_40+AFP	Logistic	0.796154	0.837209	0.9	0.692308	0.592308	0.870968	0.9	0.885246	27	4	9	3
MF_38+CCNH_38+SLAM_40+ZMZM_39+PNOL_38+AFP	LDA	0.9	0.837209	0.8	0.923077	0.723077	0.96	0.8	0.872727	24	1	12	6
MF_39+CCNH_38+SLAM_40+ZMZM_39+PNOL_38+AFP	LDA	0.879487	0.837209	0.9	0.692308	0.592308	0.870968	0.9	0.885246	27	4	9	3
MF_39+CCNH_38+SLAM_41+ZMZM_39+PNOL_38+AFP	LDA	0.882051	0.837209	0.9	0.692308	0.592308	0.870968	0.9	0.885246	27	4	9	3
MF_39+CCNH_38+SLAM_40+ZMZM_39+PNOL_40+AFP	LDA	0.861538	0.837209	0.9	0.692308	0.592308	0.870968	0.9	0.885246	27	4	9	3
MF_39+CCNH_38+SLAM_41+ZMZM_39+PNOL_40+AFP	LDA	0.861538	0.837209	0.9	0.692308	0.592308	0.870968	0.9	0.885246	27	4	9	3
MF_40+AFP	LDA	0.973077	0.837209	0.966667	0.538462	0.505128	0.828571	0.966667	0.892308	29	6	7	1
MF_40+CCNH_38+AFP	LDA	0.975641	0.837209	0.966667	0.538462	0.505128	0.828571	0.966667	0.892308	29	6	7	1
MF_40+SLAM_40+AFP	LDA	0.973077	0.837209	0.966667	0.538462	0.505128	0.828571	0.966667	0.892308	29	6	7	1
MF_40+CCNH_38+SLAM_40+AFP	LDA	0.961538	0.837209	0.966667	0.538462	0.505128	0.828571	0.966667	0.892308	29	6	7	1
MF_40+SLAM_41+AFP	LDA	0.973077	0.837209	0.966667	0.538462	0.505128	0.828571	0.966667	0.892308	29	6	7	1
MF_40+CCNH_38+SLAM_41+AFP	LDA	0.958974	0.837209	0.966667	0.538462	0.505128	0.828571	0.966667	0.892308	29	6	7	1
MF_40+ZMZM_39+AFP	LDA	0.973077	0.837209	0.966667	0.538462	0.505128	0.828571	0.966667	0.892308	29	6	7	1
MF_40+CCNH_38+ZMZM_39+AFP	LDA	0.975641	0.837209	0.966667	0.538462	0.505128	0.828571	0.966667	0.892308	29	6	7	1
MF_40+SLAM_40+ZMZM_39+AFP	LDA	0.898718	0.837209	0.966667	0.538462	0.505128	0.828571	0.966667	0.892308	29	6	7	1
MF_40+CCNH_38+SLAM_40+ZMZM_39+AFP	LDA	0.961538	0.837209	0.966667	0.538462	0.505128	0.828571	0.966667	0.892308	29	6	7	1
MF_40+SLAM_41+ZMZM_39+AFP	LDA	0.89359	0.837209	0.966667	0.538462	0.505128	0.828571	0.966667	0.892308	29	6	7	1
MF_40+CCNH_38+SLAM_41+ZMZM_39+AFP	LDA	0.958974	0.837209	0.966667	0.538462	0.505128	0.828571	0.966667	0.892308	29	6	7	1
MF_40+PNOL_38+AFP	LDA	0.973077	0.837209	0.966667	0.538462	0.505128	0.828571	0.966667	0.892308	29	6	7	1
MF_40+CCNH_38+PNOL_38+AFP	LDA	0.975641	0.837209	0.966667	0.538462	0.505128	0.828571	0.966667	0.892308	29	6	7	1
MF_40+SLAM_40+PNOL_38+AFP	LDA	0.887179	0.837209	0.966667	0.538462	0.505128	0.828571	0.966667	0.892308	29	6	7	1
MF_40+CCNH_38+SLAM_40+PNOL_38+AFP	LDA	0.961538	0.837209	0.966667	0.538462	0.505128	0.828571	0.966667	0.892308	29	6	7	1
MF_40+SLAM_41+PNOL_38+AFP	LDA	0.887179	0.837209	0.966667	0.538462	0.505128	0.828571	0.966667	0.892308	29	6	7	1
MF_40+CCNH_38+SLAM_41+PNOL_38+AFP	LDA	0.958974	0.837209	0.966667	0.538462	0.505128	0.828571	0.966667	0.892308	29	6	7	1
MF_40+ZMZM_39+PNOL_38+AFP	LDA	0.973077	0.837209	0.966667	0.538462	0.505128	0.828571	0.966667	0.892308	29	6	7	1
MF_40+CCNH_38+ZMZM_39+PNOL_38+AFP	LDA	0.975641	0.837209	0.966667	0.538462	0.505128	0.828571	0.966667	0.892308	29	6	7	1
MF_40+SLAM_40+ZMZM_39+PNOL_38+AFP	LDA	0.888462	0.837209	0.966667	0.538462	0.505128	0.828571	0.966667	0.892308	29	6	7	1
MF_40+CCNH_38+SLAM_40+ZMZM_39+PNOL_38+AFP	LDA	0.910256	0.837209	0.966667	0.538462	0.505128	0.828571	0.966667	0.892308	29	6	7	1
MF_40+SLAM_41+ZMZM_39+PNOL_38+AFP	LDA	0.883333	0.837209	0.966667	0.538462	0.505128	0.828571	0.966667	0.892308	29	6	7	1
MF_40+CCNH_38+SLAM_41+ZMZM_39+PNOL_38+AFP	LDA	0.910256	0.837209	0.966667	0.538462	0.505128	0.828571	0.966667	0.892308	29	6	7	1
MF_40+PNOL_40+AFP	LDA	0.973077	0.837209	0.966667	0.538462	0.505128	0.828571	0.966667	0.892308	29	6	7	1
MF_40+CCNH_38+PNOL_40+AFP	LDA	0.975641	0.837209	0.966667	0.538462	0.505128	0.828571	0.966667	0.892308	29	6	7	1
MF_40+SLAM_40+PNOL_40+AFP	LDA	0.887179	0.837209	0.966667	0.538462	0.505128	0.828571	0.966667	0.892308	29	6	7	1
MF_40+CCNH_38+SLAM_40+PNOL_40+AFP	LDA	0.958974	0.837209	0.966667	0.538462	0.505128	0.828571	0.966667	0.892308	29	6	7	1
MF_40+SLAM_41+PNOL_40+AFP	LDA	0.887179	0.837209	0.966667	0.538462	0.505128	0.828571	0.966667	0.892308	29	6	7	1
MF_40+CCNH_38+SLAM_41+PNOL_40+AFP	LDA	0.958974	0.837209	0.966667	0.538462	0.505128	0.828571	0.966667	0.892308	29	6	7	1
MF_40+ZMZM_39+PNOL_40+AFP	LDA	0.973077	0.837209	0.966667	0.538462	0.505128	0.828571	0.966667	0.892308	29	6	7	1
MF_40+CCNH_38+ZMZM_39+PNOL_40+AFP	LDA	0.975641	0.837209	0.966667	0.538462	0.505128	0.828571	0.966667	0.892308	29	6	7	1
MF_40+SLAM_40+ZMZM_39+PNOL_40+AFP	LDA	0.888462	0.837209	0.966667	0.538462	0.505128	0.828571	0.966667	0.892308	29	6	7	1
MF_40+CCNH_38+SLAM_40+ZMZM_39+PNOL_40+AFP	LDA	0.887179	0.837209	0.966667	0.538462	0.505128	0.828571	0.966667	0.892308	29	6	7	1
MF_40+CCNH_38+SLAM_41+ZMZM_39+PNOL_40+AFP	LDA	0.910256	0.837209	0.966667	0.538462	0.505128	0.828571	0.966667	0.892308	29	6	7	1
MF_40+SLAM_41+ZMZM_39+PNOL_40+AFP	LDA	0.883333	0.837209	0.966667	0.538462	0.505128	0.828571	0.966667	0.892308	29	6	7	1
MF_39+CCNH_38+AFP	SVM	0.912821	0.813953	0.866667	0.692308	0.558974	0.866667	0.866667	0.866667	26	4	9	4
MF_39+CCNH_38+SLAM_40+AFP	SVM	0.812821	0.813953	0.866667	0.692308	0.558974	0.866667	0.866667	0.866667	26	4	9	4
MF_39+CCNH_38+SLAM_41+AFP	SVM	0.871795	0.813953	0.866667	0.692308	0.558974	0.866667	0.866667	0.866667	26	4	9	4
MF_39+CCNH_38+ZMZM_39+AFP	SVM	0.892308	0.813953	0.866667	0.692308	0.558974	0.866667	0.866667	0.866667	26	4	9	4
MF_39+CCNH_38+SLAM_40+ZMZM_39+AFP	SVM	0.874359	0.813953	0.866667	0.692308	0.558974	0.866667	0.866667	0.866667	26	4	9	4
MF_39+CCNH_38+SLAM_41+ZMZM_39+AFP	SVM	0.830769	0.813953	0.866667	0.692308	0.558974	0.866667	0.866667	0.866667	26	4	9	4
MF_39+CCNH_38+PNOL_38+AFP	SVM	0.923077	0.813953	0.866667	0.692308	0.558974	0.866667	0.866667	0.866667	26	4	9	4
MF_39+CCNH_38+ZMZM_39+PNOL_38+AFP	SVM	0.923077	0.813953	0.866667	0.692308	0.558974	0.866667	0.866667	0.866667	26	4	9	4
MF_39+CCNH_38+PNOL_40+AFP	SVM	0.923077	0.813953	0.866667	0.692308	0.558974	0.866667	0.866667	0.866667	26	4	9	4
MF_39+CCNH_38+ZMZM_39+PNOL_40+AFP	SVM	0.923077	0.813953	0.866667	0.692308	0.558974	0.866667	0.866667	0.866667	26	4	9	4
MF_39+SLAM_40+PNOL_38+AFP	SVM	0.807692	0.813953	0.933333	0.538462	0.471795	0.823529	0.933333	0.875	28	6	7	2
MF_39+SLAM_41+PNOL_38+AFP	SVM	0.782051	0.813953	0.933333	0.538462	0.471795	0.823529	0.933333	0.875	28	6	7	2
MF_39+SLAM_40+PNOL_40+AFP	SVM	0.741026	0.813953	0.933333	0.538462	0.471795	0.823529	0.933333	0.875	28	6	7	2
MF_40+SLAM_40+PNOL_38+AFP	SVM	0.848718	0.813953	1	0.384615	0.384615	0.789474	1	0.882353	30	8	5	0
MF_41+SLAM_40+PNOL_38+AFP	SVM	0.871795	0.813953	1	0.384615	0.384615	0.789474	1	0.882353	30	8	5	0
MF_40+SLAM_41+PNOL_38+AFP	SVM	0.85641	0.813953	1	0.384615	0.384615	0.789474	1	0.882353	30	8	5	0
MF_41+SLAM_41+PNOL_38+AFP	SVM	0.833333	0.813953	1	0.384615	0.384615	0.789474	1	0.882353	30	8	5	0
MF_41+SLAM_40+ZMZM_39+PNOL_38+AFP	SVM	0.89359	0.813953	1	0.384615	0.384615	0.789474	1	0.882353	30	8	5	0
MF_41+SLAM_41+ZMZM_39+PNOL_38+AFP	SVM	0.908974	0.813953	1	0.384615	0.384615	0.789474	1	0.882353	30	8	5	0
MF_40+SLAM_40+PNOL_40+AFP	SVM	0.85641	0.813953	1	0.384615	0.384615	0.789474	1	0.882353	30	8	5	0
MF_41+SLAM_40+PNOL_40+AFP	SVM	0.864103	0.813953	1	0.384615	0.384615	0.789474	1	0.882353	30	8	5	0
MF_40+SLAM_41+PNOL_40+AFP	SVM	0.810256	0.813953	1	0.384615	0.384615	0.789474	1	0.882353	30	8	5	0
MF_41+SLAM_41+PNOL_40+AFP	SVM	0.833333	0.813953	1	0.384615	0.384615	0.789474	1	0.882353	30	8	5	0
MF_41+SLAM_40+ZMZM_39+PNOL_40+AFP	SVM	0.883333	0.813953	1	0.384615	0.384615	0.789474	1	0.882353	30	8	5	0
MF_41+SLAM_41+ZMZM_39+PNOL_40+AFP	SVM	0.939744	0.813953	1	0.384615	0.384615	0.789474	1	0.882353	30	8	5	0
MF_39+CCNH_38+SLAM_41+PNOL_40+AFP	Logistic	0.779487	0.813953	0.866667	0.692308	0.558974	0.866667	0.866667	0.866667	26	4	9	4
MF_39+CCNH_38+SLAM_40+AFP	LDA	0.923077	0.813953	0.866667	0.692308	0.558974	0.866667	0.866667	0.866667	26	4	9	4
MF_39+CCNH_38+SLAM_41+AFP	LDA	0.923077	0.813953	0.866667	0.692308	0.558974	0.866667	0.866667	0.866667	26	4	9	4
MF_39+SLAM_41+AFP	LDA	0.94359	0.813953	0.866667	0.692308	0.558974	0.866667	0.866667	0.866667	26	4	9	4
MF_39+CCNH_38+SLAM_40+ZMZM_39+AFP	LDA	0.923077	0.813953	0.866667	0.692308	0.558974	0.866667	0.866667	0.866667	26	4	9	4
MF_39+SLAM_40+ZMZM_39+AFP	LDA	0.869231	0.813953	0.866667	0.692308	0.558974	0.866667	0.866667	0.866667	26	4	9	4
MF_39+CCNH_38+SLAM_41+ZMZM_39+AFP	LDA	0.923077	0.813953	0.866667	0.692308	0.558974	0.866667	0.866667	0.866667	26	4	9	4
MF_39+SLAM_41+ZMZM_39+AFP	LDA	0.876923	0.813953	0.866667	0.692308	0.558974	0.866667	0.866667	0.866667	26	4	9	4
MF_41+CCNH_38+SLAM_41+PNOL_38+AFP	SVM	0.961538	0.790698	0.733333	0.923077	0.65641	0.956522	0.733333	0.830189	22	1	12	8
MF_40+CCNH_38+SLAM_40+PNOL_40+AFP	SVM	0.951282	0.790698	0.733333	0.923077	0.65641	0.956522	0.733333	0.830189	22	1	12	8
MF_41+CCNH_38+SLAM_40+PNOL_40+AFP	SVM	0.938462	0.790698	0.733333	0.923077	0.65641	0.956522	0.733333	0.830189	22	1	12	8
MF_40+CCNH_38+SLAM_41+PNOL_40+AFP	SVM	0.928205	0.790698	0.733333	0.923077	0.65641	0.956522	0.733333	0.830189	22	1	12	8
MF_41+CCNH_38+SLAM_41+PNOL_40+AFP	SVM	0.941026	0.790698	0.733333	0.923077	0.65641	0.956522	0.733333	0.830189	22	1	12	8
MF_39+AFP	SVM	0.902564	0.790698	0.833333	0.692308	0.525641	0.862069	0.833333	0.847458	25	4	9	5
MF_39+SLAM_40+AFP	SVM	0.933333	0.790698	0.833333	0.692308	0.525641	0.862069	0.833333	0.847458	25	4	9	5
MF_39+SLAM_41+AFP	SVM	0.933333	0.790698	0.833333	0.692308	0.525641	0.862069	0.833333	0.847458	25	4	9	5
MF_39+ZMZM_39+AFP	SVM	0.933333	0.790698	0.833333	0.692308	0.525641	0.862069	0.833333	0.847458	25	4	9	5
MF_39+PNOL_38+AFP	SVM	0.933333	0.790698	0.833333	0.692308	0.525641	0.862069	0.833333	0.847458	25	4	9	5
MF_39+ZMZM_39+PNOL_38+AFP	SVM	0.933333	0.790698	0.833333	0.692308	0.525641	0.862069	0.833333	0.847458	25	4	9	5
MF_38+CCNH_38+SLAM_40+ZMZM_39+PNOL_38+AFP	SVM	0.769231	0.790698	0.833333	0.692308	0.525641	0.862069	0.833333	0.847458	25	4	9	5
MF_39+PNOL_40+AFP	SVM	0.933333	0.790698	0.833333	0.692308	0.525641	0.862069	0.833333	0.847458	25	4	9	5
MF_39+ZMZM_39+PNOL_40+AFP	SVM	0.933333	0.790698	0.833333	0.692308	0.525641	0.862069	0.833333	0.847458	25	4	9	5
MF_38+CCNH_38+SLAM_40+ZMZM_39+PNOL_40+AFP	SVM	0.776923	0.790698	0.833333	0.692308	0.525641	0.862069	0.833333	0.847458	25	4	9	5
MF_39+SLAM_41+ZMZM_39+AFP	SVM	0.887179	0.790698	0.933333	0.461538	0.394872	0.8	0.933333	0.861538	28	7	6	2
MF_39+SLAM_41+ZMZM_39+PNOL_38+AFP	SVM	0.838462	0.790698	0.933333	0.461538	0.394872	0.8	0.933333	0.861538	28	7	6	2
MF_39+SLAM_41+ZMZM_39+PNOL_40+AFP	SVM	0.828205	0.790698	0.933333	0.461538	0.394872	0.8	0.933333	0.861538	28	7	6	2
MF_40+SLAM_41+ZMZM_39+PNOL_40+AFP	SVM	0.898718	0.790698	0.966667	0.384615	0.351282	0.783784	0.966667	0.865672	29	8	5	1
MF_39+AFP	LDA	0.94359	0.790698	0.833333	0.692308	0.525641	0.862069	0.833333	0.847458	25	4	9	5
MF_39+CCNH_38+AFP	LDA	0.94359	0.790698	0.833333	0.692308	0.525641	0.862069	0.833333	0.847458	25	4	9	5
MF_39+SLAM_40+AFP	LDA	0.94359	0.790698	0.833333	0.692308	0.525641	0.862069	0.833333	0.847458	25	4	9	5
MF_39+ZMZM_39+AFP	LDA	0.94359	0.790698	0.833333	0.692308	0.525641	0.862069	0.833333	0.847458	25	4	9	5
MF_39+CCNH_38+ZMZM_39+AFP	LDA	0.94359	0.790698	0.833333	0.692308	0.525641	0.862069	0.833333	0.847458	25	4	9	5
MF_39+PNOL_38+AFP	LDA	0.94359	0.790698	0.833333	0.692308	0.525641	0.862069	0.833333	0.847458	25	4	9	5
MF_39+CCNH_38+PNOL_38+AFP	LDA	0.94359	0.790698	0.833333	0.692308	0.525641	0.862069	0.833333	0.847458	25	4	9	5
MF_39+SLAM_40+PNOL_38+AFP	LDA	0.858974	0.790698	0.833333	0.692308	0.525641	0.862069	0.833333	0.847458	25	4	9	5
MF_39+CCNH_38+SLAM_40+PNOL_38+AFP	LDA	0.923077	0.790698	0.833333	0.692308	0.525641	0.862069	0.833333	0.847458	25	4	9	5
MF_39+SLAM_41+PNOL_38+AFP	LDA	0.858974	0.790698	0.833333	0.692308	0.525641	0.862069	0.833333	0.847458	25	4	9	5
MF_39+CCNH_38+SLAM_41+PNOL_38+AFP	LDA	0.923077	0.790698	0.833333	0.692308	0.525641	0.862069	0.833333	0.847458	25	4	9	5
MF_39+ZMZM_39+PNOL_38+AFP	LDA	0.94359	0.790698	0.833333	0.692308	0.525641	0.862069	0.833333	0.847458	25	4	9	5
MF_39+CCNH_38+ZMZM_39+PNOL_38+AFP	LDA	0.94359	0.790698	0.833333	0.692308	0.525641	0.862069	0.833333	0.847458	25	4	9	5
MF_39+SLAM_40+ZMZM_39+PNOL_38+AFP	LDA	0.892308	0.790698	0.833333	0.692308	0.525641	0.862069	0.833333	0.847458	25	4	9	5
MF_39+SLAM_41+ZMZM_39+PNOL_38+AFP	LDA	0.876923	0.790698	0.833333	0.692308	0.525641	0.862069	0.833333	0.847458	25	4	9	5
MF_38+CCNH_38+SLAM_41+ZMZM_39+PNOL_38+AFP	LDA	0.9	0.790698	0.833333	0.692308	0.525641	0.862069	0.833333	0.847458	25	4	9	5
MF_39+PNOL_40+AFP	LDA	0.94359	0.790698	0.833333	0.692308	0.525641	0.862069	0.833333	0.847458	25	4	9	5
MF_39+CCNH_38+PNOL_40+AFP	LDA	0.94359	0.790698	0.833333	0.692308	0.525641	0.862069	0.833333	0.847458	25	4	9	5
MF_39+SLAM_40+PNOL_40+AFP	LDA	0.858974	0.790698	0.833333	0.692308	0.525641	0.862069	0.833333	0.847458	25	4	9	5
MF_39+CCNH_38+SLAM_40+PNOL_40+AFP	LDA	0.923077	0.790698	0.833333	0.692308	0.525641	0.862069	0.833333	0.847458	25	4	9	5
MF_39+SLAM_41+PNOL_40+AFP	LDA	0.858974	0.790698	0.833333	0.692308	0.525641	0.862069	0.833333	0.847458	25	4	9	5
MF_39+CCNH_38+SLAM_41+PNOL_40+AFP	LDA	0.923077	0.790698	0.833333	0.692308	0.525641	0.862069	0.833333	0.847458	25	4	9	5
MF_39+ZMZM_39+PNOL_40+AFP	LDA	0.94359	0.790698	0.833333	0.692308	0.525641	0.862069	0.833333	0.847458	25	4	9	5
MF_39+CCNH_38+ZMZM_39+PNOL_40+AFP	LDA	0.94359	0.790698	0.833333	0.692308	0.525641	0.862069	0.833333	0.847458	25	4	9	5
MF_39+SLAM_40+ZMZM_39+PNOL_40+AFP	LDA	0.874359	0.790698	0.833333	0.692308	0.525641	0.862069	0.833333	0.847458	25	4	9	5
MF_39+SLAM_41+ZMZM_39+PNOL_40+AFP	LDA	0.858974	0.790698	0.833333	0.692308	0.525641	0.862069	0.833333	0.847458	25	4	9	5
MF_38+CCNH_38+SLAM_40+PNOL_38+AFP	SVM	0.930769	0.767442	0.733333	0.846154	0.579487	0.916667	0.733333	0.814815	22	2	11	8
MF_38+CCNH_38+SLAM_41+PNOL_38+AFP	SVM	0.930769	0.767442	0.733333	0.846154	0.579487	0.916667	0.733333	0.814815	22	2	11	8
MF_38+CCNH_38+SLAM_40+PNOL_40+AFP	SVM	0.930769	0.767442	0.733333	0.846154	0.579487	0.916667	0.733333	0.814815	22	2	11	8
MF_38+CCNH_38+SLAM_41+PNOL_40+AFP	SVM	0.930769	0.767442	0.733333	0.846154	0.579487	0.916667	0.733333	0.814815	22	2	11	8
MF_39+CCNH_38+SLAM_41+PNOL_40+AFP	SVM	0.925641	0.767442	0.733333	0.846154	0.579487	0.916667	0.733333	0.814815	22	2	11	8
MF_41+CCNH_38+SLAM_41+ZMZM_39+PNOL_38+AFP	SVM	0.864103	0.767442	0.8	0.692308	0.492308	0.857143	0.8	0.827586	24	4	9	6
MF_40+CCNH_38+SLAM_40+ZMZM_39+PNOL_40+AFP	SVM	0.833333	0.767442	0.8	0.692308	0.492308	0.857143	0.8	0.827586	24	4	9	6
MF_41+CCNH_38+SLAM_40+ZMZM_39+PNOL_40+AFP	SVM	0.838462	0.767442	0.8	0.692308	0.492308	0.857143	0.8	0.827586	24	4	9	6
MF_39+CCNH_38+SLAM_41+ZMZM_39+PNOL_40+AFP	SVM	0.8	0.767442	0.8	0.692308	0.492308	0.857143	0.8	0.827586	24	4	9	6
MF_40+CCNH_38+SLAM_41+ZMZM_39+PNOL_40+AFP	SVM	0.858974	0.767442	0.8	0.692308	0.492308	0.857143	0.8	0.827586	24	4	9	6
MF_41+CCNH_38+SLAM_41+ZMZM_39+PNOL_40+AFP	SVM	0.833333	0.767442	0.8	0.692308	0.492308	0.857143	0.8	0.827586	24	4	9	6
MF_39+SLAM_40+ZMZM_39+AFP	SVM	0.869231	0.767442	0.9	0.461538	0.361538	0.794118	0.9	0.84375	27	7	6	3
MF_39+SLAM_40+ZMZM_39+PNOL_38+AFP	SVM	0.851282	0.767442	0.9	0.461538	0.361538	0.794118	0.9	0.84375	27	7	6	3
MF_39+SLAM_40+ZMZM_39+PNOL_40+AFP	SVM	0.828205	0.767442	0.9	0.461538	0.361538	0.794118	0.9	0.84375	27	7	6	3
MF_38+CCNH_38+SLAM_41+PNOL_38+AFP	LDA	0.946154	0.767442	0.7	0.923077	0.623077	0.954545	0.7	0.807692	21	1	12	9
MF_38+CCNH_38+SLAM_40+ZMZM_39+PNOL_40+AFP	LDA	0.869231	0.767442	0.8	0.692308	0.492308	0.857143	0.8	0.827586	24	4	9	6
MF_38+SLAM_40+PNOL_38+AFP	LDA	0.889744	0.767442	0.833333	0.615385	0.448718	0.833333	0.833333	0.833333	25	5	8	5
MF_38+SLAM_41+PNOL_40+AFP	LDA	0.828205	0.767442	0.833333	0.615385	0.448718	0.833333	0.833333	0.833333	25	5	8	5
MF_38+CCNH_38+SLAM_40+AFP	SVM	0.933333	0.744186	0.666667	0.923077	0.589744	0.952381	0.666667	0.784314	20	1	12	10
MF_38+CCNH_38+SLAM_41+AFP	SVM	0.938462	0.744186	0.666667	0.923077	0.589744	0.952381	0.666667	0.784314	20	1	12	10
MF_38+CCNH_38+SLAM_41+ZMZM_39+PNOL_38+AFP	SVM	0.792308	0.744186	0.8	0.615385	0.415385	0.827586	0.8	0.813559	24	5	8	6
MF_39+CCNH_38+SLAM_40+PNOL_40+AFP	Logistic	0.794872	0.744186	0.666667	0.923077	0.589744	0.952381	0.666667	0.784314	20	1	12	10
MF_39+CCNH_38+SLAM_41+ZMZM_39+PNOL_40+AFP	Logistic	0.707692	0.744186	0.8	0.615385	0.415385	0.827586	0.8	0.813559	24	5	8	6
MF_38+CCNH_38+SLAM_41+ZMZM_39+AFP	LDA	0.946154	0.744186	0.666667	0.923077	0.589744	0.952381	0.666667	0.784314	20	1	12	10
MF_38+CCNH_38+SLAM_40+PNOL_38+AFP	LDA	0.946154	0.744186	0.666667	0.923077	0.589744	0.952381	0.666667	0.784314	20	1	12	10
MF_38+SLAM_41+PNOL_38+AFP	LDA	0.828205	0.744186	0.8	0.615385	0.415385	0.827586	0.8	0.813559	24	5	8	6
MF_38+SLAM_40+PNOL_40+AFP	LDA	0.828205	0.744186	0.8	0.615385	0.415385	0.827586	0.8	0.813559	24	5	8	6
MF_38+AFP	SVM	0.947436	0.72093	0.633333	0.923077	0.55641	0.95	0.633333	0.76	19	1	12	11
MF_38+CCNH_38+AFP	SVM	0.95	0.72093	0.633333	0.923077	0.55641	0.95	0.633333	0.76	19	1	12	11
MF_38+CCNH_38+ZMZM_39+AFP	SVM	0.944872	0.72093	0.633333	0.923077	0.55641	0.95	0.633333	0.76	19	1	12	11
MF_38+CCNH_38+SLAM_40+ZMZM_39+AFP	SVM	0.938462	0.72093	0.633333	0.923077	0.55641	0.95	0.633333	0.76	19	1	12	11
MF_38+CCNH_38+SLAM_41+ZMZM_39+AFP	SVM	0.938462	0.72093	0.633333	0.923077	0.55641	0.95	0.633333	0.76	19	1	12	11
MF_38+CCNH_38+PNOL_38+AFP	SVM	0.95	0.72093	0.633333	0.923077	0.55641	0.95	0.633333	0.76	19	1	12	11
MF_38+CCNH_38+ZMZM_39+PNOL_38+AFP	SVM	0.95	0.72093	0.633333	0.923077	0.55641	0.95	0.633333	0.76	19	1	12	11
MF_38+CCNH_38+PNOL_40+AFP	SVM	0.95	0.72093	0.633333	0.923077	0.55641	0.95	0.633333	0.76	19	1	12	11
MF_38+CCNH_38+ZMZM_39+PNOL_40+AFP	SVM	0.95	0.72093	0.633333	0.923077	0.55641	0.95	0.633333	0.76	19	1	12	11
MF_38+CCNH_38+SLAM_41+ZMZM_39+PNOL_40+AFP	SVM	0.776923	0.72093	0.733333	0.692308	0.425641	0.846154	0.733333	0.785714	22	4	9	8
MF_38+SLAM_41+ZMZM_39+AFP	SVM	0.673077	0.72093	0.8	0.538462	0.338462	0.8	0.8	0.8	24	6	7	6
MF_38+SLAM_41+ZMZM_39+PNOL_38+AFP	SVM	0.780769	0.72093	0.8	0.538462	0.338462	0.8	0.8	0.8	24	6	7	6
MF_38+SLAM_41+ZMZM_39+PNOL_40+AFP	SVM	0.844872	0.72093	0.8	0.538462	0.338462	0.8	0.8	0.8	24	6	7	6
MF_38+CCNH_38+AFP	LDA	0.955128	0.72093	0.633333	0.923077	0.55641	0.95	0.633333	0.76	19	1	12	11
MF_38+SLAM_40+ZMZM_39+AFP	LDA	0.865385	0.72093	0.633333	0.923077	0.55641	0.95	0.633333	0.76	19	1	12	11
MF_38+CCNH_38+SLAM_40+ZMZM_39+AFP	LDA	0.946154	0.72093	0.633333	0.923077	0.55641	0.95	0.633333	0.76	19	1	12	11
MF_38+SLAM_41+ZMZM_39+AFP	LDA	0.878205	0.72093	0.633333	0.923077	0.55641	0.95	0.633333	0.76	19	1	12	11
MF_38+SLAM_40+ZMZM_39+PNOL_40+AFP	LDA	0.867949	0.72093	0.633333	0.923077	0.55641	0.95	0.633333	0.76	19	1	12	11
MF_38+SLAM_41+ZMZM_39+PNOL_40+AFP	LDA	0.90641	0.72093	0.633333	0.923077	0.55641	0.95	0.633333	0.76	19	1	12	11
MF_38+CCNH_38+SLAM_41+ZMZM_39+PNOL_40+AFP	LDA	0.869231	0.72093	0.733333	0.692308	0.425641	0.846154	0.733333	0.785714	22	4	9	8
CCNH_38+SLAM_40+AFP	SVM	0.983333	0.697674	0.566667	1	0.566667	1	0.566667	0.723404	17	0	13	13
CCNH_38+SLAM_41+AFP	SVM	0.983333	0.697674	0.566667	1	0.566667	1	0.566667	0.723404	17	0	13	13
MF_38+SLAM_40+AFP	SVM	0.952564	0.697674	0.6	0.923077	0.523077	0.947368	0.6	0.734694	18	1	12	12
MF_38+SLAM_41+AFP	SVM	0.952564	0.697674	0.6	0.923077	0.523077	0.947368	0.6	0.734694	18	1	12	12
MF_38+ZMZM_39+AFP	SVM	0.952564	0.697674	0.6	0.923077	0.523077	0.947368	0.6	0.734694	18	1	12	12
MF_38+PNOL_38+AFP	SVM	0.952564	0.697674	0.6	0.923077	0.523077	0.947368	0.6	0.734694	18	1	12	12
MF_38+ZMZM_39+PNOL_38+AFP	SVM	0.952564	0.697674	0.6	0.923077	0.523077	0.947368	0.6	0.734694	18	1	12	12
MF_38+PNOL_40+AFP	SVM	0.952564	0.697674	0.6	0.923077	0.523077	0.947368	0.6	0.734694	18	1	12	12
MF_38+ZMZM_39+PNOL_40+AFP	SVM	0.952564	0.697674	0.6	0.923077	0.523077	0.947368	0.6	0.734694	18	1	12	12
CCNH_38+SLAM_40+PNOL_38+AFP	SVM	0.815385	0.697674	0.733333	0.615385	0.348718	0.814815	0.733333	0.77193	22	5	8	8
CCNH_38+SLAM_41+PNOL_38+AFP	SVM	0.725641	0.697674	0.733333	0.615385	0.348718	0.814815	0.733333	0.77193	22	5	8	8
CCNH_38+SLAM_40+PNOL_40+AFP	SVM	0.815385	0.697674	0.733333	0.615385	0.348718	0.814815	0.733333	0.77193	22	5	8	8
CCNH_38+SLAM_41+PNOL_40+AFP	SVM	0.687179	0.697674	0.733333	0.615385	0.348718	0.814815	0.733333	0.77193	22	5	8	8
MF_38+SLAM_40+ZMZM_39+AFP	SVM	0.657692	0.697674	0.766667	0.538462	0.305128	0.793103	0.766667	0.779661	23	6	7	7
CCNH_38+SLAM_41+ZMZM_39+AFP	SVM	0.670513	0.697674	0.766667	0.538462	0.305128	0.793103	0.766667	0.779661	23	6	7	7
MF_38+SLAM_40+ZMZM_39+PNOL_38+AFP	SVM	0.65	0.697674	0.766667	0.538462	0.305128	0.793103	0.766667	0.779661	23	6	7	7
CCNH_38+SLAM_41+ZMZM_39+PNOL_38+AFP	SVM	0.885897	0.697674	0.766667	0.538462	0.305128	0.793103	0.766667	0.779661	23	6	7	7
MF_38+SLAM_40+ZMZM_39+PNOL_40+AFP	SVM	0.65	0.697674	0.766667	0.538462	0.305128	0.793103	0.766667	0.779661	23	6	7	7
CCNH_38+SLAM_41+ZMZM_39+PNOL_40+AFP	SVM	0.885897	0.697674	0.766667	0.538462	0.305128	0.793103	0.766667	0.779661	23	6	7	7
CCNH_38+SLAM_40+ZMZM_39+AFP	LDA	0.870513	0.697674	0.566667	1	0.566667	1	0.566667	0.723404	17	0	13	13
CCNH_38+SLAM_41+ZMZM_39+AFP	LDA	0.885897	0.697674	0.566667	1	0.566667	1	0.566667	0.723404	17	0	13	13
MF_38+AFP	LDA	0.955128	0.697674	0.6	0.923077	0.523077	0.947368	0.6	0.734694	18	1	12	12
MF_38+SLAM_40+AFP	LDA	0.955128	0.697674	0.6	0.923077	0.523077	0.947368	0.6	0.734694	18	1	12	12
MF_38+SLAM_41+AFP	LDA	0.955128	0.697674	0.6	0.923077	0.523077	0.947368	0.6	0.734694	18	1	12	12
MF_38+ZMZM_39+AFP	LDA	0.955128	0.697674	0.6	0.923077	0.523077	0.947368	0.6	0.734694	18	1	12	12
MF_38+CCNH_38+ZMZM_39+AFP	LDA	0.955128	0.697674	0.6	0.923077	0.523077	0.947368	0.6	0.734694	18	1	12	12
MF_38+PNOL_38+AFP	LDA	0.955128	0.697674	0.6	0.923077	0.523077	0.947368	0.6	0.734694	18	1	12	12
MF_38+CCNH_38+PNOL_38+AFP	LDA	0.955128	0.697674	0.6	0.923077	0.523077	0.947368	0.6	0.734694	18	1	12	12
MF_38+ZMZM_39+PNOL_38+AFP	LDA	0.955128	0.697674	0.6	0.923077	0.523077	0.947368	0.6	0.734694	18	1	12	12
MF_38+CCNH_38+ZMZM_39+PNOL_38+AFP	LDA	0.955128	0.697674	0.6	0.923077	0.523077	0.947368	0.6	0.734694	18	1	12	12
MF_38+SLAM_40+ZMZM_39+PNOL_38+AFP	LDA	0.867949	0.697674	0.6	0.923077	0.523077	0.947368	0.6	0.734694	18	1	12	12
MF_38+SLAM_41+ZMZM_39+PNOL_38+AFP	LDA	0.880769	0.697674	0.6	0.923077	0.523077	0.947368	0.6	0.734694	18	1	12	12
MF_38+PNOL_40+AFP	LDA	0.955128	0.697674	0.6	0.923077	0.523077	0.947368	0.6	0.734694	18	1	12	12
MF_38+CCNH_38+PNOL_40+AFP	LDA	0.955128	0.697674	0.6	0.923077	0.523077	0.947368	0.6	0.734694	18	1	12	12
MF_38+CCNH_38+SLAM_40+PNOL_40+AFP	LDA	0.946154	0.697674	0.6	0.923077	0.523077	0.947368	0.6	0.734694	18	1	12	12
MF_38+ZMZM_39+PNOL_40+AFP	LDA	0.955128	0.697674	0.6	0.923077	0.523077	0.947368	0.6	0.734694	18	1	12	12
MF_38+CCNH_38+ZMZM_39+PNOL_40+AFP	LDA	0.955128	0.697674	0.6	0.923077	0.523077	0.947368	0.6	0.734694	18	1	12	12
CCNH_38+SLAM_40+PNOL_38+AFP	LDA	0.841026	0.697674	0.733333	0.615385	0.348718	0.814815	0.733333	0.77193	22	5	8	8
CCNH_38+SLAM_41+PNOL_38+AFP	LDA	0.892308	0.697674	0.733333	0.615385	0.348718	0.814815	0.733333	0.77193	22	5	8	8
CCNH_38+SLAM_40+PNOL_40+AFP	LDA	0.841026	0.697674	0.733333	0.615385	0.348718	0.814815	0.733333	0.77193	22	5	8	8
CCNH_38+SLAM_41+PNOL_40+AFP	LDA	0.841026	0.697674	0.733333	0.615385	0.348718	0.814815	0.733333	0.77193	22	5	8	8
MF_40+SLAM_40+ZMZM_39+PNOL_40+AFP	SVM	0.837179	0.674419	0.666667	0.692308	0.358974	0.833333	0.666667	0.740741	20	4	9	10
CCNH_38+SLAM_40+ZMZM_39+AFP	SVM	0.639744	0.674419	0.733333	0.538462	0.271795	0.785714	0.733333	0.758621	22	6	7	8
CCNH_38+SLAM_40+ZMZM_39+PNOL_38+AFP	SVM	0.870513	0.674419	0.733333	0.538462	0.271795	0.785714	0.733333	0.758621	22	6	7	8
CCNH_38+SLAM_40+ZMZM_39+PNOL_40+AFP	SVM	0.870513	0.674419	0.733333	0.538462	0.271795	0.785714	0.733333	0.758621	22	6	7	8
CCNH_38+SLAM_40+AFP	LDA	0.983333	0.674419	0.533333	1	0.533333	1	0.533333	0.695652	16	0	13	14
CCNH_38+SLAM_41+AFP	LDA	0.983333	0.674419	0.533333	1	0.533333	1	0.533333	0.695652	16	0	13	14
CCNH_38+SLAM_40+ZMZM_39+PNOL_38+AFP	LDA	0.885897	0.674419	0.533333	1	0.533333	1	0.533333	0.695652	16	0	13	14
CCNH_38+SLAM_41+ZMZM_39+PNOL_38+AFP	LDA	0.885897	0.674419	0.533333	1	0.533333	1	0.533333	0.695652	16	0	13	14
CCNH_38+SLAM_40+ZMZM_39+PNOL_40+AFP	LDA	0.903846	0.674419	0.533333	1	0.533333	1	0.533333	0.695652	16	0	13	14
CCNH_38+SLAM_41+ZMZM_39+PNOL_40+AFP	LDA	0.885897	0.674419	0.533333	1	0.533333	1	0.533333	0.695652	16	0	13	14
MF_38+CCNH_38+SLAM_41+PNOL_40+AFP	LDA	0.946154	0.651163	0.533333	0.923077	0.45641	0.941176	0.533333	0.680851	16	1	12	14
CCNH_38+PNOL_38+AFP	SVM	0.846154	0.604651	0.533333	0.769231	0.302564	0.842105	0.533333	0.653061	16	3	10	14
CCNH_38+PNOL_40+AFP	SVM	0.846154	0.604651	0.533333	0.769231	0.302564	0.842105	0.533333	0.653061	16	3	10	14
MF_38+SLAM_40+PNOL_38+AFP	SVM	0.797436	0.604651	0.6	0.615385	0.215385	0.782609	0.6	0.679245	18	5	8	12
MF_38+SLAM_41+PNOL_38+AFP	SVM	0.733333	0.604651	0.6	0.615385	0.215385	0.782609	0.6	0.679245	18	5	8	12
SLAM_40+ZMZM_39+PNOL_38+AFP	SVM	0.817949	0.604651	0.6	0.615385	0.215385	0.782609	0.6	0.679245	18	5	8	12
SLAM_41+ZMZM_39+PNOL_38+AFP	SVM	0.817949	0.604651	0.6	0.615385	0.215385	0.782609	0.6	0.679245	18	5	8	12
MF_38+SLAM_40+PNOL_40+AFP	SVM	0.733333	0.604651	0.6	0.615385	0.215385	0.782609	0.6	0.679245	18	5	8	12
MF_38+SLAM_41+PNOL_40+AFP	SVM	0.733333	0.604651	0.6	0.615385	0.215385	0.782609	0.6	0.679245	18	5	8	12
MF_39+SLAM_41+PNOL_40+AFP	SVM	0.758974	0.604651	0.6	0.615385	0.215385	0.782609	0.6	0.679245	18	5	8	12
SLAM_40+ZMZM_39+PNOL_40+AFP	SVM	0.817949	0.604651	0.6	0.615385	0.215385	0.782609	0.6	0.679245	18	5	8	12
SLAM_41+ZMZM_39+PNOL_40+AFP	SVM	0.817949	0.604651	0.6	0.615385	0.215385	0.782609	0.6	0.679245	18	5	8	12
CCNH_38+PNOL_38+AFP	LDA	0.876923	0.604651	0.533333	0.769231	0.302564	0.842105	0.533333	0.653061	16	3	10	14
CCNH_38+PNOL_40+AFP	LDA	0.876923	0.604651	0.533333	0.769231	0.302564	0.842105	0.533333	0.653061	16	3	10	14
SLAM_40+ZMZM_39+PNOL_38+AFP	LDA	0.830769	0.604651	0.6	0.615385	0.215385	0.782609	0.6	0.679245	18	5	8	12
SLAM_41+ZMZM_39+PNOL_38+AFP	LDA	0.830769	0.604651	0.6	0.615385	0.215385	0.782609	0.6	0.679245	18	5	8	12
SLAM_40+ZMZM_39+PNOL_40+AFP	LDA	0.830769	0.604651	0.6	0.615385	0.215385	0.782609	0.6	0.679245	18	5	8	12
SLAM_41+ZMZM_39+PNOL_40+AFP	LDA	0.830769	0.604651	0.6	0.615385	0.215385	0.782609	0.6	0.679245	18	5	8	12
CCNH_38+ZMZM_39+AFP	SVM	0.876923	0.534884	0.4	0.846154	0.246154	0.857143	0.4	0.545455	12	2	11	18
CCNH_38+ZMZM_39+PNOL_38+AFP	SVM	0.887179	0.534884	0.4	0.846154	0.246154	0.857143	0.4	0.545455	12	2	11	18
CCNH_38+ZMZM_39+PNOL_40+AFP	SVM	0.887179	0.534884	0.4	0.846154	0.246154	0.857143	0.4	0.545455	12	2	11	18
CCNH_38+ZMZM_39+AFP	LDA	0.892308	0.511628	0.366667	0.846154	0.212821	0.846154	0.366667	0.511628	11	2	11	19
MF_39+CCNH_38+ZMZM_39+PNOL_40+AFP	Logistic	0.633333	0.488372	0.266667	1	0.266667	1	0.266667	0.421053	8	0	13	22
CCNH_38+AFP	SVM	0.965385	0.465116	0.233333	1	0.233333	1	0.233333	0.378378	7	0	13	23
SLAM_41+ZMZM_39+AFP	LDA	0.965385	0.44186	0.2	1	0.2	1	0.2	0.333333	6	0	13	24
ZMZM_39+AFP	SVM	0.965385	0.418605	0.166667	1	0.166667	1	0.166667	0.285714	5	0	13	25
PNOL_38+AFP	SVM	0.965385	0.418605	0.166667	1	0.166667	1	0.166667	0.285714	5	0	13	25
PNOL_40+AFP	SVM	0.965385	0.418605	0.166667	1	0.166667	1	0.166667	0.285714	5	0	13	25
SLAM_40+AFP	SVM	0.965385	0.395349	0.133333	1	0.133333	1	0.133333	0.235294	4	0	13	26
SLAM_41+AFP	SVM	0.965385	0.395349	0.133333	1	0.133333	1	0.133333	0.235294	4	0	13	26
SLAM_40+ZMZM_39+AFP	SVM	0.965385	0.395349	0.133333	1	0.133333	1	0.133333	0.235294	4	0	13	26
SLAM_41+ZMZM_39+AFP	SVM	0.965385	0.395349	0.133333	1	0.133333	1	0.133333	0.235294	4	0	13	26
ZMZM_39+PNOL_38+AFP	SVM	0.965385	0.395349	0.133333	1	0.133333	1	0.133333	0.235294	4	0	13	26
ZMZM_39+PNOL_40+AFP	SVM	0.965385	0.395349	0.133333	1	0.133333	1	0.133333	0.235294	4	0	13	26
CCNH_38+ZMZM_39+PNOL_38+AFP	LDA	0.892308	0.395349	0.133333	1	0.133333	1	0.133333	0.235294	4	0	13	26
SLAM_40+PNOL_38+AFP	SVM	0.965385	0.372093	0.1	1	0.1	1	0.1	0.181818	3	0	13	27
SLAM_41+PNOL_38+AFP	SVM	0.965385	0.348837	0.0666667	1	0.0666667	1	0.0666667	0.125	2	0	13	28
SLAM_40+PNOL_40+AFP	SVM	0.965385	0.348837	0.0666667	1	0.0666667	1	0.0666667	0.125	2	0	13	28
SLAM_41+PNOL_40+AFP	SVM	0.965385	0.348837	0.0666667	1	0.0666667	1	0.0666667	0.125	2	0	13	28
CCNH_38+AFP	LDA	0.965385	0.348837	0.0666667	1	0.0666667	1	0.0666667	0.125	2	0	13	28
SLAM_40+AFP	LDA	0.965385	0.348837	0.0666667	1	0.0666667	1	0.0666667	0.125	2	0	13	28
SLAM_41+AFP	LDA	0.965385	0.348837	0.0666667	1	0.0666667	1	0.0666667	0.125	2	0	13	28
SLAM_40+ZMZM_39+AFP	LDA	0.965385	0.348837	0.0666667	1	0.0666667	1	0.0666667	0.125	2	0	13	28
ZMZM_39+AFP	LDA	0.965385	0.325581	0.0333333	1	0.0333333	1	0.0333333	0.0645161	1	0	13	29
PNOL_38+AFP	LDA	0.965385	0.325581	0.0333333	1	0.0333333	1	0.0333333	0.0645161	1	0	13	29
SLAM_40+PNOL_38+AFP	LDA	0.965385	0.325581	0.0333333	1	0.0333333	1	0.0333333	0.0645161	1	0	13	29
SLAM_41+PNOL_38+AFP	LDA	0.965385	0.325581	0.0333333	1	0.0333333	1	0.0333333	0.0645161	1	0	13	29
ZMZM_39+PNOL_38+AFP	LDA	0.965385	0.325581	0.0333333	1	0.0333333	1	0.0333333	0.0645161	1	0	13	29
PNOL_40+AFP	LDA	0.965385	0.325581	0.0333333	1	0.0333333	1	0.0333333	0.0645161	1	0	13	29
SLAM_40+PNOL_40+AFP	LDA	0.965385	0.325581	0.0333333	1	0.0333333	1	0.0333333	0.0645161	1	0	13	29
SLAM_41+PNOL_40+AFP	LDA	0.965385	0.325581	0.0333333	1	0.0333333	1	0.0333333	0.0645161	1	0	13	29
CCNH_38+ZMZM_39+PNOL_40+AFP	LDA	0.892308	0.325581	0.0333333	1	0.0333333	1	0.0333333	0.0645161	1	0	13	29
ZMZM_39+PNOL_40+AFP	LDA	0.965385	0.302326	0	1	0	0	0	0	0	0	13	30
MF-MAN2A1-FER; CCNH-CCNH-C5orf30; SLAM-SLC45A2-AMACR; ZMZM-ZMPSTE24-ZMYM4; PNOL-PTEN-NOLC1.
