# Supplementary material for: Serum Fusion Transcripts to Assess the Risk of Hepatocellular Carcinoma and the Impact of Cancer Treatment through Machine Learning
Source: Am J Pathol. 2024 Jul;194(7):1262–71. doi: 10.1016/j.ajpath.2024.02.017 (PMC11220925; doi:10.1016/j.ajpath.2024.02.017)
Supplement: Supplemental Table S8 [file mmc8.xlsx]

## Sheet: Sheet1
Supplemental table 8. Fusion gene+AFP machine learning models to predict the occurrence of HCC in the combined training and testing cohorts (LOOCV)
Feature	Method	AUC	Accuracy	Sensitivity	Specificity	YoudenIndex	Precision	Recall	F-score	TP	FP	TN	FN
MF_40+CCNH_38+AFP	Logistic	0.989754	0.950495	0.95082	0.95	0.90082	0.966667	0.95082	0.958678	58	2	38	3
MF_41+CCNH_38+AFP	Logistic	0.989754	0.950495	0.95082	0.95	0.90082	0.966667	0.95082	0.958678	58	2	38	3
MF_39+CCNH_38+SLAM_41+AFP	Logistic	0.97623	0.950495	0.95082	0.95	0.90082	0.966667	0.95082	0.958678	58	2	38	3
MF_39+CCNH_38+SLAM_41+ZMZM_39+AFP	Logistic	0.972951	0.950495	0.95082	0.95	0.90082	0.966667	0.95082	0.958678	58	2	38	3
MF_40+CCNH_38+PNOL_40+AFP	Logistic	0.987705	0.950495	0.95082	0.95	0.90082	0.966667	0.95082	0.958678	58	2	38	3
MF_41+CCNH_38+PNOL_40+AFP	Logistic	0.987705	0.950495	0.95082	0.95	0.90082	0.966667	0.95082	0.958678	58	2	38	3
MF_39+CCNH_38+SLAM_41+PNOL_40+AFP	Logistic	0.971721	0.950495	0.95082	0.95	0.90082	0.966667	0.95082	0.958678	58	2	38	3
MF_39+CCNH_38+SLAM_41+ZMZM_39+PNOL_40+AFP	Logistic	0.960246	0.950495	0.95082	0.95	0.90082	0.966667	0.95082	0.958678	58	2	38	3
MF_41+AFP	RF	0.981148	0.940594	0.934426	0.95	0.884426	0.966102	0.934426	0.95	57	2	38	4
MF_41+CCNH_38+AFP	RF	0.985246	0.940594	0.934426	0.95	0.884426	0.966102	0.934426	0.95	57	2	38	4
MF_40+AFP	Logistic	0.988934	0.940594	0.934426	0.95	0.884426	0.966102	0.934426	0.95	57	2	38	4
MF_41+AFP	Logistic	0.988934	0.940594	0.934426	0.95	0.884426	0.966102	0.934426	0.95	57	2	38	4
MF_39+CCNH_38+SLAM_40+AFP	Logistic	0.976639	0.940594	0.934426	0.95	0.884426	0.966102	0.934426	0.95	57	2	38	4
MF_39+CCNH_38+SLAM_40+ZMZM_39+AFP	Logistic	0.973361	0.940594	0.934426	0.95	0.884426	0.966102	0.934426	0.95	57	2	38	4
MF_39+CCNH_38+PNOL_38+AFP	Logistic	0.973361	0.940594	0.934426	0.95	0.884426	0.966102	0.934426	0.95	57	2	38	4
MF_40+SLAM_40+AFP	Logistic	0.989344	0.940594	0.95082	0.925	0.87582	0.95082	0.95082	0.95082	58	3	37	3
MF_41+SLAM_40+AFP	Logistic	0.989344	0.940594	0.95082	0.925	0.87582	0.95082	0.95082	0.95082	58	3	37	3
MF_40+CCNH_38+SLAM_40+AFP	Logistic	0.988934	0.940594	0.95082	0.925	0.87582	0.95082	0.95082	0.95082	58	3	37	3
MF_41+CCNH_38+SLAM_40+AFP	Logistic	0.988934	0.940594	0.95082	0.925	0.87582	0.95082	0.95082	0.95082	58	3	37	3
MF_40+CCNH_38+PNOL_38+AFP	Logistic	0.987295	0.940594	0.95082	0.925	0.87582	0.95082	0.95082	0.95082	58	3	37	3
MF_41+CCNH_38+PNOL_38+AFP	Logistic	0.987295	0.940594	0.95082	0.925	0.87582	0.95082	0.95082	0.95082	58	3	37	3
MF_40+CCNH_38+AFP	RF	0.979508	0.930693	0.918033	0.95	0.868033	0.965517	0.918033	0.941176	56	2	38	5
MF_40+CCNH_38+PNOL_40+AFP	RF	0.983197	0.930693	0.918033	0.95	0.868033	0.965517	0.918033	0.941176	56	2	38	5
MF_38+SLAM_41+AFP	Logistic	0.94877	0.930693	0.918033	0.95	0.868033	0.965517	0.918033	0.941176	56	2	38	5
CCNH_38+SLAM_41+AFP	Logistic	0.958197	0.930693	0.918033	0.95	0.868033	0.965517	0.918033	0.941176	56	2	38	5
MF_38+CCNH_38+SLAM_41+AFP	Logistic	0.955328	0.930693	0.918033	0.95	0.868033	0.965517	0.918033	0.941176	56	2	38	5
MF_38+CCNH_38+SLAM_41+ZMZM_39+AFP	Logistic	0.95	0.930693	0.918033	0.95	0.868033	0.965517	0.918033	0.941176	56	2	38	5
MF_38+CCNH_38+SLAM_41+PNOL_38+AFP	Logistic	0.947951	0.930693	0.918033	0.95	0.868033	0.965517	0.918033	0.941176	56	2	38	5
MF_40+SLAM_40+AFP	RF	0.978689	0.930693	0.934426	0.925	0.859426	0.95	0.934426	0.942149	57	3	37	4
MF_41+SLAM_40+AFP	RF	0.982377	0.930693	0.934426	0.925	0.859426	0.95	0.934426	0.942149	57	3	37	4
MF_40+SLAM_41+AFP	RF	0.979918	0.930693	0.934426	0.925	0.859426	0.95	0.934426	0.942149	57	3	37	4
MF_41+SLAM_41+AFP	RF	0.982787	0.930693	0.934426	0.925	0.859426	0.95	0.934426	0.942149	57	3	37	4
MF_41+CCNH_38+SLAM_41+AFP	RF	0.983607	0.930693	0.934426	0.925	0.859426	0.95	0.934426	0.942149	57	3	37	4
MF_41+CCNH_38+ZMZM_39+AFP	RF	0.984016	0.930693	0.934426	0.925	0.859426	0.95	0.934426	0.942149	57	3	37	4
MF_41+CCNH_38+SLAM_40+ZMZM_39+AFP	RF	0.982377	0.930693	0.934426	0.925	0.859426	0.95	0.934426	0.942149	57	3	37	4
MF_41+CCNH_38+SLAM_41+ZMZM_39+AFP	RF	0.982377	0.930693	0.934426	0.925	0.859426	0.95	0.934426	0.942149	57	3	37	4
MF_41+CCNH_38+SLAM_40+PNOL_38+AFP	RF	0.981148	0.930693	0.934426	0.925	0.859426	0.95	0.934426	0.942149	57	3	37	4
MF_41+CCNH_38+SLAM_41+PNOL_38+AFP	RF	0.983607	0.930693	0.934426	0.925	0.859426	0.95	0.934426	0.942149	57	3	37	4
MF_41+CCNH_38+SLAM_41+ZMZM_39+PNOL_38+AFP	RF	0.975	0.930693	0.934426	0.925	0.859426	0.95	0.934426	0.942149	57	3	37	4
MF_41+CCNH_38+PNOL_40+AFP	RF	0.983607	0.930693	0.934426	0.925	0.859426	0.95	0.934426	0.942149	57	3	37	4
MF_41+CCNH_38+SLAM_41+PNOL_40+AFP	RF	0.983607	0.930693	0.934426	0.925	0.859426	0.95	0.934426	0.942149	57	3	37	4
MF_41+SLAM_41+ZMZM_39+PNOL_40+AFP	RF	0.978689	0.930693	0.934426	0.925	0.859426	0.95	0.934426	0.942149	57	3	37	4
MF_41+CCNH_38+SLAM_41+ZMZM_39+PNOL_40+AFP	RF	0.981148	0.930693	0.934426	0.925	0.859426	0.95	0.934426	0.942149	57	3	37	4
MF_39+CCNH_38+AFP	Logistic	0.976639	0.930693	0.934426	0.925	0.859426	0.95	0.934426	0.942149	57	3	37	4
MF_39+SLAM_40+AFP	Logistic	0.97418	0.930693	0.934426	0.925	0.859426	0.95	0.934426	0.942149	57	3	37	4
MF_39+SLAM_41+AFP	Logistic	0.97418	0.930693	0.934426	0.925	0.859426	0.95	0.934426	0.942149	57	3	37	4
MF_40+SLAM_41+AFP	Logistic	0.988934	0.930693	0.934426	0.925	0.859426	0.95	0.934426	0.942149	57	3	37	4
MF_41+SLAM_41+AFP	Logistic	0.988934	0.930693	0.934426	0.925	0.859426	0.95	0.934426	0.942149	57	3	37	4
MF_40+CCNH_38+SLAM_41+AFP	Logistic	0.988525	0.930693	0.934426	0.925	0.859426	0.95	0.934426	0.942149	57	3	37	4
MF_41+CCNH_38+SLAM_41+AFP	Logistic	0.988525	0.930693	0.934426	0.925	0.859426	0.95	0.934426	0.942149	57	3	37	4
MF_40+ZMZM_39+AFP	Logistic	0.989344	0.930693	0.934426	0.925	0.859426	0.95	0.934426	0.942149	57	3	37	4
MF_41+ZMZM_39+AFP	Logistic	0.989344	0.930693	0.934426	0.925	0.859426	0.95	0.934426	0.942149	57	3	37	4
MF_39+CCNH_38+ZMZM_39+AFP	Logistic	0.97459	0.930693	0.934426	0.925	0.859426	0.95	0.934426	0.942149	57	3	37	4
MF_40+CCNH_38+ZMZM_39+AFP	Logistic	0.989754	0.930693	0.934426	0.925	0.859426	0.95	0.934426	0.942149	57	3	37	4
MF_41+CCNH_38+ZMZM_39+AFP	Logistic	0.989754	0.930693	0.934426	0.925	0.859426	0.95	0.934426	0.942149	57	3	37	4
MF_40+PNOL_38+AFP	Logistic	0.986066	0.930693	0.934426	0.925	0.859426	0.95	0.934426	0.942149	57	3	37	4
MF_41+PNOL_38+AFP	Logistic	0.986066	0.930693	0.934426	0.925	0.859426	0.95	0.934426	0.942149	57	3	37	4
MF_39+CCNH_38+SLAM_40+PNOL_38+AFP	Logistic	0.97377	0.930693	0.934426	0.925	0.859426	0.95	0.934426	0.942149	57	3	37	4
MF_39+SLAM_41+PNOL_38+AFP	Logistic	0.973361	0.930693	0.934426	0.925	0.859426	0.95	0.934426	0.942149	57	3	37	4
MF_39+CCNH_38+SLAM_41+PNOL_38+AFP	Logistic	0.97459	0.930693	0.934426	0.925	0.859426	0.95	0.934426	0.942149	57	3	37	4
MF_40+ZMZM_39+PNOL_38+AFP	Logistic	0.987295	0.930693	0.934426	0.925	0.859426	0.95	0.934426	0.942149	57	3	37	4
MF_41+ZMZM_39+PNOL_38+AFP	Logistic	0.987295	0.930693	0.934426	0.925	0.859426	0.95	0.934426	0.942149	57	3	37	4
MF_39+CCNH_38+ZMZM_39+PNOL_38+AFP	Logistic	0.971311	0.930693	0.934426	0.925	0.859426	0.95	0.934426	0.942149	57	3	37	4
MF_40+CCNH_38+ZMZM_39+PNOL_38+AFP	Logistic	0.986885	0.930693	0.934426	0.925	0.859426	0.95	0.934426	0.942149	57	3	37	4
MF_41+CCNH_38+ZMZM_39+PNOL_38+AFP	Logistic	0.986885	0.930693	0.934426	0.925	0.859426	0.95	0.934426	0.942149	57	3	37	4
MF_40+CCNH_38+SLAM_40+ZMZM_39+PNOL_38+AFP	Logistic	0.983607	0.930693	0.934426	0.925	0.859426	0.95	0.934426	0.942149	57	3	37	4
MF_40+PNOL_40+AFP	Logistic	0.984836	0.930693	0.934426	0.925	0.859426	0.95	0.934426	0.942149	57	3	37	4
MF_41+PNOL_40+AFP	Logistic	0.984836	0.930693	0.934426	0.925	0.859426	0.95	0.934426	0.942149	57	3	37	4
MF_39+SLAM_40+PNOL_40+AFP	Logistic	0.969262	0.930693	0.934426	0.925	0.859426	0.95	0.934426	0.942149	57	3	37	4
MF_40+CCNH_38+SLAM_40+PNOL_40+AFP	Logistic	0.983607	0.930693	0.934426	0.925	0.859426	0.95	0.934426	0.942149	57	3	37	4
MF_41+CCNH_38+SLAM_40+PNOL_40+AFP	Logistic	0.983197	0.930693	0.934426	0.925	0.859426	0.95	0.934426	0.942149	57	3	37	4
MF_39+SLAM_41+PNOL_40+AFP	Logistic	0.969672	0.930693	0.934426	0.925	0.859426	0.95	0.934426	0.942149	57	3	37	4
MF_40+CCNH_38+SLAM_41+PNOL_40+AFP	Logistic	0.983607	0.930693	0.934426	0.925	0.859426	0.95	0.934426	0.942149	57	3	37	4
MF_41+CCNH_38+SLAM_41+PNOL_40+AFP	Logistic	0.983197	0.930693	0.934426	0.925	0.859426	0.95	0.934426	0.942149	57	3	37	4
MF_40+ZMZM_39+PNOL_40+AFP	Logistic	0.987295	0.930693	0.934426	0.925	0.859426	0.95	0.934426	0.942149	57	3	37	4
MF_41+ZMZM_39+PNOL_40+AFP	Logistic	0.987295	0.930693	0.934426	0.925	0.859426	0.95	0.934426	0.942149	57	3	37	4
MF_40+CCNH_38+ZMZM_39+PNOL_40+AFP	Logistic	0.985246	0.930693	0.934426	0.925	0.859426	0.95	0.934426	0.942149	57	3	37	4
MF_41+CCNH_38+ZMZM_39+PNOL_40+AFP	Logistic	0.985246	0.930693	0.934426	0.925	0.859426	0.95	0.934426	0.942149	57	3	37	4
MF_38+CCNH_38+AFP	RF	0.945082	0.920792	0.901639	0.95	0.851639	0.964912	0.901639	0.932203	55	2	38	6
MF_38+SLAM_40+AFP	Logistic	0.952049	0.920792	0.901639	0.95	0.851639	0.964912	0.901639	0.932203	55	2	38	6
MF_38+CCNH_38+SLAM_40+AFP	Logistic	0.953279	0.920792	0.901639	0.95	0.851639	0.964912	0.901639	0.932203	55	2	38	6
MF_38+SLAM_40+PNOL_38+AFP	Logistic	0.94877	0.920792	0.901639	0.95	0.851639	0.964912	0.901639	0.932203	55	2	38	6
MF_38+CCNH_38+SLAM_40+PNOL_38+AFP	Logistic	0.94959	0.920792	0.901639	0.95	0.851639	0.964912	0.901639	0.932203	55	2	38	6
MF_41+CCNH_38+ZMZM_39+PNOL_40+AFP	RF	0.983607	0.930693	0.95082	0.9	0.85082	0.935484	0.95082	0.943089	58	4	36	3
MF_39+CCNH_38+SLAM_40+PNOL_40+AFP	Logistic	0.971311	0.930693	0.95082	0.9	0.85082	0.935484	0.95082	0.943089	58	4	36	3
MF_39+CCNH_38+SLAM_40+ZMZM_39+PNOL_40+AFP	Logistic	0.960656	0.930693	0.95082	0.9	0.85082	0.935484	0.95082	0.943089	58	4	36	3
MF_40+AFP	RF	0.979098	0.920792	0.918033	0.925	0.843033	0.949153	0.918033	0.933333	56	3	37	5
MF_40+CCNH_38+SLAM_40+AFP	RF	0.980738	0.920792	0.918033	0.925	0.843033	0.949153	0.918033	0.933333	56	3	37	5
MF_41+CCNH_38+SLAM_40+AFP	RF	0.984836	0.920792	0.918033	0.925	0.843033	0.949153	0.918033	0.933333	56	3	37	5
MF_40+CCNH_38+SLAM_41+AFP	RF	0.983197	0.920792	0.918033	0.925	0.843033	0.949153	0.918033	0.933333	56	3	37	5
MF_40+CCNH_38+ZMZM_39+AFP	RF	0.983197	0.920792	0.918033	0.925	0.843033	0.949153	0.918033	0.933333	56	3	37	5
MF_40+CCNH_38+SLAM_40+ZMZM_39+AFP	RF	0.979508	0.920792	0.918033	0.925	0.843033	0.949153	0.918033	0.933333	56	3	37	5
CCNH_38+SLAM_41+ZMZM_39+AFP	RF	0.953689	0.920792	0.918033	0.925	0.843033	0.949153	0.918033	0.933333	56	3	37	5
MF_40+CCNH_38+SLAM_41+ZMZM_39+AFP	RF	0.979508	0.920792	0.918033	0.925	0.843033	0.949153	0.918033	0.933333	56	3	37	5
MF_41+CCNH_38+PNOL_38+AFP	RF	0.981557	0.920792	0.918033	0.925	0.843033	0.949153	0.918033	0.933333	56	3	37	5
MF_41+SLAM_40+PNOL_38+AFP	RF	0.984016	0.920792	0.918033	0.925	0.843033	0.949153	0.918033	0.933333	56	3	37	5
MF_39+CCNH_38+SLAM_40+PNOL_38+AFP	RF	0.966393	0.920792	0.918033	0.925	0.843033	0.949153	0.918033	0.933333	56	3	37	5
MF_40+CCNH_38+SLAM_40+PNOL_38+AFP	RF	0.978279	0.920792	0.918033	0.925	0.843033	0.949153	0.918033	0.933333	56	3	37	5
MF_41+SLAM_41+PNOL_38+AFP	RF	0.981967	0.920792	0.918033	0.925	0.843033	0.949153	0.918033	0.933333	56	3	37	5
CCNH_38+SLAM_41+PNOL_38+AFP	RF	0.938934	0.920792	0.918033	0.925	0.843033	0.949153	0.918033	0.933333	56	3	37	5
MF_40+CCNH_38+SLAM_41+PNOL_38+AFP	RF	0.981557	0.920792	0.918033	0.925	0.843033	0.949153	0.918033	0.933333	56	3	37	5
MF_39+CCNH_38+ZMZM_39+PNOL_38+AFP	RF	0.965164	0.920792	0.918033	0.925	0.843033	0.949153	0.918033	0.933333	56	3	37	5
MF_41+CCNH_38+SLAM_40+PNOL_40+AFP	RF	0.981557	0.920792	0.918033	0.925	0.843033	0.949153	0.918033	0.933333	56	3	37	5
MF_41+SLAM_41+PNOL_40+AFP	RF	0.984016	0.920792	0.918033	0.925	0.843033	0.949153	0.918033	0.933333	56	3	37	5
MF_40+CCNH_38+SLAM_41+PNOL_40+AFP	RF	0.983607	0.920792	0.918033	0.925	0.843033	0.949153	0.918033	0.933333	56	3	37	5
MF_39+AFP	Logistic	0.969262	0.920792	0.918033	0.925	0.843033	0.949153	0.918033	0.933333	56	3	37	5
MF_39+ZMZM_39+AFP	Logistic	0.971721	0.920792	0.918033	0.925	0.843033	0.949153	0.918033	0.933333	56	3	37	5
MF_38+SLAM_41+ZMZM_39+AFP	Logistic	0.952869	0.920792	0.918033	0.925	0.843033	0.949153	0.918033	0.933333	56	3	37	5
MF_39+SLAM_40+PNOL_38+AFP	Logistic	0.97377	0.920792	0.918033	0.925	0.843033	0.949153	0.918033	0.933333	56	3	37	5
MF_40+SLAM_40+PNOL_38+AFP	Logistic	0.984016	0.920792	0.918033	0.925	0.843033	0.949153	0.918033	0.933333	56	3	37	5
MF_41+SLAM_40+PNOL_38+AFP	Logistic	0.976844	0.920792	0.918033	0.925	0.843033	0.949153	0.918033	0.933333	56	3	37	5
MF_40+CCNH_38+SLAM_40+PNOL_38+AFP	Logistic	0.982787	0.920792	0.918033	0.925	0.843033	0.949153	0.918033	0.933333	56	3	37	5
MF_41+CCNH_38+SLAM_40+PNOL_38+AFP	Logistic	0.975205	0.920792	0.918033	0.925	0.843033	0.949153	0.918033	0.933333	56	3	37	5
MF_38+SLAM_41+PNOL_38+AFP	Logistic	0.946311	0.920792	0.918033	0.925	0.843033	0.949153	0.918033	0.933333	56	3	37	5
MF_40+SLAM_41+PNOL_38+AFP	Logistic	0.983197	0.920792	0.918033	0.925	0.843033	0.949153	0.918033	0.933333	56	3	37	5
MF_41+SLAM_41+PNOL_38+AFP	Logistic	0.976434	0.920792	0.918033	0.925	0.843033	0.949153	0.918033	0.933333	56	3	37	5
MF_40+CCNH_38+SLAM_41+PNOL_38+AFP	Logistic	0.982377	0.920792	0.918033	0.925	0.843033	0.949153	0.918033	0.933333	56	3	37	5
MF_41+CCNH_38+SLAM_41+PNOL_38+AFP	Logistic	0.974385	0.920792	0.918033	0.925	0.843033	0.949153	0.918033	0.933333	56	3	37	5
MF_41+CCNH_38+SLAM_40+ZMZM_39+PNOL_38+AFP	Logistic	0.972746	0.920792	0.918033	0.925	0.843033	0.949153	0.918033	0.933333	56	3	37	5
SLAM_41+PNOL_40+AFP	Logistic	0.95	0.920792	0.918033	0.925	0.843033	0.949153	0.918033	0.933333	56	3	37	5
MF_38+SLAM_41+PNOL_40+AFP	Logistic	0.947541	0.920792	0.918033	0.925	0.843033	0.949153	0.918033	0.933333	56	3	37	5
CCNH_38+SLAM_41+PNOL_40+AFP	Logistic	0.953689	0.920792	0.918033	0.925	0.843033	0.949153	0.918033	0.933333	56	3	37	5
MF_38+CCNH_38+SLAM_41+PNOL_40+AFP	Logistic	0.95123	0.920792	0.918033	0.925	0.843033	0.949153	0.918033	0.933333	56	3	37	5
MF_38+SLAM_41+ZMZM_39+PNOL_40+AFP	Logistic	0.941803	0.920792	0.918033	0.925	0.843033	0.949153	0.918033	0.933333	56	3	37	5
MF_38+CCNH_38+SLAM_40+PNOL_40+AFP	Logistic	0.947541	0.910891	0.885246	0.95	0.835246	0.964286	0.885246	0.923077	54	2	38	7
MF_38+CCNH_38+SLAM_40+ZMZM_39+PNOL_40+AFP	Logistic	0.943443	0.910891	0.885246	0.95	0.835246	0.964286	0.885246	0.923077	54	2	38	7
MF_39+CCNH_38+AFP	RF	0.980738	0.920792	0.934426	0.9	0.834426	0.934426	0.934426	0.934426	57	4	36	4
MF_39+SLAM_40+AFP	RF	0.963115	0.920792	0.934426	0.9	0.834426	0.934426	0.934426	0.934426	57	4	36	4
MF_39+SLAM_41+AFP	RF	0.968852	0.920792	0.934426	0.9	0.834426	0.934426	0.934426	0.934426	57	4	36	4
MF_40+CCNH_38+ZMZM_39+PNOL_38+AFP	RF	0.979098	0.920792	0.934426	0.9	0.834426	0.934426	0.934426	0.934426	57	4	36	4
MF_41+CCNH_38+ZMZM_39+PNOL_38+AFP	RF	0.978279	0.920792	0.934426	0.9	0.834426	0.934426	0.934426	0.934426	57	4	36	4
MF_39+CCNH_38+SLAM_41+ZMZM_39+PNOL_38+AFP	RF	0.960656	0.920792	0.934426	0.9	0.834426	0.934426	0.934426	0.934426	57	4	36	4
MF_41+ZMZM_39+PNOL_40+AFP	RF	0.980738	0.920792	0.934426	0.9	0.834426	0.934426	0.934426	0.934426	57	4	36	4
MF_40+CCNH_38+ZMZM_39+PNOL_40+AFP	RF	0.979098	0.920792	0.934426	0.9	0.834426	0.934426	0.934426	0.934426	57	4	36	4
MF_39+SLAM_40+ZMZM_39+AFP	Logistic	0.971311	0.920792	0.934426	0.9	0.834426	0.934426	0.934426	0.934426	57	4	36	4
MF_40+SLAM_40+ZMZM_39+AFP	Logistic	0.985656	0.920792	0.934426	0.9	0.834426	0.934426	0.934426	0.934426	57	4	36	4
MF_41+SLAM_40+ZMZM_39+AFP	Logistic	0.985246	0.920792	0.934426	0.9	0.834426	0.934426	0.934426	0.934426	57	4	36	4
MF_40+CCNH_38+SLAM_40+ZMZM_39+AFP	Logistic	0.985656	0.920792	0.934426	0.9	0.834426	0.934426	0.934426	0.934426	57	4	36	4
MF_41+CCNH_38+SLAM_40+ZMZM_39+AFP	Logistic	0.985246	0.920792	0.934426	0.9	0.834426	0.934426	0.934426	0.934426	57	4	36	4
MF_39+SLAM_41+ZMZM_39+AFP	Logistic	0.970902	0.920792	0.934426	0.9	0.834426	0.934426	0.934426	0.934426	57	4	36	4
MF_40+SLAM_41+ZMZM_39+AFP	Logistic	0.985656	0.920792	0.934426	0.9	0.834426	0.934426	0.934426	0.934426	57	4	36	4
MF_41+SLAM_41+ZMZM_39+AFP	Logistic	0.985246	0.920792	0.934426	0.9	0.834426	0.934426	0.934426	0.934426	57	4	36	4
MF_40+CCNH_38+SLAM_41+ZMZM_39+AFP	Logistic	0.985246	0.920792	0.934426	0.9	0.834426	0.934426	0.934426	0.934426	57	4	36	4
MF_41+CCNH_38+SLAM_41+ZMZM_39+AFP	Logistic	0.984836	0.920792	0.934426	0.9	0.834426	0.934426	0.934426	0.934426	57	4	36	4
MF_39+SLAM_40+ZMZM_39+PNOL_38+AFP	Logistic	0.971311	0.920792	0.934426	0.9	0.834426	0.934426	0.934426	0.934426	57	4	36	4
MF_40+SLAM_40+ZMZM_39+PNOL_38+AFP	Logistic	0.985656	0.920792	0.934426	0.9	0.834426	0.934426	0.934426	0.934426	57	4	36	4
MF_39+CCNH_38+SLAM_40+ZMZM_39+PNOL_38+AFP	Logistic	0.970082	0.920792	0.934426	0.9	0.834426	0.934426	0.934426	0.934426	57	4	36	4
MF_39+SLAM_41+ZMZM_39+PNOL_38+AFP	Logistic	0.972131	0.920792	0.934426	0.9	0.834426	0.934426	0.934426	0.934426	57	4	36	4
MF_39+CCNH_38+SLAM_41+ZMZM_39+PNOL_38+AFP	Logistic	0.972541	0.920792	0.934426	0.9	0.834426	0.934426	0.934426	0.934426	57	4	36	4
MF_39+CCNH_38+PNOL_40+AFP	Logistic	0.972131	0.920792	0.934426	0.9	0.834426	0.934426	0.934426	0.934426	57	4	36	4
MF_40+SLAM_40+PNOL_40+AFP	Logistic	0.983607	0.920792	0.934426	0.9	0.834426	0.934426	0.934426	0.934426	57	4	36	4
MF_41+SLAM_40+PNOL_40+AFP	Logistic	0.983197	0.920792	0.934426	0.9	0.834426	0.934426	0.934426	0.934426	57	4	36	4
MF_40+SLAM_41+PNOL_40+AFP	Logistic	0.984426	0.920792	0.934426	0.9	0.834426	0.934426	0.934426	0.934426	57	4	36	4
MF_41+SLAM_41+PNOL_40+AFP	Logistic	0.984016	0.920792	0.934426	0.9	0.834426	0.934426	0.934426	0.934426	57	4	36	4
MF_39+CCNH_38+ZMZM_39+PNOL_40+AFP	Logistic	0.960656	0.920792	0.934426	0.9	0.834426	0.934426	0.934426	0.934426	57	4	36	4
MF_39+SLAM_40+ZMZM_39+PNOL_40+AFP	Logistic	0.967623	0.920792	0.934426	0.9	0.834426	0.934426	0.934426	0.934426	57	4	36	4
MF_40+SLAM_40+ZMZM_39+PNOL_40+AFP	Logistic	0.981557	0.920792	0.934426	0.9	0.834426	0.934426	0.934426	0.934426	57	4	36	4
MF_41+SLAM_40+ZMZM_39+PNOL_40+AFP	Logistic	0.980738	0.920792	0.934426	0.9	0.834426	0.934426	0.934426	0.934426	57	4	36	4
MF_40+CCNH_38+SLAM_40+ZMZM_39+PNOL_40+AFP	Logistic	0.980738	0.920792	0.934426	0.9	0.834426	0.934426	0.934426	0.934426	57	4	36	4
MF_41+CCNH_38+SLAM_40+ZMZM_39+PNOL_40+AFP	Logistic	0.980738	0.920792	0.934426	0.9	0.834426	0.934426	0.934426	0.934426	57	4	36	4
MF_39+SLAM_41+ZMZM_39+PNOL_40+AFP	Logistic	0.967623	0.920792	0.934426	0.9	0.834426	0.934426	0.934426	0.934426	57	4	36	4
MF_40+SLAM_41+ZMZM_39+PNOL_40+AFP	Logistic	0.981148	0.920792	0.934426	0.9	0.834426	0.934426	0.934426	0.934426	57	4	36	4
MF_41+SLAM_41+ZMZM_39+PNOL_40+AFP	Logistic	0.981148	0.920792	0.934426	0.9	0.834426	0.934426	0.934426	0.934426	57	4	36	4
MF_40+CCNH_38+SLAM_41+ZMZM_39+PNOL_40+AFP	Logistic	0.981557	0.920792	0.934426	0.9	0.834426	0.934426	0.934426	0.934426	57	4	36	4
MF_41+CCNH_38+SLAM_41+ZMZM_39+PNOL_40+AFP	Logistic	0.980738	0.920792	0.934426	0.9	0.834426	0.934426	0.934426	0.934426	57	4	36	4
SLAM_40+AFP	RF	0.936066	0.910891	0.901639	0.925	0.826639	0.948276	0.901639	0.92437	55	3	37	6
MF_38+CCNH_38+ZMZM_39+AFP	RF	0.947951	0.910891	0.901639	0.925	0.826639	0.948276	0.901639	0.92437	55	3	37	6
MF_38+CCNH_38+SLAM_41+ZMZM_39+AFP	RF	0.948361	0.910891	0.901639	0.925	0.826639	0.948276	0.901639	0.92437	55	3	37	6
MF_40+CCNH_38+PNOL_38+AFP	RF	0.978689	0.910891	0.901639	0.925	0.826639	0.948276	0.901639	0.92437	55	3	37	6
MF_40+SLAM_40+PNOL_38+AFP	RF	0.979098	0.910891	0.901639	0.925	0.826639	0.948276	0.901639	0.92437	55	3	37	6
MF_40+SLAM_41+PNOL_38+AFP	RF	0.981148	0.910891	0.901639	0.925	0.826639	0.948276	0.901639	0.92437	55	3	37	6
MF_38+CCNH_38+SLAM_41+PNOL_38+AFP	RF	0.940164	0.910891	0.901639	0.925	0.826639	0.948276	0.901639	0.92437	55	3	37	6
MF_40+CCNH_38+SLAM_40+ZMZM_39+PNOL_38+AFP	RF	0.97377	0.910891	0.901639	0.925	0.826639	0.948276	0.901639	0.92437	55	3	37	6
MF_38+CCNH_38+SLAM_41+ZMZM_39+PNOL_38+AFP	RF	0.942213	0.910891	0.901639	0.925	0.826639	0.948276	0.901639	0.92437	55	3	37	6
MF_41+SLAM_40+PNOL_40+AFP	RF	0.981967	0.910891	0.901639	0.925	0.826639	0.948276	0.901639	0.92437	55	3	37	6
MF_40+CCNH_38+SLAM_40+PNOL_40+AFP	RF	0.980738	0.910891	0.901639	0.925	0.826639	0.948276	0.901639	0.92437	55	3	37	6
MF_40+SLAM_41+PNOL_40+AFP	RF	0.983197	0.910891	0.901639	0.925	0.826639	0.948276	0.901639	0.92437	55	3	37	6
CCNH_38+SLAM_41+PNOL_38+AFP	Logistic	0.956148	0.910891	0.901639	0.925	0.826639	0.948276	0.901639	0.92437	55	3	37	6
MF_38+SLAM_40+PNOL_40+AFP	Logistic	0.945902	0.910891	0.901639	0.925	0.826639	0.948276	0.901639	0.92437	55	3	37	6
MF_38+CCNH_38+SLAM_41+ZMZM_39+PNOL_40+AFP	Logistic	0.944262	0.910891	0.901639	0.925	0.826639	0.948276	0.901639	0.92437	55	3	37	6
MF_39+AFP	RF	0.971721	0.910891	0.918033	0.9	0.818033	0.933333	0.918033	0.92562	56	4	36	5
SLAM_41+AFP	RF	0.940574	0.910891	0.918033	0.9	0.818033	0.933333	0.918033	0.92562	56	4	36	5
MF_38+SLAM_41+AFP	RF	0.942623	0.910891	0.918033	0.9	0.818033	0.933333	0.918033	0.92562	56	4	36	5
CCNH_38+SLAM_41+AFP	RF	0.942623	0.910891	0.918033	0.9	0.818033	0.933333	0.918033	0.92562	56	4	36	5
MF_39+CCNH_38+SLAM_41+AFP	RF	0.97582	0.910891	0.918033	0.9	0.818033	0.933333	0.918033	0.92562	56	4	36	5
MF_39+CCNH_38+ZMZM_39+AFP	RF	0.97418	0.910891	0.918033	0.9	0.818033	0.933333	0.918033	0.92562	56	4	36	5
MF_41+SLAM_40+ZMZM_39+AFP	RF	0.980328	0.910891	0.918033	0.9	0.818033	0.933333	0.918033	0.92562	56	4	36	5
MF_39+CCNH_38+SLAM_40+ZMZM_39+AFP	RF	0.968852	0.910891	0.918033	0.9	0.818033	0.933333	0.918033	0.92562	56	4	36	5
MF_41+SLAM_41+ZMZM_39+AFP	RF	0.981557	0.910891	0.918033	0.9	0.818033	0.933333	0.918033	0.92562	56	4	36	5
MF_39+CCNH_38+SLAM_41+ZMZM_39+AFP	RF	0.967213	0.910891	0.918033	0.9	0.818033	0.933333	0.918033	0.92562	56	4	36	5
SLAM_41+PNOL_38+AFP	RF	0.943443	0.910891	0.918033	0.9	0.818033	0.933333	0.918033	0.92562	56	4	36	5
MF_39+CCNH_38+SLAM_41+PNOL_38+AFP	RF	0.966393	0.910891	0.918033	0.9	0.818033	0.933333	0.918033	0.92562	56	4	36	5
MF_41+SLAM_40+ZMZM_39+PNOL_38+AFP	RF	0.97541	0.910891	0.918033	0.9	0.818033	0.933333	0.918033	0.92562	56	4	36	5
MF_39+CCNH_38+SLAM_40+ZMZM_39+PNOL_38+AFP	RF	0.961885	0.910891	0.918033	0.9	0.818033	0.933333	0.918033	0.92562	56	4	36	5
MF_41+CCNH_38+SLAM_40+ZMZM_39+PNOL_38+AFP	RF	0.977869	0.910891	0.918033	0.9	0.818033	0.933333	0.918033	0.92562	56	4	36	5
MF_39+SLAM_41+ZMZM_39+PNOL_38+AFP	RF	0.959426	0.910891	0.918033	0.9	0.818033	0.933333	0.918033	0.92562	56	4	36	5
MF_41+SLAM_41+ZMZM_39+PNOL_38+AFP	RF	0.97459	0.910891	0.918033	0.9	0.818033	0.933333	0.918033	0.92562	56	4	36	5
CCNH_38+SLAM_41+ZMZM_39+PNOL_38+AFP	RF	0.947131	0.910891	0.918033	0.9	0.818033	0.933333	0.918033	0.92562	56	4	36	5
MF_40+CCNH_38+SLAM_41+ZMZM_39+PNOL_38+AFP	RF	0.975	0.910891	0.918033	0.9	0.818033	0.933333	0.918033	0.92562	56	4	36	5
CCNH_38+SLAM_41+PNOL_40+AFP	RF	0.945902	0.910891	0.918033	0.9	0.818033	0.933333	0.918033	0.92562	56	4	36	5
MF_40+ZMZM_39+PNOL_40+AFP	RF	0.977869	0.910891	0.918033	0.9	0.818033	0.933333	0.918033	0.92562	56	4	36	5
MF_41+CCNH_38+SLAM_40+ZMZM_39+PNOL_40+AFP	RF	0.979508	0.910891	0.918033	0.9	0.818033	0.933333	0.918033	0.92562	56	4	36	5
MF_40+CCNH_38+SLAM_41+ZMZM_39+PNOL_40+AFP	RF	0.977459	0.910891	0.918033	0.9	0.818033	0.933333	0.918033	0.92562	56	4	36	5
SLAM_41+AFP	Logistic	0.956557	0.910891	0.918033	0.9	0.818033	0.933333	0.918033	0.92562	56	4	36	5
SLAM_41+PNOL_38+AFP	Logistic	0.953279	0.910891	0.918033	0.9	0.818033	0.933333	0.918033	0.92562	56	4	36	5
MF_41+SLAM_40+ZMZM_39+PNOL_38+AFP	Logistic	0.973975	0.910891	0.918033	0.9	0.818033	0.933333	0.918033	0.92562	56	4	36	5
MF_40+SLAM_41+ZMZM_39+PNOL_38+AFP	Logistic	0.984426	0.910891	0.918033	0.9	0.818033	0.933333	0.918033	0.92562	56	4	36	5
MF_41+SLAM_41+ZMZM_39+PNOL_38+AFP	Logistic	0.973566	0.910891	0.918033	0.9	0.818033	0.933333	0.918033	0.92562	56	4	36	5
MF_38+CCNH_38+SLAM_41+ZMZM_39+PNOL_38+AFP	Logistic	0.946721	0.910891	0.918033	0.9	0.818033	0.933333	0.918033	0.92562	56	4	36	5
MF_40+CCNH_38+SLAM_41+ZMZM_39+PNOL_38+AFP	Logistic	0.981967	0.910891	0.918033	0.9	0.818033	0.933333	0.918033	0.92562	56	4	36	5
MF_41+CCNH_38+SLAM_41+ZMZM_39+PNOL_38+AFP	Logistic	0.972746	0.910891	0.918033	0.9	0.818033	0.933333	0.918033	0.92562	56	4	36	5
MF_39+PNOL_40+AFP	Logistic	0.970902	0.910891	0.918033	0.9	0.818033	0.933333	0.918033	0.92562	56	4	36	5
CCNH_38+SLAM_40+ZMZM_39+AFP	RF	0.945492	0.90099	0.885246	0.925	0.810246	0.947368	0.885246	0.915254	54	3	37	7
CCNH_38+SLAM_40+PNOL_38+AFP	RF	0.938525	0.90099	0.885246	0.925	0.810246	0.947368	0.885246	0.915254	54	3	37	7
MF_38+SLAM_41+PNOL_38+AFP	RF	0.945082	0.90099	0.885246	0.925	0.810246	0.947368	0.885246	0.915254	54	3	37	7
CCNH_38+PNOL_40+AFP	RF	0.941803	0.90099	0.885246	0.925	0.810246	0.947368	0.885246	0.915254	54	3	37	7
MF_40+SLAM_40+PNOL_40+AFP	RF	0.981148	0.90099	0.885246	0.925	0.810246	0.947368	0.885246	0.915254	54	3	37	7
MF_38+CCNH_38+SLAM_40+ZMZM_39+PNOL_38+AFP	Logistic	0.941393	0.90099	0.885246	0.925	0.810246	0.947368	0.885246	0.915254	54	3	37	7
CCNH_38+SLAM_41+ZMZM_39+PNOL_40+AFP	Logistic	0.944672	0.90099	0.885246	0.925	0.810246	0.947368	0.885246	0.915254	54	3	37	7
MF_40+ZMZM_39+AFP	RF	0.981557	0.910891	0.934426	0.875	0.809426	0.919355	0.934426	0.926829	57	5	35	4
MF_40+PNOL_38+AFP	RF	0.977459	0.910891	0.934426	0.875	0.809426	0.919355	0.934426	0.926829	57	5	35	4
MF_41+PNOL_38+AFP	RF	0.977049	0.910891	0.934426	0.875	0.809426	0.919355	0.934426	0.926829	57	5	35	4
MF_40+PNOL_40+AFP	RF	0.977459	0.910891	0.934426	0.875	0.809426	0.919355	0.934426	0.926829	57	5	35	4
MF_41+PNOL_40+AFP	RF	0.981148	0.910891	0.934426	0.875	0.809426	0.919355	0.934426	0.926829	57	5	35	4
MF_39+CCNH_38+SLAM_41+ZMZM_39+PNOL_40+AFP	RF	0.971721	0.910891	0.934426	0.875	0.809426	0.919355	0.934426	0.926829	57	5	35	4
MF_38+SLAM_40+AFP	RF	0.938934	0.90099	0.901639	0.9	0.801639	0.932203	0.901639	0.916667	55	4	36	6
CCNH_38+SLAM_40+AFP	RF	0.940164	0.90099	0.901639	0.9	0.801639	0.932203	0.901639	0.916667	55	4	36	6
MF_38+CCNH_38+SLAM_41+AFP	RF	0.938934	0.90099	0.901639	0.9	0.801639	0.932203	0.901639	0.916667	55	4	36	6
MF_40+SLAM_40+ZMZM_39+AFP	RF	0.976639	0.90099	0.901639	0.9	0.801639	0.932203	0.901639	0.916667	55	4	36	6
MF_40+SLAM_41+ZMZM_39+AFP	RF	0.979508	0.90099	0.901639	0.9	0.801639	0.932203	0.901639	0.916667	55	4	36	6
MF_39+CCNH_38+PNOL_38+AFP	RF	0.971311	0.90099	0.901639	0.9	0.801639	0.932203	0.901639	0.916667	55	4	36	6
SLAM_40+PNOL_38+AFP	RF	0.935656	0.90099	0.901639	0.9	0.801639	0.932203	0.901639	0.916667	55	4	36	6
MF_39+SLAM_40+ZMZM_39+PNOL_38+AFP	RF	0.955738	0.90099	0.901639	0.9	0.801639	0.932203	0.901639	0.916667	55	4	36	6
SLAM_41+ZMZM_39+PNOL_38+AFP	RF	0.942213	0.90099	0.901639	0.9	0.801639	0.932203	0.901639	0.916667	55	4	36	6
MF_40+SLAM_41+ZMZM_39+PNOL_38+AFP	RF	0.977459	0.90099	0.901639	0.9	0.801639	0.932203	0.901639	0.916667	55	4	36	6
MF_38+CCNH_38+SLAM_41+PNOL_40+AFP	RF	0.945902	0.90099	0.901639	0.9	0.801639	0.932203	0.901639	0.916667	55	4	36	6
MF_41+SLAM_40+ZMZM_39+PNOL_40+AFP	RF	0.977869	0.90099	0.901639	0.9	0.801639	0.932203	0.901639	0.916667	55	4	36	6
MF_40+CCNH_38+SLAM_40+ZMZM_39+PNOL_40+AFP	RF	0.97459	0.90099	0.901639	0.9	0.801639	0.932203	0.901639	0.916667	55	4	36	6
MF_40+SLAM_41+ZMZM_39+PNOL_40+AFP	RF	0.97623	0.90099	0.901639	0.9	0.801639	0.932203	0.901639	0.916667	55	4	36	6
MF_38+CCNH_38+SLAM_41+ZMZM_39+PNOL_40+AFP	RF	0.947951	0.90099	0.901639	0.9	0.801639	0.932203	0.901639	0.916667	55	4	36	6
MF_39+PNOL_38+AFP	Logistic	0.964344	0.90099	0.901639	0.9	0.801639	0.932203	0.901639	0.916667	55	4	36	6
MF_38+SLAM_40+ZMZM_39+PNOL_38+AFP	Logistic	0.946721	0.90099	0.901639	0.9	0.801639	0.932203	0.901639	0.916667	55	4	36	6
CCNH_38+SLAM_41+ZMZM_39+PNOL_38+AFP	Logistic	0.953279	0.90099	0.901639	0.9	0.801639	0.932203	0.901639	0.916667	55	4	36	6
MF_38+AFP	RF	0.929508	0.891089	0.868852	0.925	0.793852	0.946429	0.868852	0.905983	53	3	37	8
MF_38+CCNH_38+AFP	Logistic	0.943033	0.891089	0.868852	0.925	0.793852	0.946429	0.868852	0.905983	53	3	37	8
SLAM_41+ZMZM_39+AFP	RF	0.944262	0.90099	0.918033	0.875	0.793033	0.918033	0.918033	0.918033	56	5	35	5
MF_39+SLAM_41+PNOL_38+AFP	RF	0.962705	0.90099	0.918033	0.875	0.793033	0.918033	0.918033	0.918033	56	5	35	5
MF_41+ZMZM_39+PNOL_38+AFP	RF	0.977869	0.90099	0.918033	0.875	0.793033	0.918033	0.918033	0.918033	56	5	35	5
MF_39+CCNH_38+PNOL_40+AFP	RF	0.978689	0.90099	0.918033	0.875	0.793033	0.918033	0.918033	0.918033	56	5	35	5
MF_39+CCNH_38+SLAM_41+PNOL_40+AFP	RF	0.97623	0.90099	0.918033	0.875	0.793033	0.918033	0.918033	0.918033	56	5	35	5
MF_39+CCNH_38+ZMZM_39+PNOL_40+AFP	RF	0.97623	0.90099	0.918033	0.875	0.793033	0.918033	0.918033	0.918033	56	5	35	5
MF_39+CCNH_38+SLAM_40+ZMZM_39+PNOL_40+AFP	RF	0.972131	0.90099	0.918033	0.875	0.793033	0.918033	0.918033	0.918033	56	5	35	5
CCNH_38+SLAM_41+ZMZM_39+AFP	Logistic	0.956557	0.90099	0.918033	0.875	0.793033	0.918033	0.918033	0.918033	56	5	35	5
MF_39+ZMZM_39+PNOL_38+AFP	Logistic	0.968852	0.90099	0.918033	0.875	0.793033	0.918033	0.918033	0.918033	56	5	35	5
MF_38+SLAM_41+ZMZM_39+PNOL_38+AFP	Logistic	0.95041	0.90099	0.918033	0.875	0.793033	0.918033	0.918033	0.918033	56	5	35	5
MF_39+ZMZM_39+PNOL_40+AFP	Logistic	0.966803	0.90099	0.918033	0.875	0.793033	0.918033	0.918033	0.918033	56	5	35	5
CCNH_38+PNOL_38+AFP	RF	0.929508	0.881188	0.836066	0.95	0.786066	0.962264	0.836066	0.894737	51	2	38	10
MF_38+CCNH_38+SLAM_40+ZMZM_39+AFP	RF	0.943033	0.891089	0.885246	0.9	0.785246	0.931034	0.885246	0.907563	54	4	36	7
MF_38+CCNH_38+SLAM_40+PNOL_38+AFP	RF	0.937705	0.891089	0.885246	0.9	0.785246	0.931034	0.885246	0.907563	54	4	36	7
MF_40+SLAM_40+ZMZM_39+PNOL_38+AFP	RF	0.977049	0.891089	0.885246	0.9	0.785246	0.931034	0.885246	0.907563	54	4	36	7
CCNH_38+SLAM_40+ZMZM_39+PNOL_38+AFP	RF	0.933607	0.891089	0.885246	0.9	0.785246	0.931034	0.885246	0.907563	54	4	36	7
MF_38+CCNH_38+SLAM_40+ZMZM_39+PNOL_38+AFP	RF	0.938115	0.891089	0.885246	0.9	0.785246	0.931034	0.885246	0.907563	54	4	36	7
MF_38+SLAM_41+ZMZM_39+PNOL_38+AFP	RF	0.937705	0.891089	0.885246	0.9	0.785246	0.931034	0.885246	0.907563	54	4	36	7
CCNH_38+SLAM_40+PNOL_40+AFP	RF	0.942623	0.891089	0.885246	0.9	0.785246	0.931034	0.885246	0.907563	54	4	36	7
MF_40+SLAM_40+ZMZM_39+PNOL_40+AFP	RF	0.97459	0.891089	0.885246	0.9	0.785246	0.931034	0.885246	0.907563	54	4	36	7
CCNH_38+SLAM_40+ZMZM_39+PNOL_40+AFP	RF	0.947131	0.891089	0.885246	0.9	0.785246	0.931034	0.885246	0.907563	54	4	36	7
CCNH_38+SLAM_40+AFP	Logistic	0.955738	0.891089	0.885246	0.9	0.785246	0.931034	0.885246	0.907563	54	4	36	7
MF_38+CCNH_38+PNOL_38+AFP	Logistic	0.940984	0.891089	0.885246	0.9	0.785246	0.931034	0.885246	0.907563	54	4	36	7
SLAM_41+ZMZM_39+AFP	Logistic	0.958607	0.90099	0.934426	0.85	0.784426	0.904762	0.934426	0.919355	57	6	34	4
MF_38+CCNH_38+PNOL_38+AFP	RF	0.941803	0.881188	0.852459	0.925	0.777459	0.945455	0.852459	0.896552	52	3	37	9
MF_39+CCNH_38+SLAM_40+AFP	RF	0.975	0.891089	0.901639	0.875	0.776639	0.916667	0.901639	0.909091	55	5	35	6
SLAM_40+ZMZM_39+AFP	RF	0.938525	0.891089	0.901639	0.875	0.776639	0.916667	0.901639	0.909091	55	5	35	6
MF_39+SLAM_41+ZMZM_39+AFP	RF	0.960656	0.891089	0.901639	0.875	0.776639	0.916667	0.901639	0.909091	55	5	35	6
MF_39+PNOL_38+AFP	RF	0.965984	0.891089	0.901639	0.875	0.776639	0.916667	0.901639	0.909091	55	5	35	6
MF_39+SLAM_40+PNOL_38+AFP	RF	0.958607	0.891089	0.901639	0.875	0.776639	0.916667	0.901639	0.909091	55	5	35	6
MF_39+ZMZM_39+PNOL_38+AFP	RF	0.959426	0.891089	0.901639	0.875	0.776639	0.916667	0.901639	0.909091	55	5	35	6
MF_40+ZMZM_39+PNOL_38+AFP	RF	0.975	0.891089	0.901639	0.875	0.776639	0.916667	0.901639	0.909091	55	5	35	6
MF_39+PNOL_40+AFP	RF	0.971311	0.891089	0.901639	0.875	0.776639	0.916667	0.901639	0.909091	55	5	35	6
MF_39+CCNH_38+SLAM_40+PNOL_40+AFP	RF	0.97377	0.891089	0.901639	0.875	0.776639	0.916667	0.901639	0.909091	55	5	35	6
MF_39+ZMZM_39+PNOL_40+AFP	RF	0.968852	0.891089	0.901639	0.875	0.776639	0.916667	0.901639	0.909091	55	5	35	6
MF_39+SLAM_40+ZMZM_39+PNOL_40+AFP	RF	0.965164	0.891089	0.901639	0.875	0.776639	0.916667	0.901639	0.909091	55	5	35	6
MF_39+SLAM_41+ZMZM_39+PNOL_40+AFP	RF	0.964754	0.891089	0.901639	0.875	0.776639	0.916667	0.901639	0.909091	55	5	35	6
CCNH_38+SLAM_41+ZMZM_39+PNOL_40+AFP	RF	0.952869	0.891089	0.901639	0.875	0.776639	0.916667	0.901639	0.909091	55	5	35	6
SLAM_40+AFP	Logistic	0.954098	0.891089	0.901639	0.875	0.776639	0.916667	0.901639	0.909091	55	5	35	6
MF_38+SLAM_40+ZMZM_39+AFP	Logistic	0.94918	0.891089	0.901639	0.875	0.776639	0.916667	0.901639	0.909091	55	5	35	6
SLAM_40+PNOL_40+AFP	Logistic	0.951639	0.891089	0.901639	0.875	0.776639	0.916667	0.901639	0.909091	55	5	35	6
MF_39+ZMZM_39+AFP	RF	0.970902	0.90099	0.95082	0.825	0.77582	0.892308	0.95082	0.920635	58	7	33	3
MF_41+ZMZM_39+AFP	RF	0.982787	0.90099	0.95082	0.825	0.77582	0.892308	0.95082	0.920635	58	7	33	3
MF_38+CCNH_38+SLAM_40+AFP	RF	0.944672	0.881188	0.868852	0.9	0.768852	0.929825	0.868852	0.898305	53	4	36	8
CCNH_38+ZMZM_39+AFP	RF	0.942213	0.881188	0.868852	0.9	0.768852	0.929825	0.868852	0.898305	53	4	36	8
MF_38+SLAM_40+ZMZM_39+AFP	RF	0.944262	0.881188	0.868852	0.9	0.768852	0.929825	0.868852	0.898305	53	4	36	8
MF_38+PNOL_38+AFP	RF	0.933607	0.881188	0.868852	0.9	0.768852	0.929825	0.868852	0.898305	53	4	36	8
MF_38+SLAM_40+PNOL_38+AFP	RF	0.940164	0.881188	0.868852	0.9	0.768852	0.929825	0.868852	0.898305	53	4	36	8
SLAM_40+ZMZM_39+PNOL_38+AFP	RF	0.935656	0.881188	0.868852	0.9	0.768852	0.929825	0.868852	0.898305	53	4	36	8
MF_38+PNOL_40+AFP	RF	0.938525	0.881188	0.868852	0.9	0.768852	0.929825	0.868852	0.898305	53	4	36	8
MF_38+CCNH_38+PNOL_40+AFP	RF	0.946721	0.881188	0.868852	0.9	0.768852	0.929825	0.868852	0.898305	53	4	36	8
MF_38+SLAM_41+PNOL_40+AFP	RF	0.945902	0.881188	0.868852	0.9	0.768852	0.929825	0.868852	0.898305	53	4	36	8
MF_38+CCNH_38+ZMZM_39+AFP	Logistic	0.95123	0.881188	0.868852	0.9	0.768852	0.929825	0.868852	0.898305	53	4	36	8
MF_38+CCNH_38+ZMZM_39+PNOL_38+AFP	Logistic	0.945492	0.881188	0.868852	0.9	0.768852	0.929825	0.868852	0.898305	53	4	36	8
MF_38+CCNH_38+PNOL_40+AFP	Logistic	0.95	0.881188	0.868852	0.9	0.768852	0.929825	0.868852	0.898305	53	4	36	8
MF_38+ZMZM_39+PNOL_40+AFP	Logistic	0.95041	0.881188	0.868852	0.9	0.768852	0.929825	0.868852	0.898305	53	4	36	8
MF_39+SLAM_41+PNOL_40+AFP	RF	0.970492	0.891089	0.918033	0.85	0.768033	0.903226	0.918033	0.910569	56	6	34	5
SLAM_41+ZMZM_39+PNOL_38+AFP	Logistic	0.953689	0.891089	0.918033	0.85	0.768033	0.903226	0.918033	0.910569	56	6	34	5
SLAM_41+ZMZM_39+PNOL_40+AFP	Logistic	0.946311	0.891089	0.918033	0.85	0.768033	0.903226	0.918033	0.910569	56	6	34	5
CCNH_38+AFP	RF	0.938525	0.871287	0.836066	0.925	0.761066	0.944444	0.836066	0.886957	51	3	37	10
MF_38+ZMZM_39+AFP	RF	0.947131	0.881188	0.885246	0.875	0.760246	0.915254	0.885246	0.9	54	5	35	7
MF_39+SLAM_40+ZMZM_39+AFP	RF	0.966803	0.881188	0.885246	0.875	0.760246	0.915254	0.885246	0.9	54	5	35	7
MF_38+SLAM_41+ZMZM_39+AFP	RF	0.944672	0.881188	0.885246	0.875	0.760246	0.915254	0.885246	0.9	54	5	35	7
MF_38+CCNH_38+ZMZM_39+PNOL_38+AFP	RF	0.941803	0.881188	0.885246	0.875	0.760246	0.915254	0.885246	0.9	54	5	35	7
MF_38+SLAM_40+ZMZM_39+PNOL_38+AFP	RF	0.932377	0.881188	0.885246	0.875	0.760246	0.915254	0.885246	0.9	54	5	35	7
SLAM_40+PNOL_40+AFP	RF	0.936885	0.881188	0.885246	0.875	0.760246	0.915254	0.885246	0.9	54	5	35	7
MF_38+CCNH_38+SLAM_40+PNOL_40+AFP	RF	0.940984	0.881188	0.885246	0.875	0.760246	0.915254	0.885246	0.9	54	5	35	7
SLAM_41+PNOL_40+AFP	RF	0.947541	0.881188	0.885246	0.875	0.760246	0.915254	0.885246	0.9	54	5	35	7
MF_38+CCNH_38+ZMZM_39+PNOL_40+AFP	RF	0.94918	0.881188	0.885246	0.875	0.760246	0.915254	0.885246	0.9	54	5	35	7
MF_38+SLAM_41+ZMZM_39+PNOL_40+AFP	RF	0.94877	0.881188	0.885246	0.875	0.760246	0.915254	0.885246	0.9	54	5	35	7
CCNH_38+SLAM_40+ZMZM_39+AFP	Logistic	0.953689	0.881188	0.885246	0.875	0.760246	0.915254	0.885246	0.9	54	5	35	7
MF_38+CCNH_38+SLAM_40+ZMZM_39+AFP	Logistic	0.945902	0.881188	0.885246	0.875	0.760246	0.915254	0.885246	0.9	54	5	35	7
PNOL_40+AFP	Logistic	0.939754	0.881188	0.885246	0.875	0.760246	0.915254	0.885246	0.9	54	5	35	7
CCNH_38+ZMZM_39+PNOL_40+AFP	Logistic	0.947951	0.881188	0.885246	0.875	0.760246	0.915254	0.885246	0.9	54	5	35	7
SLAM_40+ZMZM_39+PNOL_40+AFP	Logistic	0.946311	0.881188	0.885246	0.875	0.760246	0.915254	0.885246	0.9	54	5	35	7
CCNH_38+SLAM_40+ZMZM_39+PNOL_40+AFP	Logistic	0.942623	0.881188	0.885246	0.875	0.760246	0.915254	0.885246	0.9	54	5	35	7
PNOL_40+AFP	RF	0.927049	0.871287	0.852459	0.9	0.752459	0.928571	0.852459	0.888889	52	4	36	9
CCNH_38+AFP	Logistic	0.954508	0.871287	0.852459	0.9	0.752459	0.928571	0.852459	0.888889	52	4	36	9
CCNH_38+ZMZM_39+AFP	Logistic	0.953689	0.871287	0.852459	0.9	0.752459	0.928571	0.852459	0.888889	52	4	36	9
CCNH_38+PNOL_38+AFP	Logistic	0.945902	0.871287	0.852459	0.9	0.752459	0.928571	0.852459	0.888889	52	4	36	9
CCNH_38+PNOL_40+AFP	Logistic	0.95123	0.871287	0.852459	0.9	0.752459	0.928571	0.852459	0.888889	52	4	36	9
SLAM_41+ZMZM_39+PNOL_40+AFP	RF	0.94918	0.881188	0.901639	0.85	0.751639	0.901639	0.901639	0.901639	55	6	34	6
MF_38+AFP	Logistic	0.939344	0.881188	0.901639	0.85	0.751639	0.901639	0.901639	0.901639	55	6	34	6
MF_38+ZMZM_39+AFP	Logistic	0.952049	0.881188	0.901639	0.85	0.751639	0.901639	0.901639	0.901639	55	6	34	6
SLAM_40+ZMZM_39+AFP	Logistic	0.954918	0.881188	0.901639	0.85	0.751639	0.901639	0.901639	0.901639	55	6	34	6
MF_38+ZMZM_39+PNOL_38+AFP	Logistic	0.948361	0.881188	0.901639	0.85	0.751639	0.901639	0.901639	0.901639	55	6	34	6
SLAM_40+ZMZM_39+PNOL_38+AFP	Logistic	0.95123	0.881188	0.901639	0.85	0.751639	0.901639	0.901639	0.901639	55	6	34	6
MF_38+ZMZM_39+PNOL_38+AFP	RF	0.939344	0.871287	0.868852	0.875	0.743852	0.913793	0.868852	0.890756	53	5	35	8
CCNH_38+ZMZM_39+PNOL_40+AFP	RF	0.942213	0.871287	0.868852	0.875	0.743852	0.913793	0.868852	0.890756	53	5	35	8
PNOL_38+AFP	Logistic	0.939344	0.871287	0.868852	0.875	0.743852	0.913793	0.868852	0.890756	53	5	35	8
CCNH_38+SLAM_40+PNOL_38+AFP	Logistic	0.953279	0.871287	0.868852	0.875	0.743852	0.913793	0.868852	0.890756	53	5	35	8
MF_38+CCNH_38+ZMZM_39+PNOL_40+AFP	Logistic	0.943852	0.871287	0.868852	0.875	0.743852	0.913793	0.868852	0.890756	53	5	35	8
CCNH_38+ZMZM_39+PNOL_38+AFP	RF	0.936475	0.861386	0.836066	0.9	0.736066	0.927273	0.836066	0.87931	51	4	36	10
MF_39+SLAM_40+PNOL_40+AFP	RF	0.968443	0.871287	0.885246	0.85	0.735246	0.9	0.885246	0.892562	54	6	34	7
MF_38+CCNH_38+SLAM_40+ZMZM_39+PNOL_40+AFP	RF	0.945082	0.871287	0.885246	0.85	0.735246	0.9	0.885246	0.892562	54	6	34	7
MF_38+PNOL_38+AFP	Logistic	0.942213	0.871287	0.885246	0.85	0.735246	0.9	0.885246	0.892562	54	6	34	7
SLAM_40+PNOL_38+AFP	Logistic	0.951639	0.871287	0.885246	0.85	0.735246	0.9	0.885246	0.892562	54	6	34	7
CCNH_38+SLAM_40+PNOL_40+AFP	Logistic	0.95041	0.871287	0.885246	0.85	0.735246	0.9	0.885246	0.892562	54	6	34	7
MF_38+SLAM_40+ZMZM_39+PNOL_40+AFP	Logistic	0.942623	0.871287	0.885246	0.85	0.735246	0.9	0.885246	0.892562	54	6	34	7
MF_38+SLAM_40+PNOL_40+AFP	RF	0.939754	0.861386	0.852459	0.875	0.727459	0.912281	0.852459	0.881356	52	5	35	9
ZMZM_39+PNOL_40+AFP	RF	0.935246	0.861386	0.852459	0.875	0.727459	0.912281	0.852459	0.881356	52	5	35	9
MF_38+SLAM_40+ZMZM_39+PNOL_40+AFP	RF	0.946721	0.861386	0.852459	0.875	0.727459	0.912281	0.852459	0.881356	52	5	35	9
CCNH_38+ZMZM_39+PNOL_38+AFP	Logistic	0.94959	0.861386	0.852459	0.875	0.727459	0.912281	0.852459	0.881356	52	5	35	9
PNOL_38+AFP	RF	0.920492	0.851485	0.819672	0.9	0.719672	0.925926	0.819672	0.869565	50	4	36	11
MF_38+ZMZM_39+PNOL_40+AFP	RF	0.943443	0.861386	0.868852	0.85	0.718852	0.898305	0.868852	0.883333	53	6	34	8
SLAM_40+ZMZM_39+PNOL_40+AFP	RF	0.942213	0.861386	0.868852	0.85	0.718852	0.898305	0.868852	0.883333	53	6	34	8
CCNH_38+SLAM_40+ZMZM_39+PNOL_38+AFP	Logistic	0.95	0.861386	0.868852	0.85	0.718852	0.898305	0.868852	0.883333	53	6	34	8
MF_38+PNOL_40+AFP	Logistic	0.948361	0.861386	0.868852	0.85	0.718852	0.898305	0.868852	0.883333	53	6	34	8
ZMZM_39+PNOL_38+AFP	RF	0.928279	0.851485	0.852459	0.85	0.702459	0.896552	0.852459	0.87395	52	6	34	9
ZMZM_39+PNOL_40+AFP	Logistic	0.95041	0.851485	0.868852	0.825	0.693852	0.883333	0.868852	0.876033	53	7	33	8
MF_39+CCNH_38+PNOL_38+AFP	SVM	0.712705	0.861386	0.934426	0.75	0.684426	0.850746	0.934426	0.890625	57	10	30	4
ZMZM_39+AFP	Logistic	0.94918	0.841584	0.852459	0.825	0.677459	0.881356	0.852459	0.866667	52	7	33	9
ZMZM_39+PNOL_38+AFP	Logistic	0.946311	0.841584	0.852459	0.825	0.677459	0.881356	0.852459	0.866667	52	7	33	9
MF_39+CCNH_38+PNOL_40+AFP	SVM	0.712705	0.861386	0.95082	0.725	0.67582	0.84058	0.95082	0.892308	58	11	29	3
MF_39+CCNH_38+ZMZM_39+PNOL_40+AFP	SVM	0.752459	0.861386	0.95082	0.725	0.67582	0.84058	0.95082	0.892308	58	11	29	3
MF_39+CCNH_38+AFP	SVM	0.708197	0.841584	0.868852	0.8	0.668852	0.868852	0.868852	0.868852	53	8	32	8
MF_39+CCNH_38+SLAM_40+AFP	LDA	0.839754	0.841584	0.868852	0.8	0.668852	0.868852	0.868852	0.868852	53	8	32	8
MF_39+CCNH_38+SLAM_41+AFP	LDA	0.842623	0.841584	0.868852	0.8	0.668852	0.868852	0.868852	0.868852	53	8	32	8
ZMZM_39+AFP	RF	0.927869	0.831683	0.836066	0.825	0.661066	0.87931	0.836066	0.857143	51	7	33	10
MF_39+CCNH_38+ZMZM_39+PNOL_38+AFP	SVM	0.753279	0.851485	0.934426	0.725	0.659426	0.838235	0.934426	0.883721	57	11	29	4
MF_40+AFP	SVM	0.663934	0.861386	0.983607	0.675	0.658607	0.821918	0.983607	0.895522	60	13	27	1
MF_40+CCNH_38+AFP	SVM	0.663934	0.861386	0.983607	0.675	0.658607	0.821918	0.983607	0.895522	60	13	27	1
MF_40+SLAM_40+AFP	SVM	0.672131	0.861386	0.983607	0.675	0.658607	0.821918	0.983607	0.895522	60	13	27	1
MF_40+CCNH_38+SLAM_40+AFP	SVM	0.668443	0.861386	0.983607	0.675	0.658607	0.821918	0.983607	0.895522	60	13	27	1
MF_40+SLAM_41+AFP	SVM	0.670492	0.861386	0.983607	0.675	0.658607	0.821918	0.983607	0.895522	60	13	27	1
MF_40+CCNH_38+SLAM_41+AFP	SVM	0.669672	0.861386	0.983607	0.675	0.658607	0.821918	0.983607	0.895522	60	13	27	1
MF_40+ZMZM_39+AFP	SVM	0.667213	0.861386	0.983607	0.675	0.658607	0.821918	0.983607	0.895522	60	13	27	1
MF_40+CCNH_38+ZMZM_39+AFP	SVM	0.664754	0.861386	0.983607	0.675	0.658607	0.821918	0.983607	0.895522	60	13	27	1
MF_40+SLAM_40+ZMZM_39+AFP	SVM	0.677459	0.861386	0.983607	0.675	0.658607	0.821918	0.983607	0.895522	60	13	27	1
MF_40+CCNH_38+SLAM_40+ZMZM_39+AFP	SVM	0.67377	0.861386	0.983607	0.675	0.658607	0.821918	0.983607	0.895522	60	13	27	1
MF_40+SLAM_41+ZMZM_39+AFP	SVM	0.670492	0.861386	0.983607	0.675	0.658607	0.821918	0.983607	0.895522	60	13	27	1
MF_40+CCNH_38+SLAM_41+ZMZM_39+AFP	SVM	0.67459	0.861386	0.983607	0.675	0.658607	0.821918	0.983607	0.895522	60	13	27	1
MF_40+PNOL_40+AFP	SVM	0.713115	0.861386	0.983607	0.675	0.658607	0.821918	0.983607	0.895522	60	13	27	1
MF_40+CCNH_38+PNOL_40+AFP	SVM	0.664754	0.861386	0.983607	0.675	0.658607	0.821918	0.983607	0.895522	60	13	27	1
MF_40+SLAM_40+PNOL_40+AFP	SVM	0.770082	0.861386	0.983607	0.675	0.658607	0.821918	0.983607	0.895522	60	13	27	1
MF_40+CCNH_38+SLAM_40+PNOL_40+AFP	SVM	0.727869	0.861386	0.983607	0.675	0.658607	0.821918	0.983607	0.895522	60	13	27	1
MF_40+SLAM_41+PNOL_40+AFP	SVM	0.826639	0.861386	0.983607	0.675	0.658607	0.821918	0.983607	0.895522	60	13	27	1
MF_40+CCNH_38+SLAM_41+PNOL_40+AFP	SVM	0.739754	0.861386	0.983607	0.675	0.658607	0.821918	0.983607	0.895522	60	13	27	1
MF_40+ZMZM_39+PNOL_40+AFP	SVM	0.739344	0.861386	0.983607	0.675	0.658607	0.821918	0.983607	0.895522	60	13	27	1
MF_40+CCNH_38+ZMZM_39+PNOL_40+AFP	SVM	0.706557	0.861386	0.983607	0.675	0.658607	0.821918	0.983607	0.895522	60	13	27	1
MF_40+SLAM_40+ZMZM_39+PNOL_40+AFP	SVM	0.739754	0.861386	0.983607	0.675	0.658607	0.821918	0.983607	0.895522	60	13	27	1
MF_40+CCNH_38+SLAM_40+ZMZM_39+PNOL_40+AFP	SVM	0.692213	0.861386	0.983607	0.675	0.658607	0.821918	0.983607	0.895522	60	13	27	1
MF_40+CCNH_38+SLAM_41+ZMZM_39+PNOL_40+AFP	SVM	0.786066	0.861386	0.983607	0.675	0.658607	0.821918	0.983607	0.895522	60	13	27	1
MF_40+AFP	LDA	0.695902	0.861386	0.983607	0.675	0.658607	0.821918	0.983607	0.895522	60	13	27	1
MF_40+CCNH_38+AFP	LDA	0.77582	0.861386	0.983607	0.675	0.658607	0.821918	0.983607	0.895522	60	13	27	1
MF_40+SLAM_40+AFP	LDA	0.841393	0.861386	0.983607	0.675	0.658607	0.821918	0.983607	0.895522	60	13	27	1
MF_40+CCNH_38+SLAM_40+AFP	LDA	0.861885	0.861386	0.983607	0.675	0.658607	0.821918	0.983607	0.895522	60	13	27	1
MF_40+SLAM_41+AFP	LDA	0.845902	0.861386	0.983607	0.675	0.658607	0.821918	0.983607	0.895522	60	13	27	1
MF_40+CCNH_38+SLAM_41+AFP	LDA	0.866393	0.861386	0.983607	0.675	0.658607	0.821918	0.983607	0.895522	60	13	27	1
MF_40+ZMZM_39+AFP	LDA	0.77623	0.861386	0.983607	0.675	0.658607	0.821918	0.983607	0.895522	60	13	27	1
MF_40+CCNH_38+ZMZM_39+AFP	LDA	0.77377	0.861386	0.983607	0.675	0.658607	0.821918	0.983607	0.895522	60	13	27	1
MF_40+SLAM_40+ZMZM_39+AFP	LDA	0.862705	0.861386	0.983607	0.675	0.658607	0.821918	0.983607	0.895522	60	13	27	1
MF_40+CCNH_38+SLAM_40+ZMZM_39+AFP	LDA	0.888525	0.861386	0.983607	0.675	0.658607	0.821918	0.983607	0.895522	60	13	27	1
MF_40+SLAM_41+ZMZM_39+AFP	LDA	0.85041	0.861386	0.983607	0.675	0.658607	0.821918	0.983607	0.895522	60	13	27	1
MF_40+CCNH_38+SLAM_41+ZMZM_39+AFP	LDA	0.892623	0.861386	0.983607	0.675	0.658607	0.821918	0.983607	0.895522	60	13	27	1
MF_40+PNOL_38+AFP	LDA	0.804098	0.861386	0.983607	0.675	0.658607	0.821918	0.983607	0.895522	60	13	27	1
MF_40+CCNH_38+PNOL_38+AFP	LDA	0.840574	0.861386	0.983607	0.675	0.658607	0.821918	0.983607	0.895522	60	13	27	1
MF_40+SLAM_40+PNOL_38+AFP	LDA	0.882787	0.861386	0.983607	0.675	0.658607	0.821918	0.983607	0.895522	60	13	27	1
MF_40+CCNH_38+SLAM_40+PNOL_38+AFP	LDA	0.881967	0.861386	0.983607	0.675	0.658607	0.821918	0.983607	0.895522	60	13	27	1
MF_40+SLAM_41+PNOL_38+AFP	LDA	0.887295	0.861386	0.983607	0.675	0.658607	0.821918	0.983607	0.895522	60	13	27	1
MF_40+CCNH_38+SLAM_41+PNOL_38+AFP	LDA	0.886475	0.861386	0.983607	0.675	0.658607	0.821918	0.983607	0.895522	60	13	27	1
MF_40+ZMZM_39+PNOL_38+AFP	LDA	0.803279	0.861386	0.983607	0.675	0.658607	0.821918	0.983607	0.895522	60	13	27	1
MF_40+CCNH_38+ZMZM_39+PNOL_38+AFP	LDA	0.840574	0.861386	0.983607	0.675	0.658607	0.821918	0.983607	0.895522	60	13	27	1
MF_40+SLAM_40+ZMZM_39+PNOL_38+AFP	LDA	0.888115	0.861386	0.983607	0.675	0.658607	0.821918	0.983607	0.895522	60	13	27	1
MF_40+CCNH_38+SLAM_40+ZMZM_39+PNOL_38+AFP	LDA	0.89877	0.861386	0.983607	0.675	0.658607	0.821918	0.983607	0.895522	60	13	27	1
MF_40+SLAM_41+ZMZM_39+PNOL_38+AFP	LDA	0.891803	0.861386	0.983607	0.675	0.658607	0.821918	0.983607	0.895522	60	13	27	1
MF_40+PNOL_40+AFP	LDA	0.806557	0.861386	0.983607	0.675	0.658607	0.821918	0.983607	0.895522	60	13	27	1
MF_40+CCNH_38+PNOL_40+AFP	LDA	0.854508	0.861386	0.983607	0.675	0.658607	0.821918	0.983607	0.895522	60	13	27	1
MF_40+SLAM_40+PNOL_40+AFP	LDA	0.886066	0.861386	0.983607	0.675	0.658607	0.821918	0.983607	0.895522	60	13	27	1
MF_40+CCNH_38+SLAM_40+PNOL_40+AFP	LDA	0.887295	0.861386	0.983607	0.675	0.658607	0.821918	0.983607	0.895522	60	13	27	1
MF_40+SLAM_41+PNOL_40+AFP	LDA	0.890574	0.861386	0.983607	0.675	0.658607	0.821918	0.983607	0.895522	60	13	27	1
MF_40+CCNH_38+SLAM_41+PNOL_40+AFP	LDA	0.891803	0.861386	0.983607	0.675	0.658607	0.821918	0.983607	0.895522	60	13	27	1
MF_40+ZMZM_39+PNOL_40+AFP	LDA	0.806148	0.861386	0.983607	0.675	0.658607	0.821918	0.983607	0.895522	60	13	27	1
MF_40+CCNH_38+ZMZM_39+PNOL_40+AFP	LDA	0.84959	0.861386	0.983607	0.675	0.658607	0.821918	0.983607	0.895522	60	13	27	1
MF_40+SLAM_40+ZMZM_39+PNOL_40+AFP	LDA	0.890574	0.861386	0.983607	0.675	0.658607	0.821918	0.983607	0.895522	60	13	27	1
MF_40+SLAM_41+ZMZM_39+PNOL_40+AFP	LDA	0.894672	0.861386	0.983607	0.675	0.658607	0.821918	0.983607	0.895522	60	13	27	1
SLAM_41+PNOL_38+AFP	SVM	0.696721	0.821782	0.803279	0.85	0.653279	0.890909	0.803279	0.844828	49	6	34	12
CCNH_38+SLAM_41+PNOL_38+AFP	SVM	0.696721	0.821782	0.803279	0.85	0.653279	0.890909	0.803279	0.844828	49	6	34	12
CCNH_38+SLAM_41+PNOL_38+AFP	LDA	0.747541	0.821782	0.803279	0.85	0.653279	0.890909	0.803279	0.844828	49	6	34	12
MF_39+AFP	SVM	0.695082	0.831683	0.852459	0.8	0.652459	0.866667	0.852459	0.859504	52	8	32	9
MF_39+PNOL_38+AFP	SVM	0.687705	0.841584	0.901639	0.75	0.651639	0.846154	0.901639	0.873016	55	10	30	6
MF_39+SLAM_40+PNOL_38+AFP	SVM	0.742213	0.851485	0.95082	0.7	0.65082	0.828571	0.95082	0.885496	58	12	28	3
MF_39+SLAM_41+PNOL_38+AFP	SVM	0.75	0.851485	0.95082	0.7	0.65082	0.828571	0.95082	0.885496	58	12	28	3
MF_41+AFP	SVM	0.65	0.861386	1	0.65	0.65	0.813333	1	0.897059	61	14	26	0
MF_41+CCNH_38+AFP	SVM	0.655738	0.861386	1	0.65	0.65	0.813333	1	0.897059	61	14	26	0
MF_41+SLAM_40+AFP	SVM	0.667213	0.861386	1	0.65	0.65	0.813333	1	0.897059	61	14	26	0
MF_41+CCNH_38+SLAM_40+AFP	SVM	0.658197	0.861386	1	0.65	0.65	0.813333	1	0.897059	61	14	26	0
MF_41+SLAM_41+AFP	SVM	0.672541	0.861386	1	0.65	0.65	0.813333	1	0.897059	61	14	26	0
MF_41+CCNH_38+SLAM_41+AFP	SVM	0.675	0.861386	1	0.65	0.65	0.813333	1	0.897059	61	14	26	0
MF_41+ZMZM_39+AFP	SVM	0.665984	0.861386	1	0.65	0.65	0.813333	1	0.897059	61	14	26	0
MF_41+CCNH_38+ZMZM_39+AFP	SVM	0.655738	0.861386	1	0.65	0.65	0.813333	1	0.897059	61	14	26	0
MF_41+SLAM_40+ZMZM_39+AFP	SVM	0.660656	0.861386	1	0.65	0.65	0.813333	1	0.897059	61	14	26	0
MF_41+CCNH_38+SLAM_40+ZMZM_39+AFP	SVM	0.659016	0.861386	1	0.65	0.65	0.813333	1	0.897059	61	14	26	0
MF_41+SLAM_41+ZMZM_39+AFP	SVM	0.666803	0.861386	1	0.65	0.65	0.813333	1	0.897059	61	14	26	0
MF_41+CCNH_38+SLAM_41+ZMZM_39+AFP	SVM	0.668443	0.861386	1	0.65	0.65	0.813333	1	0.897059	61	14	26	0
MF_41+PNOL_38+AFP	SVM	0.667213	0.861386	1	0.65	0.65	0.813333	1	0.897059	61	14	26	0
MF_41+CCNH_38+PNOL_38+AFP	SVM	0.655738	0.861386	1	0.65	0.65	0.813333	1	0.897059	61	14	26	0
MF_41+SLAM_40+PNOL_38+AFP	SVM	0.743033	0.861386	1	0.65	0.65	0.813333	1	0.897059	61	14	26	0
MF_41+SLAM_41+PNOL_38+AFP	SVM	0.757377	0.861386	1	0.65	0.65	0.813333	1	0.897059	61	14	26	0
MF_41+CCNH_38+SLAM_41+PNOL_38+AFP	SVM	0.809016	0.861386	1	0.65	0.65	0.813333	1	0.897059	61	14	26	0
MF_41+ZMZM_39+PNOL_38+AFP	SVM	0.666803	0.861386	1	0.65	0.65	0.813333	1	0.897059	61	14	26	0
MF_41+CCNH_38+ZMZM_39+PNOL_38+AFP	SVM	0.654508	0.861386	1	0.65	0.65	0.813333	1	0.897059	61	14	26	0
MF_41+CCNH_38+SLAM_41+ZMZM_39+PNOL_38+AFP	SVM	0.736475	0.861386	1	0.65	0.65	0.813333	1	0.897059	61	14	26	0
MF_41+PNOL_40+AFP	SVM	0.667213	0.861386	1	0.65	0.65	0.813333	1	0.897059	61	14	26	0
MF_41+CCNH_38+PNOL_40+AFP	SVM	0.655738	0.861386	1	0.65	0.65	0.813333	1	0.897059	61	14	26	0
MF_41+SLAM_40+PNOL_40+AFP	SVM	0.75	0.861386	1	0.65	0.65	0.813333	1	0.897059	61	14	26	0
MF_41+CCNH_38+SLAM_40+PNOL_40+AFP	SVM	0.768852	0.861386	1	0.65	0.65	0.813333	1	0.897059	61	14	26	0
MF_41+ZMZM_39+PNOL_40+AFP	SVM	0.679918	0.861386	1	0.65	0.65	0.813333	1	0.897059	61	14	26	0
MF_41+CCNH_38+ZMZM_39+PNOL_40+AFP	SVM	0.655738	0.861386	1	0.65	0.65	0.813333	1	0.897059	61	14	26	0
MF_41+SLAM_40+ZMZM_39+PNOL_40+AFP	SVM	0.793852	0.861386	1	0.65	0.65	0.813333	1	0.897059	61	14	26	0
MF_41+CCNH_38+SLAM_40+ZMZM_39+PNOL_40+AFP	SVM	0.763525	0.861386	1	0.65	0.65	0.813333	1	0.897059	61	14	26	0
MF_41+AFP	LDA	0.684426	0.861386	1	0.65	0.65	0.813333	1	0.897059	61	14	26	0
MF_41+CCNH_38+AFP	LDA	0.77623	0.861386	1	0.65	0.65	0.813333	1	0.897059	61	14	26	0
MF_41+SLAM_40+AFP	LDA	0.843443	0.861386	1	0.65	0.65	0.813333	1	0.897059	61	14	26	0
MF_41+CCNH_38+SLAM_40+AFP	LDA	0.864754	0.861386	1	0.65	0.65	0.813333	1	0.897059	61	14	26	0
MF_41+SLAM_41+AFP	LDA	0.848361	0.861386	1	0.65	0.65	0.813333	1	0.897059	61	14	26	0
MF_41+CCNH_38+SLAM_41+AFP	LDA	0.869672	0.861386	1	0.65	0.65	0.813333	1	0.897059	61	14	26	0
MF_41+ZMZM_39+AFP	LDA	0.77582	0.861386	1	0.65	0.65	0.813333	1	0.897059	61	14	26	0
MF_41+CCNH_38+ZMZM_39+AFP	LDA	0.772131	0.861386	1	0.65	0.65	0.813333	1	0.897059	61	14	26	0
MF_41+SLAM_40+ZMZM_39+AFP	LDA	0.845902	0.861386	1	0.65	0.65	0.813333	1	0.897059	61	14	26	0
MF_41+CCNH_38+SLAM_40+ZMZM_39+AFP	LDA	0.887705	0.861386	1	0.65	0.65	0.813333	1	0.897059	61	14	26	0
MF_41+SLAM_41+ZMZM_39+AFP	LDA	0.84959	0.861386	1	0.65	0.65	0.813333	1	0.897059	61	14	26	0
MF_41+CCNH_38+SLAM_41+ZMZM_39+AFP	LDA	0.890574	0.861386	1	0.65	0.65	0.813333	1	0.897059	61	14	26	0
MF_41+PNOL_38+AFP	LDA	0.796721	0.861386	1	0.65	0.65	0.813333	1	0.897059	61	14	26	0
MF_41+CCNH_38+PNOL_38+AFP	LDA	0.841393	0.861386	1	0.65	0.65	0.813333	1	0.897059	61	14	26	0
MF_41+SLAM_40+PNOL_38+AFP	LDA	0.882787	0.861386	1	0.65	0.65	0.813333	1	0.897059	61	14	26	0
MF_41+CCNH_38+SLAM_40+PNOL_38+AFP	LDA	0.892213	0.861386	1	0.65	0.65	0.813333	1	0.897059	61	14	26	0
MF_41+SLAM_41+PNOL_38+AFP	LDA	0.887705	0.861386	1	0.65	0.65	0.813333	1	0.897059	61	14	26	0
MF_41+CCNH_38+SLAM_41+PNOL_38+AFP	LDA	0.897131	0.861386	1	0.65	0.65	0.813333	1	0.897059	61	14	26	0
MF_41+ZMZM_39+PNOL_38+AFP	LDA	0.795902	0.861386	1	0.65	0.65	0.813333	1	0.897059	61	14	26	0
MF_41+CCNH_38+ZMZM_39+PNOL_38+AFP	LDA	0.841393	0.861386	1	0.65	0.65	0.813333	1	0.897059	61	14	26	0
MF_41+SLAM_40+ZMZM_39+PNOL_38+AFP	LDA	0.881557	0.861386	1	0.65	0.65	0.813333	1	0.897059	61	14	26	0
MF_41+CCNH_38+SLAM_40+ZMZM_39+PNOL_38+AFP	LDA	0.898361	0.861386	1	0.65	0.65	0.813333	1	0.897059	61	14	26	0
MF_41+SLAM_41+ZMZM_39+PNOL_38+AFP	LDA	0.885656	0.861386	1	0.65	0.65	0.813333	1	0.897059	61	14	26	0
MF_41+CCNH_38+SLAM_41+ZMZM_39+PNOL_38+AFP	LDA	0.902459	0.861386	1	0.65	0.65	0.813333	1	0.897059	61	14	26	0
MF_41+PNOL_40+AFP	LDA	0.802459	0.861386	1	0.65	0.65	0.813333	1	0.897059	61	14	26	0
MF_41+CCNH_38+PNOL_40+AFP	LDA	0.85082	0.861386	1	0.65	0.65	0.813333	1	0.897059	61	14	26	0
MF_41+SLAM_40+PNOL_40+AFP	LDA	0.886885	0.861386	1	0.65	0.65	0.813333	1	0.897059	61	14	26	0
MF_41+CCNH_38+SLAM_40+PNOL_40+AFP	LDA	0.897541	0.861386	1	0.65	0.65	0.813333	1	0.897059	61	14	26	0
MF_41+SLAM_41+PNOL_40+AFP	LDA	0.891803	0.861386	1	0.65	0.65	0.813333	1	0.897059	61	14	26	0
MF_41+CCNH_38+SLAM_41+PNOL_40+AFP	LDA	0.902459	0.861386	1	0.65	0.65	0.813333	1	0.897059	61	14	26	0
MF_41+ZMZM_39+PNOL_40+AFP	LDA	0.80041	0.861386	1	0.65	0.65	0.813333	1	0.897059	61	14	26	0
MF_41+CCNH_38+ZMZM_39+PNOL_40+AFP	LDA	0.85082	0.861386	1	0.65	0.65	0.813333	1	0.897059	61	14	26	0
MF_41+SLAM_40+ZMZM_39+PNOL_40+AFP	LDA	0.882787	0.861386	1	0.65	0.65	0.813333	1	0.897059	61	14	26	0
MF_41+CCNH_38+SLAM_40+ZMZM_39+PNOL_40+AFP	LDA	0.903689	0.861386	1	0.65	0.65	0.813333	1	0.897059	61	14	26	0
MF_41+SLAM_41+ZMZM_39+PNOL_40+AFP	LDA	0.892213	0.861386	1	0.65	0.65	0.813333	1	0.897059	61	14	26	0
MF_38+SLAM_40+PNOL_38+AFP	SVM	0.77582	0.831683	0.868852	0.775	0.643852	0.854839	0.868852	0.861789	53	9	31	8
MF_38+CCNH_38+SLAM_40+PNOL_38+AFP	SVM	0.721311	0.831683	0.868852	0.775	0.643852	0.854839	0.868852	0.861789	53	9	31	8
MF_38+SLAM_41+PNOL_38+AFP	SVM	0.759426	0.831683	0.868852	0.775	0.643852	0.854839	0.868852	0.861789	53	9	31	8
MF_38+CCNH_38+SLAM_41+PNOL_38+AFP	SVM	0.734016	0.831683	0.868852	0.775	0.643852	0.854839	0.868852	0.861789	53	9	31	8
MF_39+CCNH_38+SLAM_40+ZMZM_39+AFP	LDA	0.843443	0.831683	0.868852	0.775	0.643852	0.854839	0.868852	0.861789	53	9	31	8
MF_39+CCNH_38+SLAM_41+ZMZM_39+AFP	LDA	0.844262	0.831683	0.868852	0.775	0.643852	0.854839	0.868852	0.861789	53	9	31	8
MF_39+SLAM_40+PNOL_38+AFP	LDA	0.863934	0.831683	0.868852	0.775	0.643852	0.854839	0.868852	0.861789	53	9	31	8
MF_39+SLAM_41+PNOL_38+AFP	LDA	0.866803	0.831683	0.868852	0.775	0.643852	0.854839	0.868852	0.861789	53	9	31	8
MF_39+CCNH_38+SLAM_41+PNOL_38+AFP	LDA	0.87377	0.831683	0.868852	0.775	0.643852	0.854839	0.868852	0.861789	53	9	31	8
MF_39+SLAM_40+PNOL_40+AFP	LDA	0.872951	0.831683	0.868852	0.775	0.643852	0.854839	0.868852	0.861789	53	9	31	8
MF_39+SLAM_41+PNOL_40+AFP	LDA	0.87623	0.831683	0.868852	0.775	0.643852	0.854839	0.868852	0.861789	53	9	31	8
MF_39+CCNH_38+SLAM_41+PNOL_40+AFP	LDA	0.883607	0.831683	0.868852	0.775	0.643852	0.854839	0.868852	0.861789	53	9	31	8
MF_39+SLAM_40+AFP	SVM	0.67582	0.841584	0.918033	0.725	0.643033	0.835821	0.918033	0.875	56	11	29	5
MF_39+SLAM_41+AFP	SVM	0.681148	0.841584	0.918033	0.725	0.643033	0.835821	0.918033	0.875	56	11	29	5
MF_39+PNOL_40+AFP	SVM	0.679918	0.841584	0.918033	0.725	0.643033	0.835821	0.918033	0.875	56	11	29	5
MF_39+SLAM_40+PNOL_40+AFP	SVM	0.716393	0.851485	0.967213	0.675	0.642213	0.819444	0.967213	0.887218	59	13	27	2
MF_39+SLAM_41+PNOL_40+AFP	SVM	0.770902	0.851485	0.967213	0.675	0.642213	0.819444	0.967213	0.887218	59	13	27	2
MF_39+ZMZM_39+PNOL_40+AFP	SVM	0.706967	0.851485	0.967213	0.675	0.642213	0.819444	0.967213	0.887218	59	13	27	2
SLAM_40+PNOL_38+AFP	SVM	0.682787	0.811881	0.786885	0.85	0.636885	0.888889	0.786885	0.834783	48	6	34	13
CCNH_38+SLAM_40+PNOL_38+AFP	SVM	0.682787	0.811881	0.786885	0.85	0.636885	0.888889	0.786885	0.834783	48	6	34	13
CCNH_38+SLAM_40+PNOL_38+AFP	LDA	0.733607	0.811881	0.786885	0.85	0.636885	0.888889	0.786885	0.834783	48	6	34	13
SLAM_41+PNOL_38+AFP	LDA	0.748361	0.811881	0.786885	0.85	0.636885	0.888889	0.786885	0.834783	48	6	34	13
CCNH_38+SLAM_40+ZMZM_39+PNOL_38+AFP	LDA	0.732787	0.811881	0.786885	0.85	0.636885	0.888889	0.786885	0.834783	48	6	34	13
SLAM_41+ZMZM_39+PNOL_38+AFP	LDA	0.747131	0.811881	0.786885	0.85	0.636885	0.888889	0.786885	0.834783	48	6	34	13
SLAM_41+PNOL_40+AFP	SVM	0.681967	0.821782	0.836066	0.8	0.636066	0.864407	0.836066	0.85	51	8	32	10
CCNH_38+SLAM_41+PNOL_40+AFP	SVM	0.681967	0.821782	0.836066	0.8	0.636066	0.864407	0.836066	0.85	51	8	32	10
MF_39+AFP	LDA	0.695082	0.821782	0.836066	0.8	0.636066	0.864407	0.836066	0.85	51	8	32	10
MF_39+CCNH_38+AFP	LDA	0.757377	0.821782	0.836066	0.8	0.636066	0.864407	0.836066	0.85	51	8	32	10
MF_39+ZMZM_39+AFP	LDA	0.767213	0.821782	0.836066	0.8	0.636066	0.864407	0.836066	0.85	51	8	32	10
MF_39+CCNH_38+ZMZM_39+AFP	LDA	0.80082	0.821782	0.836066	0.8	0.636066	0.864407	0.836066	0.85	51	8	32	10
MF_39+PNOL_38+AFP	LDA	0.788525	0.821782	0.836066	0.8	0.636066	0.864407	0.836066	0.85	51	8	32	10
MF_39+CCNH_38+PNOL_38+AFP	LDA	0.831148	0.821782	0.836066	0.8	0.636066	0.864407	0.836066	0.85	51	8	32	10
MF_39+ZMZM_39+PNOL_38+AFP	LDA	0.79918	0.821782	0.836066	0.8	0.636066	0.864407	0.836066	0.85	51	8	32	10
MF_39+CCNH_38+ZMZM_39+PNOL_38+AFP	LDA	0.830328	0.821782	0.836066	0.8	0.636066	0.864407	0.836066	0.85	51	8	32	10
MF_39+PNOL_40+AFP	LDA	0.794262	0.821782	0.836066	0.8	0.636066	0.864407	0.836066	0.85	51	8	32	10
MF_39+CCNH_38+PNOL_40+AFP	LDA	0.840164	0.821782	0.836066	0.8	0.636066	0.864407	0.836066	0.85	51	8	32	10
CCNH_38+SLAM_41+PNOL_40+AFP	LDA	0.770492	0.821782	0.836066	0.8	0.636066	0.864407	0.836066	0.85	51	8	32	10
MF_39+ZMZM_39+PNOL_40+AFP	LDA	0.804508	0.821782	0.836066	0.8	0.636066	0.864407	0.836066	0.85	51	8	32	10
MF_39+CCNH_38+ZMZM_39+PNOL_40+AFP	LDA	0.840164	0.821782	0.836066	0.8	0.636066	0.864407	0.836066	0.85	51	8	32	10
MF_39+CCNH_38+SLAM_40+PNOL_38+AFP	SVM	0.722951	0.841584	0.934426	0.7	0.634426	0.826087	0.934426	0.876923	57	12	28	4
MF_39+CCNH_38+SLAM_41+PNOL_38+AFP	SVM	0.767213	0.841584	0.934426	0.7	0.634426	0.826087	0.934426	0.876923	57	12	28	4
MF_39+ZMZM_39+PNOL_38+AFP	SVM	0.72582	0.841584	0.934426	0.7	0.634426	0.826087	0.934426	0.876923	57	12	28	4
MF_39+CCNH_38+SLAM_40+ZMZM_39+PNOL_38+AFP	SVM	0.778689	0.841584	0.934426	0.7	0.634426	0.826087	0.934426	0.876923	57	12	28	4
MF_39+CCNH_38+SLAM_41+ZMZM_39+PNOL_38+AFP	SVM	0.770492	0.841584	0.934426	0.7	0.634426	0.826087	0.934426	0.876923	57	12	28	4
MF_40+PNOL_38+AFP	SVM	0.654918	0.851485	0.983607	0.65	0.633607	0.810811	0.983607	0.888889	60	14	26	1
MF_40+CCNH_38+PNOL_38+AFP	SVM	0.658197	0.851485	0.983607	0.65	0.633607	0.810811	0.983607	0.888889	60	14	26	1
MF_40+SLAM_40+PNOL_38+AFP	SVM	0.718852	0.851485	0.983607	0.65	0.633607	0.810811	0.983607	0.888889	60	14	26	1
MF_40+CCNH_38+SLAM_40+PNOL_38+AFP	SVM	0.75041	0.851485	0.983607	0.65	0.633607	0.810811	0.983607	0.888889	60	14	26	1
MF_40+SLAM_41+PNOL_38+AFP	SVM	0.759016	0.851485	0.983607	0.65	0.633607	0.810811	0.983607	0.888889	60	14	26	1
MF_40+CCNH_38+SLAM_41+PNOL_38+AFP	SVM	0.805738	0.851485	0.983607	0.65	0.633607	0.810811	0.983607	0.888889	60	14	26	1
MF_40+ZMZM_39+PNOL_38+AFP	SVM	0.684426	0.851485	0.983607	0.65	0.633607	0.810811	0.983607	0.888889	60	14	26	1
MF_40+CCNH_38+ZMZM_39+PNOL_38+AFP	SVM	0.681557	0.851485	0.983607	0.65	0.633607	0.810811	0.983607	0.888889	60	14	26	1
MF_41+SLAM_40+ZMZM_39+PNOL_38+AFP	SVM	0.744262	0.851485	0.983607	0.65	0.633607	0.810811	0.983607	0.888889	60	14	26	1
MF_40+CCNH_38+SLAM_40+ZMZM_39+PNOL_38+AFP	SVM	0.744672	0.851485	0.983607	0.65	0.633607	0.810811	0.983607	0.888889	60	14	26	1
MF_41+CCNH_38+SLAM_40+ZMZM_39+PNOL_38+AFP	SVM	0.713115	0.851485	0.983607	0.65	0.633607	0.810811	0.983607	0.888889	60	14	26	1
MF_40+CCNH_38+SLAM_41+ZMZM_39+PNOL_38+AFP	SVM	0.742623	0.851485	0.983607	0.65	0.633607	0.810811	0.983607	0.888889	60	14	26	1
MF_41+CCNH_38+SLAM_41+PNOL_40+AFP	SVM	0.775	0.851485	0.983607	0.65	0.633607	0.810811	0.983607	0.888889	60	14	26	1
MF_40+SLAM_41+ZMZM_39+PNOL_40+AFP	SVM	0.811885	0.851485	0.983607	0.65	0.633607	0.810811	0.983607	0.888889	60	14	26	1
MF_38+SLAM_40+AFP	SVM	0.67623	0.811881	0.803279	0.825	0.628279	0.875	0.803279	0.837607	49	7	33	12
MF_38+CCNH_38+SLAM_40+AFP	SVM	0.67541	0.811881	0.803279	0.825	0.628279	0.875	0.803279	0.837607	49	7	33	12
MF_38+SLAM_41+AFP	SVM	0.67623	0.811881	0.803279	0.825	0.628279	0.875	0.803279	0.837607	49	7	33	12
MF_38+CCNH_38+SLAM_41+AFP	SVM	0.688934	0.811881	0.803279	0.825	0.628279	0.875	0.803279	0.837607	49	7	33	12
MF_38+CCNH_38+PNOL_38+AFP	SVM	0.676639	0.811881	0.803279	0.825	0.628279	0.875	0.803279	0.837607	49	7	33	12
MF_38+SLAM_40+AFP	LDA	0.747131	0.811881	0.803279	0.825	0.628279	0.875	0.803279	0.837607	49	7	33	12
MF_38+SLAM_41+AFP	LDA	0.75082	0.811881	0.803279	0.825	0.628279	0.875	0.803279	0.837607	49	7	33	12
MF_38+SLAM_40+ZMZM_39+AFP	LDA	0.745902	0.811881	0.803279	0.825	0.628279	0.875	0.803279	0.837607	49	7	33	12
MF_38+SLAM_41+ZMZM_39+AFP	LDA	0.74918	0.811881	0.803279	0.825	0.628279	0.875	0.803279	0.837607	49	7	33	12
MF_38+SLAM_40+PNOL_38+AFP	LDA	0.802049	0.811881	0.803279	0.825	0.628279	0.875	0.803279	0.837607	49	7	33	12
MF_38+CCNH_38+SLAM_40+PNOL_38+AFP	LDA	0.802049	0.811881	0.803279	0.825	0.628279	0.875	0.803279	0.837607	49	7	33	12
MF_38+SLAM_41+PNOL_38+AFP	LDA	0.805738	0.811881	0.803279	0.825	0.628279	0.875	0.803279	0.837607	49	7	33	12
MF_38+CCNH_38+SLAM_41+PNOL_38+AFP	LDA	0.804918	0.811881	0.803279	0.825	0.628279	0.875	0.803279	0.837607	49	7	33	12
MF_38+SLAM_40+PNOL_40+AFP	LDA	0.82582	0.811881	0.803279	0.825	0.628279	0.875	0.803279	0.837607	49	7	33	12
MF_38+SLAM_41+PNOL_40+AFP	LDA	0.828279	0.811881	0.803279	0.825	0.628279	0.875	0.803279	0.837607	49	7	33	12
MF_38+CCNH_38+SLAM_41+PNOL_40+AFP	LDA	0.825	0.811881	0.803279	0.825	0.628279	0.875	0.803279	0.837607	49	7	33	12
MF_38+CCNH_38+PNOL_40+AFP	SVM	0.681148	0.821782	0.852459	0.775	0.627459	0.852459	0.852459	0.852459	52	9	31	9
MF_39+CCNH_38+SLAM_40+PNOL_38+AFP	LDA	0.87418	0.821782	0.852459	0.775	0.627459	0.852459	0.852459	0.852459	52	9	31	9
MF_39+CCNH_38+SLAM_40+ZMZM_39+PNOL_38+AFP	LDA	0.876639	0.821782	0.852459	0.775	0.627459	0.852459	0.852459	0.852459	52	9	31	9
MF_39+CCNH_38+SLAM_41+ZMZM_39+PNOL_38+AFP	LDA	0.879098	0.821782	0.852459	0.775	0.627459	0.852459	0.852459	0.852459	52	9	31	9
MF_39+CCNH_38+SLAM_40+PNOL_40+AFP	LDA	0.884016	0.821782	0.852459	0.775	0.627459	0.852459	0.852459	0.852459	52	9	31	9
MF_39+ZMZM_39+AFP	SVM	0.678689	0.831683	0.901639	0.725	0.626639	0.833333	0.901639	0.866142	55	11	29	6
MF_38+SLAM_40+PNOL_40+AFP	SVM	0.740984	0.831683	0.901639	0.725	0.626639	0.833333	0.901639	0.866142	55	11	29	6
MF_38+CCNH_38+SLAM_40+PNOL_40+AFP	SVM	0.72541	0.831683	0.901639	0.725	0.626639	0.833333	0.901639	0.866142	55	11	29	6
MF_38+SLAM_41+PNOL_40+AFP	SVM	0.746311	0.831683	0.901639	0.725	0.626639	0.833333	0.901639	0.866142	55	11	29	6
MF_38+CCNH_38+SLAM_41+PNOL_40+AFP	SVM	0.743033	0.831683	0.901639	0.725	0.626639	0.833333	0.901639	0.866142	55	11	29	6
MF_39+SLAM_40+ZMZM_39+PNOL_38+AFP	SVM	0.753689	0.841584	0.95082	0.675	0.62582	0.816901	0.95082	0.878788	58	13	27	3
MF_39+SLAM_41+ZMZM_39+PNOL_38+AFP	SVM	0.760246	0.841584	0.95082	0.675	0.62582	0.816901	0.95082	0.878788	58	13	27	3
MF_39+CCNH_38+SLAM_40+PNOL_40+AFP	SVM	0.74959	0.841584	0.95082	0.675	0.62582	0.816901	0.95082	0.878788	58	13	27	3
MF_39+CCNH_38+SLAM_41+PNOL_40+AFP	SVM	0.727049	0.841584	0.95082	0.675	0.62582	0.816901	0.95082	0.878788	58	13	27	3
MF_39+CCNH_38+SLAM_40+ZMZM_39+PNOL_40+AFP	SVM	0.794262	0.841584	0.95082	0.675	0.62582	0.816901	0.95082	0.878788	58	13	27	3
MF_39+CCNH_38+SLAM_41+ZMZM_39+PNOL_40+AFP	SVM	0.808197	0.841584	0.95082	0.675	0.62582	0.816901	0.95082	0.878788	58	13	27	3
MF_40+CCNH_38+SLAM_41+ZMZM_39+PNOL_38+AFP	LDA	0.903279	0.841584	0.95082	0.675	0.62582	0.816901	0.95082	0.878788	58	13	27	3
MF_40+CCNH_38+SLAM_40+ZMZM_39+PNOL_40+AFP	LDA	0.902869	0.841584	0.95082	0.675	0.62582	0.816901	0.95082	0.878788	58	13	27	3
MF_40+CCNH_38+SLAM_41+ZMZM_39+PNOL_40+AFP	LDA	0.906967	0.841584	0.95082	0.675	0.62582	0.816901	0.95082	0.878788	58	13	27	3
MF_41+CCNH_38+SLAM_40+PNOL_38+AFP	SVM	0.777459	0.851485	1	0.625	0.625	0.802632	1	0.890511	61	15	25	0
SLAM_40+PNOL_38+AFP	LDA	0.733607	0.80198	0.770492	0.85	0.620492	0.886792	0.770492	0.824561	47	6	34	14
SLAM_40+ZMZM_39+PNOL_38+AFP	LDA	0.732377	0.80198	0.770492	0.85	0.620492	0.886792	0.770492	0.824561	47	6	34	14
CCNH_38+SLAM_41+ZMZM_39+PNOL_38+AFP	LDA	0.74877	0.80198	0.770492	0.85	0.620492	0.886792	0.770492	0.824561	47	6	34	14
SLAM_40+PNOL_40+AFP	SVM	0.668852	0.811881	0.819672	0.8	0.619672	0.862069	0.819672	0.840336	50	8	32	11
CCNH_38+SLAM_40+PNOL_40+AFP	SVM	0.668852	0.811881	0.819672	0.8	0.619672	0.862069	0.819672	0.840336	50	8	32	11
CCNH_38+SLAM_40+PNOL_40+AFP	LDA	0.756557	0.811881	0.819672	0.8	0.619672	0.862069	0.819672	0.840336	50	8	32	11
SLAM_41+PNOL_40+AFP	LDA	0.767213	0.811881	0.819672	0.8	0.619672	0.862069	0.819672	0.840336	50	8	32	11
CCNH_38+SLAM_40+ZMZM_39+PNOL_40+AFP	LDA	0.756557	0.811881	0.819672	0.8	0.619672	0.862069	0.819672	0.840336	50	8	32	11
SLAM_41+ZMZM_39+PNOL_40+AFP	LDA	0.766393	0.811881	0.819672	0.8	0.619672	0.862069	0.819672	0.840336	50	8	32	11
MF_39+SLAM_40+ZMZM_39+PNOL_38+AFP	LDA	0.87418	0.821782	0.868852	0.75	0.618852	0.84127	0.868852	0.854839	53	10	30	8
MF_39+SLAM_41+ZMZM_39+PNOL_38+AFP	LDA	0.87459	0.821782	0.868852	0.75	0.618852	0.84127	0.868852	0.854839	53	10	30	8
MF_39+SLAM_40+ZMZM_39+PNOL_40+AFP	LDA	0.879918	0.821782	0.868852	0.75	0.618852	0.84127	0.868852	0.854839	53	10	30	8
MF_39+SLAM_41+ZMZM_39+PNOL_40+AFP	LDA	0.879098	0.821782	0.868852	0.75	0.618852	0.84127	0.868852	0.854839	53	10	30	8
MF_40+SLAM_40+ZMZM_39+PNOL_38+AFP	SVM	0.697951	0.841584	0.967213	0.65	0.617213	0.808219	0.967213	0.880597	59	14	26	2
MF_40+SLAM_41+ZMZM_39+PNOL_38+AFP	SVM	0.730328	0.841584	0.967213	0.65	0.617213	0.808219	0.967213	0.880597	59	14	26	2
MF_39+SLAM_40+ZMZM_39+PNOL_40+AFP	SVM	0.770492	0.841584	0.967213	0.65	0.617213	0.808219	0.967213	0.880597	59	14	26	2
MF_39+SLAM_41+ZMZM_39+PNOL_40+AFP	SVM	0.770492	0.841584	0.967213	0.65	0.617213	0.808219	0.967213	0.880597	59	14	26	2
MF_41+CCNH_38+SLAM_41+ZMZM_39+PNOL_40+AFP	LDA	0.908197	0.841584	0.967213	0.65	0.617213	0.808219	0.967213	0.880597	59	14	26	2
MF_38+CCNH_38+SLAM_40+AFP	LDA	0.762295	0.80198	0.786885	0.825	0.611885	0.872727	0.786885	0.827586	48	7	33	13
MF_38+CCNH_38+SLAM_41+AFP	LDA	0.765984	0.80198	0.786885	0.825	0.611885	0.872727	0.786885	0.827586	48	7	33	13
MF_38+CCNH_38+SLAM_40+ZMZM_39+AFP	LDA	0.758607	0.80198	0.786885	0.825	0.611885	0.872727	0.786885	0.827586	48	7	33	13
MF_38+CCNH_38+SLAM_41+ZMZM_39+AFP	LDA	0.763115	0.80198	0.786885	0.825	0.611885	0.872727	0.786885	0.827586	48	7	33	13
MF_38+ZMZM_39+PNOL_40+AFP	SVM	0.681557	0.821782	0.885246	0.725	0.610246	0.830769	0.885246	0.857143	54	11	29	7
MF_41+SLAM_41+ZMZM_39+PNOL_38+AFP	SVM	0.759426	0.841584	0.983607	0.625	0.608607	0.8	0.983607	0.882353	60	15	25	1
MF_38+CCNH_38+AFP	SVM	0.663934	0.782178	0.704918	0.9	0.604918	0.914894	0.704918	0.796296	43	4	36	18
MF_38+SLAM_40+ZMZM_39+PNOL_38+AFP	LDA	0.806967	0.80198	0.803279	0.8	0.603279	0.859649	0.803279	0.830508	49	8	32	12
SLAM_40+PNOL_40+AFP	LDA	0.752459	0.80198	0.803279	0.8	0.603279	0.859649	0.803279	0.830508	49	8	32	12
SLAM_40+ZMZM_39+PNOL_40+AFP	LDA	0.751639	0.80198	0.803279	0.8	0.603279	0.859649	0.803279	0.830508	49	8	32	12
CCNH_38+SLAM_41+ZMZM_39+PNOL_40+AFP	LDA	0.770082	0.80198	0.803279	0.8	0.603279	0.859649	0.803279	0.830508	49	8	32	12
MF_39+SLAM_40+ZMZM_39+AFP	SVM	0.678279	0.821782	0.901639	0.7	0.601639	0.820896	0.901639	0.859375	55	12	28	6
MF_39+SLAM_41+ZMZM_39+AFP	SVM	0.672541	0.821782	0.901639	0.7	0.601639	0.820896	0.901639	0.859375	55	12	28	6
MF_38+CCNH_38+SLAM_41+ZMZM_39+PNOL_40+AFP	SVM	0.757787	0.821782	0.901639	0.7	0.601639	0.820896	0.901639	0.859375	55	12	28	6
MF_38+PNOL_38+AFP	SVM	0.64918	0.792079	0.770492	0.825	0.595492	0.87037	0.770492	0.817391	47	7	33	14
MF_38+PNOL_38+AFP	LDA	0.713934	0.792079	0.770492	0.825	0.595492	0.87037	0.770492	0.817391	47	7	33	14
MF_38+CCNH_38+PNOL_38+AFP	LDA	0.747951	0.792079	0.770492	0.825	0.595492	0.87037	0.770492	0.817391	47	7	33	14
MF_38+ZMZM_39+PNOL_38+AFP	LDA	0.769262	0.792079	0.770492	0.825	0.595492	0.87037	0.770492	0.817391	47	7	33	14
MF_38+CCNH_38+ZMZM_39+PNOL_38+AFP	LDA	0.772131	0.792079	0.770492	0.825	0.595492	0.87037	0.770492	0.817391	47	7	33	14
MF_38+PNOL_40+AFP	SVM	0.647951	0.80198	0.819672	0.775	0.594672	0.847458	0.819672	0.833333	50	9	31	11
MF_38+PNOL_40+AFP	LDA	0.74877	0.80198	0.819672	0.775	0.594672	0.847458	0.819672	0.833333	50	9	31	11
MF_38+CCNH_38+PNOL_40+AFP	LDA	0.779098	0.80198	0.819672	0.775	0.594672	0.847458	0.819672	0.833333	50	9	31	11
MF_38+ZMZM_39+PNOL_40+AFP	LDA	0.80082	0.80198	0.819672	0.775	0.594672	0.847458	0.819672	0.833333	50	9	31	11
MF_38+CCNH_38+ZMZM_39+PNOL_40+AFP	LDA	0.780738	0.80198	0.819672	0.775	0.594672	0.847458	0.819672	0.833333	50	9	31	11
MF_39+CCNH_38+SLAM_40+ZMZM_39+PNOL_40+AFP	LDA	0.889754	0.80198	0.819672	0.775	0.594672	0.847458	0.819672	0.833333	50	9	31	11
MF_39+CCNH_38+SLAM_41+ZMZM_39+PNOL_40+AFP	LDA	0.891393	0.80198	0.819672	0.775	0.594672	0.847458	0.819672	0.833333	50	9	31	11
MF_39+CCNH_38+SLAM_40+AFP	SVM	0.75123	0.811881	0.868852	0.725	0.593852	0.828125	0.868852	0.848	53	11	29	8
MF_39+CCNH_38+SLAM_41+AFP	SVM	0.768443	0.811881	0.868852	0.725	0.593852	0.828125	0.868852	0.848	53	11	29	8
MF_39+CCNH_38+ZMZM_39+AFP	SVM	0.714344	0.811881	0.868852	0.725	0.593852	0.828125	0.868852	0.848	53	11	29	8
MF_38+SLAM_40+ZMZM_39+PNOL_38+AFP	SVM	0.756557	0.811881	0.868852	0.725	0.593852	0.828125	0.868852	0.848	53	11	29	8
MF_38+CCNH_38+SLAM_40+ZMZM_39+PNOL_38+AFP	SVM	0.745902	0.811881	0.868852	0.725	0.593852	0.828125	0.868852	0.848	53	11	29	8
MF_38+SLAM_41+ZMZM_39+PNOL_38+AFP	SVM	0.751639	0.811881	0.868852	0.725	0.593852	0.828125	0.868852	0.848	53	11	29	8
MF_38+CCNH_38+SLAM_41+ZMZM_39+PNOL_38+AFP	SVM	0.735246	0.811881	0.868852	0.725	0.593852	0.828125	0.868852	0.848	53	11	29	8
CCNH_38+SLAM_41+AFP	SVM	0.634426	0.772277	0.688525	0.9	0.588525	0.913043	0.688525	0.785047	42	4	36	19
CCNH_38+SLAM_41+AFP	LDA	0.663934	0.772277	0.688525	0.9	0.588525	0.913043	0.688525	0.785047	42	4	36	19
CCNH_38+SLAM_41+ZMZM_39+AFP	LDA	0.662295	0.772277	0.688525	0.9	0.588525	0.913043	0.688525	0.785047	42	4	36	19
MF_38+SLAM_41+ZMZM_39+PNOL_38+AFP	LDA	0.804098	0.792079	0.786885	0.8	0.586885	0.857143	0.786885	0.820513	48	8	32	13
MF_38+CCNH_38+SLAM_41+ZMZM_39+PNOL_38+AFP	LDA	0.810656	0.792079	0.786885	0.8	0.586885	0.857143	0.786885	0.820513	48	8	32	13
MF_38+ZMZM_39+PNOL_38+AFP	SVM	0.67459	0.80198	0.836066	0.75	0.586066	0.836066	0.836066	0.836066	51	10	30	10
SLAM_41+ZMZM_39+PNOL_40+AFP	SVM	0.695492	0.80198	0.836066	0.75	0.586066	0.836066	0.836066	0.836066	51	10	30	10
CCNH_38+SLAM_41+ZMZM_39+PNOL_40+AFP	SVM	0.735246	0.80198	0.836066	0.75	0.586066	0.836066	0.836066	0.836066	51	10	30	10
MF_38+SLAM_40+ZMZM_39+PNOL_40+AFP	SVM	0.77377	0.811881	0.885246	0.7	0.585246	0.818182	0.885246	0.850394	54	12	28	7
MF_38+CCNH_38+SLAM_40+ZMZM_39+PNOL_40+AFP	SVM	0.765164	0.811881	0.885246	0.7	0.585246	0.818182	0.885246	0.850394	54	12	28	7
MF_38+SLAM_41+ZMZM_39+PNOL_40+AFP	SVM	0.777869	0.811881	0.885246	0.7	0.585246	0.818182	0.885246	0.850394	54	12	28	7
MF_38+CCNH_38+SLAM_40+PNOL_40+AFP	LDA	0.822131	0.782178	0.754098	0.825	0.579098	0.867925	0.754098	0.807018	46	7	33	15
SLAM_41+ZMZM_39+PNOL_38+AFP	SVM	0.741393	0.792079	0.803279	0.775	0.578279	0.844828	0.803279	0.823529	49	9	31	12
CCNH_38+SLAM_41+ZMZM_39+PNOL_38+AFP	SVM	0.731967	0.792079	0.803279	0.775	0.578279	0.844828	0.803279	0.823529	49	9	31	12
MF_38+CCNH_38+ZMZM_39+PNOL_40+AFP	SVM	0.75123	0.80198	0.852459	0.725	0.577459	0.825397	0.852459	0.83871	52	11	29	9
MF_39+SLAM_40+AFP	LDA	0.826639	0.80198	0.852459	0.725	0.577459	0.825397	0.852459	0.83871	52	11	29	9
MF_39+SLAM_41+AFP	LDA	0.829508	0.80198	0.852459	0.725	0.577459	0.825397	0.852459	0.83871	52	11	29	9
MF_38+AFP	SVM	0.634426	0.762376	0.672131	0.9	0.572131	0.911111	0.672131	0.773585	41	4	36	20
CCNH_38+SLAM_40+AFP	SVM	0.619672	0.762376	0.672131	0.9	0.572131	0.911111	0.672131	0.773585	41	4	36	20
MF_38+CCNH_38+AFP	LDA	0.663934	0.762376	0.672131	0.9	0.572131	0.911111	0.672131	0.773585	41	4	36	20
CCNH_38+SLAM_40+AFP	LDA	0.64918	0.762376	0.672131	0.9	0.572131	0.911111	0.672131	0.773585	41	4	36	20
MF_38+CCNH_38+ZMZM_39+AFP	LDA	0.717623	0.762376	0.672131	0.9	0.572131	0.911111	0.672131	0.773585	41	4	36	20
CCNH_38+SLAM_40+ZMZM_39+AFP	LDA	0.647541	0.762376	0.672131	0.9	0.572131	0.911111	0.672131	0.773585	41	4	36	20
MF_38+CCNH_38+SLAM_40+ZMZM_39+PNOL_38+AFP	LDA	0.807787	0.782178	0.770492	0.8	0.570492	0.854545	0.770492	0.810345	47	8	32	14
SLAM_40+ZMZM_39+PNOL_40+AFP	SVM	0.708197	0.792079	0.819672	0.75	0.569672	0.833333	0.819672	0.826446	50	10	30	11
CCNH_38+SLAM_40+ZMZM_39+PNOL_40+AFP	SVM	0.72377	0.792079	0.819672	0.75	0.569672	0.833333	0.819672	0.826446	50	10	30	11
MF_39+CCNH_38+SLAM_40+ZMZM_39+AFP	SVM	0.772131	0.80198	0.868852	0.7	0.568852	0.815385	0.868852	0.84127	53	12	28	8
MF_39+CCNH_38+SLAM_41+ZMZM_39+AFP	SVM	0.752459	0.80198	0.868852	0.7	0.568852	0.815385	0.868852	0.84127	53	12	28	8
SLAM_40+ZMZM_39+PNOL_38+AFP	SVM	0.723361	0.782178	0.786885	0.775	0.561885	0.842105	0.786885	0.813559	48	9	31	13
CCNH_38+SLAM_40+ZMZM_39+PNOL_38+AFP	SVM	0.733197	0.782178	0.786885	0.775	0.561885	0.842105	0.786885	0.813559	48	9	31	13
MF_39+SLAM_40+ZMZM_39+AFP	LDA	0.826639	0.792079	0.836066	0.725	0.561066	0.822581	0.836066	0.829268	51	11	29	10
MF_39+SLAM_41+ZMZM_39+AFP	LDA	0.829508	0.792079	0.836066	0.725	0.561066	0.822581	0.836066	0.829268	51	11	29	10
SLAM_41+AFP	SVM	0.619672	0.752475	0.655738	0.9	0.555738	0.909091	0.655738	0.761905	40	4	36	21
SLAM_41+AFP	LDA	0.611475	0.752475	0.655738	0.9	0.555738	0.909091	0.655738	0.761905	40	4	36	21
SLAM_41+ZMZM_39+AFP	LDA	0.684836	0.752475	0.655738	0.9	0.555738	0.909091	0.655738	0.761905	40	4	36	21
MF_38+SLAM_40+ZMZM_39+AFP	SVM	0.718852	0.782178	0.803279	0.75	0.553279	0.830508	0.803279	0.816667	49	10	30	12
MF_38+CCNH_38+SLAM_40+ZMZM_39+AFP	SVM	0.706967	0.782178	0.803279	0.75	0.553279	0.830508	0.803279	0.816667	49	10	30	12
MF_38+SLAM_41+ZMZM_39+AFP	SVM	0.715574	0.782178	0.803279	0.75	0.553279	0.830508	0.803279	0.816667	49	10	30	12
MF_38+CCNH_38+SLAM_41+ZMZM_39+AFP	SVM	0.685246	0.782178	0.803279	0.75	0.553279	0.830508	0.803279	0.816667	49	10	30	12
MF_38+CCNH_38+ZMZM_39+PNOL_38+AFP	SVM	0.704508	0.782178	0.803279	0.75	0.553279	0.830508	0.803279	0.816667	49	10	30	12
CCNH_38+ZMZM_39+PNOL_40+AFP	SVM	0.622541	0.772277	0.770492	0.775	0.545492	0.839286	0.770492	0.803419	47	9	31	14
MF_38+CCNH_38+SLAM_40+ZMZM_39+PNOL_40+AFP	LDA	0.82459	0.772277	0.770492	0.775	0.545492	0.839286	0.770492	0.803419	47	9	31	14
MF_38+CCNH_38+SLAM_41+ZMZM_39+PNOL_40+AFP	LDA	0.82541	0.772277	0.770492	0.775	0.545492	0.839286	0.770492	0.803419	47	9	31	14
SLAM_40+AFP	SVM	0.604918	0.742574	0.639344	0.9	0.539344	0.906977	0.639344	0.75	39	4	36	22
MF_38+AFP	LDA	0.611475	0.742574	0.639344	0.9	0.539344	0.906977	0.639344	0.75	39	4	36	22
SLAM_40+AFP	LDA	0.596721	0.742574	0.639344	0.9	0.539344	0.906977	0.639344	0.75	39	4	36	22
SLAM_40+ZMZM_39+AFP	LDA	0.670082	0.742574	0.639344	0.9	0.539344	0.906977	0.639344	0.75	39	4	36	22
SLAM_41+ZMZM_39+AFP	SVM	0.641393	0.762376	0.737705	0.8	0.537705	0.849057	0.737705	0.789474	45	8	32	16
MF_38+ZMZM_39+AFP	SVM	0.645082	0.762376	0.754098	0.775	0.529098	0.836364	0.754098	0.793103	46	9	31	15
ZMZM_39+PNOL_40+AFP	SVM	0.609836	0.762376	0.754098	0.775	0.529098	0.836364	0.754098	0.793103	46	9	31	15
CCNH_38+PNOL_40+AFP	SVM	0.613115	0.742574	0.672131	0.85	0.522131	0.87234	0.672131	0.759259	41	6	34	20
CCNH_38+PNOL_40+AFP	LDA	0.610656	0.742574	0.672131	0.85	0.522131	0.87234	0.672131	0.759259	41	6	34	20
SLAM_40+ZMZM_39+AFP	SVM	0.630738	0.752475	0.721311	0.8	0.521311	0.846154	0.721311	0.778761	44	8	32	17
CCNH_38+SLAM_40+ZMZM_39+AFP	SVM	0.647951	0.752475	0.721311	0.8	0.521311	0.846154	0.721311	0.778761	44	8	32	17
CCNH_38+ZMZM_39+PNOL_38+AFP	SVM	0.603279	0.752475	0.721311	0.8	0.521311	0.846154	0.721311	0.778761	44	8	32	17
MF_41+SLAM_41+PNOL_40+AFP	SVM	0.828279	0.782178	0.868852	0.65	0.518852	0.791045	0.868852	0.828125	53	14	26	8
MF_41+SLAM_41+ZMZM_39+PNOL_40+AFP	SVM	0.819262	0.782178	0.868852	0.65	0.518852	0.791045	0.868852	0.828125	53	14	26	8
MF_41+CCNH_38+SLAM_41+ZMZM_39+PNOL_40+AFP	SVM	0.811475	0.782178	0.868852	0.65	0.518852	0.791045	0.868852	0.828125	53	14	26	8
ZMZM_39+PNOL_40+AFP	LDA	0.64877	0.752475	0.737705	0.775	0.512705	0.833333	0.737705	0.782609	45	9	31	16
MF_38+SLAM_40+ZMZM_39+PNOL_40+AFP	LDA	0.82418	0.752475	0.737705	0.775	0.512705	0.833333	0.737705	0.782609	45	9	31	16
MF_38+SLAM_41+ZMZM_39+PNOL_40+AFP	LDA	0.825	0.752475	0.737705	0.775	0.512705	0.833333	0.737705	0.782609	45	9	31	16
CCNH_38+PNOL_38+AFP	SVM	0.589344	0.722772	0.606557	0.9	0.506557	0.902439	0.606557	0.72549	37	4	36	24
CCNH_38+PNOL_38+AFP	LDA	0.572131	0.722772	0.606557	0.9	0.506557	0.902439	0.606557	0.72549	37	4	36	24
ZMZM_39+PNOL_38+AFP	SVM	0.590164	0.742574	0.704918	0.8	0.504918	0.843137	0.704918	0.767857	43	8	32	18
CCNH_38+SLAM_41+ZMZM_39+AFP	SVM	0.665164	0.732673	0.688525	0.8	0.488525	0.84	0.688525	0.756757	42	8	32	19
ZMZM_39+PNOL_38+AFP	LDA	0.62582	0.732673	0.688525	0.8	0.488525	0.84	0.688525	0.756757	42	8	32	19
MF_38+CCNH_38+ZMZM_39+AFP	SVM	0.72541	0.722772	0.688525	0.775	0.463525	0.823529	0.688525	0.75	42	9	31	19
PNOL_40+AFP	SVM	0.553279	0.70297	0.606557	0.85	0.456557	0.860465	0.606557	0.711538	37	6	34	24
CCNH_38+ZMZM_39+AFP	SVM	0.559426	0.70297	0.622951	0.825	0.447951	0.844444	0.622951	0.716981	38	7	33	23
CCNH_38+ZMZM_39+PNOL_40+AFP	LDA	0.695082	0.712871	0.672131	0.775	0.447131	0.82	0.672131	0.738739	41	9	31	20
PNOL_40+AFP	LDA	0.527869	0.693069	0.590164	0.85	0.440164	0.857143	0.590164	0.699029	36	6	34	25
CCNH_38+ZMZM_39+AFP	LDA	0.57418	0.693069	0.606557	0.825	0.431557	0.840909	0.606557	0.704762	37	7	33	24
MF_38+ZMZM_39+AFP	LDA	0.70123	0.70297	0.655738	0.775	0.430738	0.816327	0.655738	0.727273	40	9	31	21
PNOL_38+AFP	LDA	0.491803	0.673267	0.52459	0.9	0.42459	0.888889	0.52459	0.659794	32	4	36	29
CCNH_38+ZMZM_39+PNOL_38+AFP	LDA	0.666393	0.693069	0.622951	0.8	0.422951	0.826087	0.622951	0.71028	38	8	32	23
ZMZM_39+AFP	LDA	0.498361	0.653465	0.540984	0.825	0.365984	0.825	0.540984	0.653465	33	7	33	28
ZMZM_39+AFP	SVM	0.609426	0.574257	0.622951	0.5	0.122951	0.655172	0.622951	0.638655	38	20	20	23
PNOL_38+AFP	SVM	0.559836	0.544554	0.540984	0.55	0.0909836	0.647059	0.540984	0.589286	33	18	22	28
CCNH_38+AFP	SVM	0.677459	0.544554	0.901639	0	-0.0983607	0.578947	0.901639	0.705128	55	40	0	6
CCNH_38+AFP	LDA	0.590164	0.287129	0.47541	0	-0.52459	0.42029	0.47541	0.446154	29	40	0	32
MF-MAN2A1-FER; CCNH-CCNH-C5orf30; SLAM-SLC45A2-AMACR; ZMZM-ZMPSTE24-ZMYM4; PNOL-PTEN-NOLC1.
